# Supplementary material for: Effects of mental contrasting on sleep and associations with stress: A randomized controlled trial
Source: J Health Psychol. 2023 Mar 15;28(11):1057–71. doi: 10.1177/13591053231159168 (PMC10492430; doi:10.1177/13591053231159168)
Supplement: sj-csv-12-hpq-10.1177_13591053231159168 – Supplemental material for Effects of mental contrasting on sleep and associations with stress: A randomized controlled trial [file sj-csv-12-hpq-10.1177_13591053231159168.csv]

ID	MeanConc	VAR	vp_num	day	saliva_t	time	reltime	AUCi	AUCg
1001110001S1SW17PSZIDE	14.806	NA	1	1	1	0	0	265.47	931.74
1001110002S1SW17PSZIDE	24.368	NA	1	1	2	30	30	265.47	931.74
1001110003S1SW17PSZIDE	21.516	NA	1	1	3	15	45	265.47	931.74
1001210001S1SW17PSZIDE	10.649	NA	1	2	1	0	0	145.1925	624.3975
1001210002S1SW17PSZIDE	15.4	NA	1	2	2	30	30	145.1925	624.3975
1001210003S1SW17PSZIDE	15.755	NA	1	2	3	15	45	145.1925	624.3975
1001310001S1SW17PSZIDE	8.7553	NA	1	3	1	0	0	271.8135	665.802
1001310002S1SW17PSZIDE	18.059	NA	1	3	2	30	30	271.8135	665.802
1001310003S1SW17PSZIDE	17.086	NA	1	3	3	15	45	271.8135	665.802
1001410001S1SW17PSZIDE	14.626	NA	1	4	1	0	0	231.645	889.815
1001410002S1SW17PSZIDE	22.092	NA	1	4	2	30	30	231.645	889.815
1001410003S1SW17PSZIDE	23.114	NA	1	4	3	15	45	231.645	889.815
1002110001S1SW17PSZIDE	13.325	NA	2	1	1	0	0	67.44	667.065
1002110002S1SW17PSZIDE	16.389	NA	2	1	2	30	30	67.44	667.065
1002110003S1SW17PSZIDE	13.125	NA	2	1	3	15	45	67.44	667.065
1002210001S1SW17PSZIDE	11.901	NA	2	2	1	0	0	-9.9075	525.6375
1002210002S1SW17PSZIDE	11.919	NA	2	2	2	30	30	-9.9075	525.6375
1002210003S1SW17PSZIDE	10.526	NA	2	2	3	15	45	-9.9075	525.6375
1002310001S1SW17PSZIDE	11.633	NA	2	3	1	0	0	-18.72	504.765
1002310002S1SW17PSZIDE	10.74	NA	2	3	2	30	30	-18.72	504.765
1002310003S1SW17PSZIDE	11.816	NA	2	3	3	15	45	-18.72	504.765
1002410001S1SW17PSZIDE	8.3957	NA	2	4	1	0	0	68.60325	446.40975
1002410002S1SW17PSZIDE	11.07	NA	2	4	2	30	30	68.60325	446.40975
1002410003S1SW17PSZIDE	9.5199	NA	2	4	3	15	45	68.60325	446.40975
1003110001S1SW17PSZIDE	10.166	NA	3	1	1	0	0	-17.307	440.163
1003110002S1SW17PSZIDE	9.4008	NA	3	1	2	30	30	-17.307	440.163
1003110003S1SW17PSZIDE	10.154	NA	3	1	3	15	45	-17.307	440.163
1003210001S1SW17PSZIDE	18.607	NA	3	2	1	0	0	-223.464	613.851
1003210002S1SW17PSZIDE	12.083	NA	3	2	2	30	30	-223.464	613.851
1003210003S1SW17PSZIDE	8.3838	NA	3	2	3	15	45	-223.464	613.851
1003310001S1SW17PSZIDE	11.768	NA	3	3	1	0	0	-128.7975	400.7625
1003310002S1SW17PSZIDE	7.5906	NA	3	3	2	30	30	-128.7975	400.7625
1003310003S1SW17PSZIDE	7.1272	NA	3	3	3	15	45	-128.7975	400.7625
1003410001S1SW17PSZIDE	15.003	NA	3	4	1	0	0	-110.025	565.11
1003410002S1SW17PSZIDE	11.303	NA	3	4	2	30	30	-110.025	565.11
1003410003S1SW17PSZIDE	11.433	NA	3	4	3	15	45	-110.025	565.11
1004110001S1SW17PSZIDE	9.174	NA	4	1	1	0	0	234.195	647.025
1004110002S1SW17PSZIDE	17.222	NA	4	1	2	30	30	234.195	647.025
1004110003S1SW17PSZIDE	16.256	NA	4	1	3	15	45	234.195	647.025
1004210001S1SW17PSZIDE	8.6432	NA	4	2	1	0	0	218.5215	607.4655
1004210002S1SW17PSZIDE	16.115	NA	4	2	2	30	30	218.5215	607.4655
1004210003S1SW17PSZIDE	15.364	NA	4	2	3	15	45	218.5215	607.4655
1004310001S1SW17PSZIDE	8.8433	0.56404	4	3	1	0	0	37.26375	435.21225
1004310002S1SW17PSZIDE	11.494	4.3009	4	3	2	30	30	37.26375	435.21225
1004310003S1SW17PSZIDE	5.8597	3.3098	4	3	3	15	45	37.26375	435.21225
1004410001S1SW17PSZIDE	4.6894	0.47937	4	4	1	0	0	205.083	416.106
1004410002S1SW17PSZIDE	12.626	4.3404	4	4	2	30	30	205.083	416.106
1004410003S1SW17PSZIDE	8.224	0.83089	4	4	3	15	45	205.083	416.106
1005210001S1SW17PSZIDE	5.8128	NA	5	1	1	0	0	182.289	443.865
1005210002S1SW17PSZIDE	12.697	NA	5	1	2	30	30	182.289	443.865
1005210003S1SW17PSZIDE	9.4654	NA	5	1	3	15	45	182.289	443.865
1005110001S1SW17PSZIDE	7.5285	NA	5	2	1	0	0	298.3725	637.155
1005110002S1SW17PSZIDE	19.438	NA	5	2	2	30	30	298.3725	637.155
1005110003S1SW17PSZIDE	11.583	NA	5	2	3	15	45	298.3725	637.155
1005310001S1SW17PSZIDE	6.6524	NA	5	3	1	0	0	572.4855	871.8435
1005310002S1SW17PSZIDE	26.769	NA	5	3	2	30	30	572.4855	871.8435
1005310003S1SW17PSZIDE	22.634	NA	5	3	3	15	45	572.4855	871.8435
1005410001S1SW17PSZIDE	4.6301	NA	5	4	1	0	0	632.127	840.4815
1005410002S1SW17PSZIDE	27.232	NA	5	4	2	30	30	632.127	840.4815
1005410003S1SW17PSZIDE	21.108	NA	5	4	3	15	45	632.127	840.4815
1006110001S1SW17PSZIDE	10.203	NA	6	1	1	0	0	NA	NA
1006110002S1SW17PSZIDE	NA	NA	6	1	2	30	30	NA	NA
1006110003S1SW17PSZIDE	26.282	NA	6	1	3	15	45	NA	NA
1006210001S1SW17PSZIDE	13.184	NA	6	2	1	0	0	292.155	885.435
1006210002S1SW17PSZIDE	24.666	NA	6	2	2	30	30	292.155	885.435
1006210003S1SW17PSZIDE	17.692	NA	6	2	3	15	45	292.155	885.435
1006310001S1SW17PSZIDE	15.565	NA	6	3	1	0	0	24.48	724.905
1006310002S1SW17PSZIDE	17.649	NA	6	3	2	30	30	24.48	724.905
1006310003S1SW17PSZIDE	12.577	NA	6	3	3	15	45	24.48	724.905
1006410001S1SW17PSZIDE	11.021	NA	6	4	1	0	0	106.4175	602.3625
1006410002S1SW17PSZIDE	15.222	NA	6	4	2	30	30	106.4175	602.3625
1006410003S1SW17PSZIDE	12.607	NA	6	4	3	15	45	106.4175	602.3625
1007110001S1SW17PSZIDE	14.348	NA	7	1	1	0	0	67.3425	713.0025
1007110002S1SW17PSZIDE	14.681	NA	7	1	2	30	30	67.3425	713.0025
1007110003S1SW17PSZIDE	22.328	NA	7	1	3	15	45	67.3425	713.0025
1007210001S1SW17PSZIDE	14.727	NA	7	2	1	0	0	NA	NA
1007210002S1SW17PSZIDE	21.699	NA	7	2	2	30	30	NA	NA
1007210003S1SW17PSZIDE	NA	NA	7	2	3	15	45	NA	NA
1007310001S1SW17PSZIDE	27.239	NA	7	3	1	0	0	NA	NA
1007310002S1SW17PSZIDE	NA	NA	7	3	2	30	30	NA	NA
1007310003S1SW17PSZIDE	22.563	NA	7	3	3	15	45	NA	NA
1007410001S1SW17PSZIDE	21.828	NA	7	4	1	0	0	-151.41	830.85
1007410002S1SW17PSZIDE	16.443	0.023221	7	4	2	30	30	-151.41	830.85
1007410003S1SW17PSZIDE	17.795	4.0658	7	4	3	15	45	-151.41	830.85
1008110001S1SW17PSZIDE	11.926	NA	8	1	1	0	0	142.56	679.23
1008110002S1SW17PSZIDE	17.416	NA	8	1	2	30	30	142.56	679.23
1008110003S1SW17PSZIDE	14.464	NA	8	1	3	15	45	142.56	679.23
1008210001S1SW17PSZIDE	23.375	NA	8	2	1	0	0	NA	NA
1008210002S1SW17PSZIDE	22.248	NA	8	2	2	30	30	NA	NA
1008210003S1SW17PSZIDE	NA	NA	8	2	3	15	45	NA	NA
1008310001S1SW17PSZIDE	13.275	NA	8	3	1	0	0	95.82	693.195
1008310002S1SW17PSZIDE	16.117	NA	8	3	2	30	30	95.82	693.195
1008310003S1SW17PSZIDE	17.525	NA	8	3	3	15	45	95.82	693.195
1008410001S1SW17PSZIDE	13.349	NA	8	4	1	0	0	-33.45	567.255
1008410002S1SW17PSZIDE	12.994	NA	8	4	2	30	30	-33.45	567.255
1008410003S1SW17PSZIDE	9.954	NA	8	4	3	15	45	-33.45	567.255
1009110001S1SW17PSZIDE	17.639	NA	9	1	1	0	0	86.85	880.605
1009110002S1SW17PSZIDE	22.515	NA	9	1	2	30	30	86.85	880.605
1009110003S1SW17PSZIDE	14.591	NA	9	1	3	15	45	86.85	880.605
1009210001S1SW17PSZIDE	11.797	NA	9	2	1	0	0	76.8375	607.7025
1009210002S1SW17PSZIDE	14.558	NA	9	2	2	30	30	76.8375	607.7025
1009210003S1SW17PSZIDE	13.759	NA	9	2	3	15	45	76.8375	607.7025
1009310001S1SW17PSZIDE	8.7726	NA	9	3	1	0	0	79.0995	473.8665
1009310002S1SW17PSZIDE	10.96	NA	9	3	2	30	30	79.0995	473.8665
1009310003S1SW17PSZIDE	12.757	NA	9	3	3	15	45	79.0995	473.8665
1009410001S1SW17PSZIDE	9.5603	NA	9	4	1	0	0	-78.0255	352.188
1009410002S1SW17PSZIDE	6.743	NA	9	4	2	30	30	-78.0255	352.188
1009410003S1SW17PSZIDE	7.6088	NA	9	4	3	15	45	-78.0255	352.188
1010110001S1SW17PSZIDE	18.923	NA	10	1	1	0	0	NA	NA
1010110002S1SW17PSZIDE	NA	NA	10	1	2	30	30	NA	NA
1010110003S1SW17PSZIDE	NA	NA	10	1	3	15	45	NA	NA
1010210001S1SW17PSZIDE	27.831	NA	10	2	1	0	0	NA	NA
1010210002S1SW17PSZIDE	NA	NA	10	2	2	30	30	NA	NA
1010210003S1SW17PSZIDE	NA	NA	10	2	3	15	45	NA	NA
1010310001S1SW17PSZIDE	14.206	NA	10	3	1	0	0	416.1675	1055.4375
1010310002S1SW17PSZIDE	28.042	NA	10	3	2	30	30	416.1675	1055.4375
1010310003S1SW17PSZIDE	28.187	NA	10	3	3	15	45	416.1675	1055.4375
1010410001S1SW17PSZIDE	13.212	NA	10	4	1	0	0	352.455	946.995
1010410002S1SW17PSZIDE	23.657	3.3839	10	4	2	30	30	352.455	946.995
1010410003S1SW17PSZIDE	28.871	6.604	10	4	3	15	45	352.455	946.995
1011110001S1SW17PSZIDE	20.918	NA	11	1	1	0	0	NA	NA
1011110002S1SW17PSZIDE	NA	NA	11	1	2	30	30	NA	NA
1011110003S1SW17PSZIDE	24.455	NA	11	1	3	15	45	NA	NA
1011210001S1SW17PSZIDE	11.178	NA	11	2	1	0	0	NA	NA
1011210002S1SW17PSZIDE	NA	NA	11	2	2	30	30	NA	NA
1011210003S1SW17PSZIDE	20.549	NA	11	2	3	15	45	NA	NA
1011310001S1SW17PSZIDE	10.124	NA	11	3	1	0	0	385.08	840.66
1011310002S1SW17PSZIDE	24.334	NA	11	3	2	30	30	385.08	840.66
1011310003S1SW17PSZIDE	18.838	NA	11	3	3	15	45	385.08	840.66
1011410001S1SW17PSZIDE	15.044	NA	11	4	1	0	0	267.6675	944.6475
1011410002S1SW17PSZIDE	25.782	NA	11	4	2	30	30	267.6675	944.6475
1011410003S1SW17PSZIDE	18.519	NA	11	4	3	15	45	267.6675	944.6475
1012110001S1SW17PSZIDE	6.719	NA	12	1	1	0	0	71.24025	373.59525
1012110002S1SW17PSZIDE	9.806	NA	12	1	2	30	30	71.24025	373.59525
1012110003S1SW17PSZIDE	6.9567	NA	12	1	3	15	45	71.24025	373.59525
1012210001S1SW17PSZIDE	5.2123	NA	12	2	1	0	0	88.67925	323.23275
1012210002S1SW17PSZIDE	8.1646	NA	12	2	2	30	30	88.67925	323.23275
1012210003S1SW17PSZIDE	8.1793	NA	12	2	3	15	45	88.67925	323.23275
1012310001S1SW17PSZIDE	4.3178	NA	12	3	1	0	0	94.5075	288.8085
1012310002S1SW17PSZIDE	6.7535	NA	12	3	2	30	30	94.5075	288.8085
1012310003S1SW17PSZIDE	9.6117	NA	12	3	3	15	45	94.5075	288.8085
1012410001S1SW17PSZIDE	4.0682	NA	12	4	1	0	0	75.783	258.852
1012410002S1SW17PSZIDE	6.0383	NA	12	4	2	30	30	75.783	258.852
1012410003S1SW17PSZIDE	8.2623	NA	12	4	3	15	45	75.783	258.852
1013110001S1SW17PSZIDE	10.312	NA	13	1	1	0	0	71.085	535.125
1013110002S1SW17PSZIDE	13.499	NA	13	1	2	30	30	71.085	535.125
1013110003S1SW17PSZIDE	10.229	NA	13	1	3	15	45	71.085	535.125
1013210001S1SW17PSZIDE	12.022	NA	13	2	1	0	0	134.55	675.54
1013210002S1SW17PSZIDE	17.218	1.8161	13	2	2	30	30	134.55	675.54
1013210003S1SW17PSZIDE	14.374	4.509	13	2	3	15	45	134.55	675.54
1013310001S1SW17PSZIDE	9.5955	NA	13	3	1	0	0	154.5675	586.365
1013310002S1SW17PSZIDE	15.528	NA	13	3	2	30	30	154.5675	586.365
1013310003S1SW17PSZIDE	12.407	NA	13	3	3	15	45	154.5675	586.365
1013410001S1SW17PSZIDE	7.6846	NA	13	4	1	0	0	181.3245	527.1315
1013410002S1SW17PSZIDE	14.148	NA	13	4	2	30	30	181.3245	527.1315
1013410003S1SW17PSZIDE	12.471	NA	13	4	3	15	45	181.3245	527.1315
1014110001S1SW17PSZIDE	8.4676	NA	14	1	1	0	0	124.947	505.989
1014110002S1SW17PSZIDE	12.667	NA	14	1	2	30	30	124.947	505.989
1014110003S1SW17PSZIDE	12.529	NA	14	1	3	15	45	124.947	505.989
1014210001S1SW17PSZIDE	5.7485	NA	14	2	1	0	0	141.93	400.6125
1014210002S1SW17PSZIDE	10.208	NA	14	2	2	30	30	141.93	400.6125
1014210003S1SW17PSZIDE	11.294	NA	14	2	3	15	45	141.93	400.6125
1014310001S1SW17PSZIDE	5.3161	0.52241	14	3	1	0	0	111.68475	350.90925
1014310002S1SW17PSZIDE	9.4679	0.30321	14	3	2	30	30	111.68475	350.90925
1014310003S1SW17PSZIDE	7.752	3.4417	14	3	3	15	45	111.68475	350.90925
1014410001S1SW17PSZIDE	8.3977	3.771	14	4	1	0	0	104.9115	482.808
1014410002S1SW17PSZIDE	12.145	6.8296	14	4	2	30	30	104.9115	482.808
1014410003S1SW17PSZIDE	11.144	3.9182	14	4	3	15	45	104.9115	482.808
1015110001S1SW17PSZIDE	7.4099	NA	15	1	1	0	0	164.8755	498.321
1015110002S1SW17PSZIDE	11.976	NA	15	1	2	30	30	164.8755	498.321
1015110003S1SW17PSZIDE	15.695	NA	15	1	3	15	45	164.8755	498.321
1015210001S1SW17PSZIDE	9.2613	NA	15	2	1	0	0	244.191	660.9495
1015210002S1SW17PSZIDE	16.812	NA	15	2	2	30	30	244.191	660.9495
1015210003S1SW17PSZIDE	19.168	NA	15	2	3	15	45	244.191	660.9495
1015310001S1SW17PSZIDE	11.841	NA	15	3	1	0	0	279.285	812.13
1015310002S1SW17PSZIDE	19.186	NA	15	3	2	30	30	279.285	812.13
1015310003S1SW17PSZIDE	27.044	NA	15	3	3	15	45	279.285	812.13
1015410001S1SW17PSZIDE	9.6292	NA	15	4	1	0	0	315.759	749.073
1015410002S1SW17PSZIDE	18.101	NA	15	4	2	30	30	315.759	749.073
1015410003S1SW17PSZIDE	26.315	NA	15	4	3	15	45	315.759	749.073
1016110001S1SW17PSZIDE	9.4207	2.1388	16	1	1	0	0	385.539	809.4705
1016110002S1SW17PSZIDE	21.586	1.5901	16	1	2	30	30	385.539	809.4705
1016110003S1SW17PSZIDE	24.33	2.1249	16	1	3	15	45	385.539	809.4705
1016210001S1SW17PSZIDE	14.229	2.422	16	2	1	0	0	NA	NA
1016210002S1SW17PSZIDE	NA	NA	16	2	2	30	30	NA	NA
1016210003S1SW17PSZIDE	NA	NA	16	2	3	15	45	NA	NA
1016310001S1SW17PSZIDE	11.72	NA	16	3	1	0	0	86.295	613.695
1016310002S1SW17PSZIDE	15.367	NA	16	3	2	30	30	86.295	613.695
1016310003S1SW17PSZIDE	12.285	NA	16	3	3	15	45	86.295	613.695
1016410001S1SW17PSZIDE	9.0036	NA	16	4	1	0	0	331.2645	736.4265
1016410002S1SW17PSZIDE	20.075	NA	16	4	2	30	30	331.2645	736.4265
1016410003S1SW17PSZIDE	19.958	NA	16	4	3	15	45	331.2645	736.4265
1017110001S1SW17PSZIDE	11.312	NA	17	1	1	0	0	335.9625	845.0025
1017110002S1SW17PSZIDE	22.582	NA	17	1	2	30	30	335.9625	845.0025
1017110003S1SW17PSZIDE	22.297	NA	17	1	3	15	45	335.9625	845.0025
1017210001S1SW17PSZIDE	6.3934	NA	17	2	1	0	0	308.6355	596.3385
1017210002S1SW17PSZIDE	16.018	NA	17	2	2	30	30	308.6355	596.3385
1017210003S1SW17PSZIDE	18.671	NA	17	2	3	15	45	308.6355	596.3385
1017310001S1SW17PSZIDE	7.3015	NA	17	3	1	0	0	297.6225	626.19
1017310002S1SW17PSZIDE	16.725	NA	17	3	2	30	30	297.6225	626.19
1017310003S1SW17PSZIDE	18.714	NA	17	3	3	15	45	297.6225	626.19
1017410001S1SW17PSZIDE	6.4298	NA	17	4	1	0	0	546.546	835.887
1017410002S1SW17PSZIDE	24.705	NA	17	4	2	30	30	546.546	835.887
1017410003S1SW17PSZIDE	24.477	NA	17	4	3	15	45	546.546	835.887
1018110001S1SW17PSZIDE	6.2405	NA	18	1	1	0	0	194.7525	475.575
1018110002S1SW17PSZIDE	12.727	NA	18	1	2	30	30	194.7525	475.575
1018110003S1SW17PSZIDE	12.748	NA	18	1	3	15	45	194.7525	475.575
1018210001S1SW17PSZIDE	6.5894	NA	18	2	1	0	0	295.9455	592.4685
1018210002S1SW17PSZIDE	16.958	NA	18	2	2	30	30	295.9455	592.4685
1018210003S1SW17PSZIDE	14.943	NA	18	2	3	15	45	295.9455	592.4685
1018310001S1SW17PSZIDE	8.4874	NA	18	3	1	0	0	306.588	688.521
1018310002S1SW17PSZIDE	19.198	NA	18	3	2	30	30	306.588	688.521
1018310003S1SW17PSZIDE	17.234	NA	18	3	3	15	45	306.588	688.521
1018410001S1SW17PSZIDE	6.2456	NA	18	4	1	0	0	275.742	556.794
1018410002S1SW17PSZIDE	15.347	NA	18	4	2	30	30	275.742	556.794
1018410003S1SW17PSZIDE	15.707	NA	18	4	3	15	45	275.742	556.794
1019110001S1SW17PSZIDE	11.427	NA	19	1	1	0	0	97.845	612.06
1019110002S1SW17PSZIDE	14.692	NA	19	1	2	30	30	97.845	612.06
1019110003S1SW17PSZIDE	14.678	NA	19	1	3	15	45	97.845	612.06
1019210001S1SW17PSZIDE	13.854	NA	19	2	1	0	0	102.945	726.375
1019210002S1SW17PSZIDE	18.205	NA	19	2	2	30	30	102.945	726.375
1019210003S1SW17PSZIDE	14.527	NA	19	2	3	15	45	102.945	726.375
1019310001S1SW17PSZIDE	11.586	NA	19	3	1	0	0	204.6	725.97
1019310002S1SW17PSZIDE	18.588	NA	19	3	2	30	30	204.6	725.97
1019310003S1SW17PSZIDE	17.86	NA	19	3	3	15	45	204.6	725.97
1019410001S1SW17PSZIDE	13.019	NA	19	4	1	0	0	45.6825	631.5375
1019410002S1SW17PSZIDE	14.828	9.263	19	4	2	30	30	45.6825	631.5375
1019410003S1SW17PSZIDE	13.683	3.4518	19	4	3	15	45	45.6825	631.5375
1020110001S1SW17PSZIDE	10.343	NA	20	1	1	0	0	399.885	865.32
1020110002S1SW17PSZIDE	23.236	NA	20	1	2	30	30	399.885	865.32
1020110003S1SW17PSZIDE	24.982	NA	20	1	3	15	45	399.885	865.32
1020210001S1SW17PSZIDE	5.4533	NA	20	2	1	0	0	446.301	691.6995
1020210002S1SW17PSZIDE	20.762	NA	20	2	2	30	30	446.301	691.6995
1020210003S1SW17PSZIDE	19.034	NA	20	2	3	15	45	446.301	691.6995
1020310001S1SW17PSZIDE	8.5022	NA	20	3	1	0	0	186.3165	568.9155
1020310002S1SW17PSZIDE	15.176	NA	20	3	2	30	30	186.3165	568.9155
1020310003S1SW17PSZIDE	13.323	NA	20	3	3	15	45	186.3165	568.9155
1020410001S1SW17PSZIDE	7.7242	NA	20	4	1	0	0	382.359	729.948
1020410002S1SW17PSZIDE	19.835	NA	20	4	2	30	30	382.359	729.948
1020410003S1SW17PSZIDE	22.373	NA	20	4	3	15	45	382.359	729.948
1021110001S1SW17PSZIDE	12.627	NA	21	1	1	0	0	-124.6575	443.5575
1021110002S1SW17PSZIDE	7.783	NA	21	1	2	30	30	-124.6575	443.5575
1021110003S1SW17PSZIDE	10.538	NA	21	1	3	15	45	-124.6575	443.5575
1021210001S1SW17PSZIDE	12.421	NA	21	2	1	0	0	24.1575	583.1025
1021210002S1SW17PSZIDE	13.035	NA	21	2	2	30	30	24.1575	583.1025
1021210003S1SW17PSZIDE	13.8	NA	21	2	3	15	45	24.1575	583.1025
1021310001S1SW17PSZIDE	11.557	NA	21	3	1	0	0	161.8125	681.8775
1021310002S1SW17PSZIDE	16.556	NA	21	3	2	30	30	161.8125	681.8775
1021310003S1SW17PSZIDE	18.135	NA	21	3	3	15	45	161.8125	681.8775
1021410001S1SW17PSZIDE	10.633	NA	21	4	1	0	0	84.6075	563.0925
1021410002S1SW17PSZIDE	13.327	NA	21	4	2	30	30	84.6075	563.0925
1021410003S1SW17PSZIDE	13.832	NA	21	4	3	15	45	84.6075	563.0925
1022110001S1SW17PSZIDE	12.649	NA	22	1	1	0	0	413.6625	982.8675
1022110002S1SW17PSZIDE	29.139	NA	22	1	2	30	30	413.6625	982.8675
1022110003S1SW17PSZIDE	18.334	NA	22	1	3	15	45	413.6625	982.8675
1022210001S1SW17PSZIDE	15.255	NA	22	2	1	0	0	192.9375	879.4125
1022210002S1SW17PSZIDE	23.094	NA	22	2	2	30	30	192.9375	879.4125
1022210003S1SW17PSZIDE	17.463	NA	22	2	3	15	45	192.9375	879.4125
1022310001S1SW17PSZIDE	13.35	NA	22	3	1	0	0	235.1025	835.8525
1022310002S1SW17PSZIDE	22.386	NA	22	3	2	30	30	235.1025	835.8525
1022310003S1SW17PSZIDE	17.589	NA	22	3	3	15	45	235.1025	835.8525
1022410001S1SW17PSZIDE	7.7315	NA	22	4	1	0	0	242.5275	590.445
1022410002S1SW17PSZIDE	16.856	NA	22	4	2	30	30	242.5275	590.445
1022410003S1SW17PSZIDE	12.695	NA	22	4	3	15	45	242.5275	590.445
1023110001S1SW17PSZIDE	14.689	1.2694	23	1	1	0	0	-38.1675	622.8375
1023110002S1SW17PSZIDE	14.183	4.3417	23	1	2	30	30	-38.1675	622.8375
1023110003S1SW17PSZIDE	11.118	1.9545	23	1	3	15	45	-38.1675	622.8375
1023210001S1SW17PSZIDE	11.485	2.3037	23	2	1	0	0	225.6075	742.4325
1023210002S1SW17PSZIDE	19.964	3.053	23	2	2	30	30	225.6075	742.4325
1023210003S1SW17PSZIDE	16.129	2.6612	23	2	3	15	45	225.6075	742.4325
1023310001S1SW17PSZIDE	10.739	NA	23	3	1	0	0	161.8875	645.1425
1023310002S1SW17PSZIDE	16.434	NA	23	3	2	30	30	161.8875	645.1425
1023310003S1SW17PSZIDE	15.239	NA	23	3	3	15	45	161.8875	645.1425
1023410001S1SW17PSZIDE	6.3438	NA	23	4	1	0	0	298.7985	584.2695
1023410002S1SW17PSZIDE	15.442	NA	23	4	2	30	30	298.7985	584.2695
1023410003S1SW17PSZIDE	18.889	NA	23	4	3	15	45	298.7985	584.2695
1024110001S1SW17PSZIDE	8.1548	NA	24	1	1	0	0	156.936	523.902
1024110002S1SW17PSZIDE	12.785	NA	24	1	2	30	30	156.936	523.902
1024110003S1SW17PSZIDE	15.189	NA	24	1	3	15	45	156.936	523.902
1024210001S1SW17PSZIDE	6.1813	NA	24	2	1	0	0	203.6385	481.797
1024210002S1SW17PSZIDE	12.977	NA	24	2	2	30	30	203.6385	481.797
1024210003S1SW17PSZIDE	12.946	NA	24	2	3	15	45	203.6385	481.797
1024310001S1SW17PSZIDE	13.958	NA	24	3	1	0	0	-11.31975	616.79025
1024310002S1SW17PSZIDE	14.958	NA	24	3	2	30	30	-11.31975	616.79025
1024310003S1SW17PSZIDE	9.4487	NA	24	3	3	15	45	-11.31975	616.79025
1024410003S1SW17PSZIDE	15.667	5.0825	24	4	1	0	0	138.765	476.625
1024410002S1SW17PSZIDE	20.513	NA	24	4	2	30	30	138.765	476.625
1024410001S1SW17PSZIDE	11.262	NA	24	4	3	15	45	138.765	476.625
1025110001S1SW17PSZIDE	13.529	NA	25	1	1	0	0	-69.20325	539.60175
1025110002S1SW17PSZIDE	12.161	NA	25	1	2	30	30	-69.20325	539.60175
1025110003S1SW17PSZIDE	8.4059	NA	25	1	3	15	45	-69.20325	539.60175
1025210001S1SW17PSZIDE	16.661	NA	25	2	1	0	0	-151.1325	598.6125
1025210002S1SW17PSZIDE	12.142	NA	25	2	2	30	30	-151.1325	598.6125
1025210003S1SW17PSZIDE	10.067	NA	25	2	3	15	45	-151.1325	598.6125
1025310001S1SW17PSZIDE	9.6213	0.25611	25	3	1	0	0	-58.845	374.1135
1025310002S1SW17PSZIDE	7.9195	0.51786	25	3	2	30	30	-58.845	374.1135
1025310003S1SW17PSZIDE	6.8807	1.8145	25	3	3	15	45	-58.845	374.1135
1025410001S1SW17PSZIDE	9.7658	5.1289	25	4	1	0	0	152.9985	592.4595
1025410002S1SW17PSZIDE	16.184	0.29056	25	4	2	30	30	152.9985	592.4595
1025410003S1SW17PSZIDE	10.911	2.5585	25	4	3	15	45	152.9985	592.4595
1026110001S1SW17PSZIDE	9.7718	NA	26	1	1	0	0	96.891	536.622
1026110002S1SW17PSZIDE	12.407	NA	26	1	2	30	30	96.891	536.622
1026110003S1SW17PSZIDE	14.785	NA	26	1	3	15	45	96.891	536.622
1026210001S1SW17PSZIDE	7.889	NA	26	2	1	0	0	98.985	453.99
1026210002S1SW17PSZIDE	10.606	NA	26	2	2	30	30	98.985	453.99
1026210003S1SW17PSZIDE	12.936	NA	26	2	3	15	45	98.985	453.99
1026310001S1SW17PSZIDE	9.0424	NA	26	3	1	0	0	133.3905	540.2985
1026310002S1SW17PSZIDE	13.619	NA	26	3	2	30	30	133.3905	540.2985
1026310003S1SW17PSZIDE	13.098	NA	26	3	3	15	45	133.3905	540.2985
1026410001S1SW17PSZIDE	5.9442	NA	26	4	1	0	0	88.5285	356.0175
1026410002S1SW17PSZIDE	8.3982	NA	26	4	2	30	30	88.5285	356.0175
1026410003S1SW17PSZIDE	10.386	NA	26	4	3	15	45	88.5285	356.0175
1027110001S1SW17PSZIDE	8.4174	NA	27	1	1	0	0	17.7345	396.5175
1027110002S1SW17PSZIDE	9.055	NA	27	1	2	30	30	17.7345	396.5175
1027110003S1SW17PSZIDE	8.8692	NA	27	1	3	15	45	17.7345	396.5175
1027210001S1SW17PSZIDE	13.065	NA	27	2	1	0	0	-33.3	554.625
1027210002S1SW17PSZIDE	11.868	0.070337	27	2	2	30	30	-33.3	554.625
1027210003S1SW17PSZIDE	12.216	0.053829	27	2	3	15	45	-33.3	554.625
1027310001S1SW17PSZIDE	7.4361	NA	27	3	1	0	0	135.807	470.4315
1027310002S1SW17PSZIDE	12.308	NA	27	3	2	30	30	135.807	470.4315
1027310003S1SW17PSZIDE	10.928	NA	27	3	3	15	45	135.807	470.4315
1027410001S1SW17PSZIDE	10.537	NA	27	4	1	0	0	-18.44175	455.72325
1027410002S1SW17PSZIDE	10.29	NA	27	4	2	30	30	-18.44175	455.72325
1027410003S1SW17PSZIDE	8.8191	NA	27	4	3	15	45	-18.44175	455.72325
1028110001S1SW17PSZIDE	18.675	NA	28	1	1	0	0	53.595	893.97
1028110002S1SW17PSZIDE	19.527	NA	28	1	2	30	30	53.595	893.97
1028110003S1SW17PSZIDE	23.265	NA	28	1	3	15	45	53.595	893.97
1028210001S1SW17PSZIDE	17.528	NA	28	2	1	0	0	-60.1125	728.6475
1028210002S1SW17PSZIDE	14.322	NA	28	2	2	30	30	-60.1125	728.6475
1028210003S1SW17PSZIDE	19.131	NA	28	2	3	15	45	-60.1125	728.6475
1028310001S1SW17PSZIDE	10.7	NA	28	3	1	0	0	148.6275	630.1275
1028310002S1SW17PSZIDE	14.783	NA	28	3	2	30	30	148.6275	630.1275
1028310003S1SW17PSZIDE	18.268	NA	28	3	3	15	45	148.6275	630.1275
1028410001S1SW17PSZIDE	23.244	NA	28	4	1	0	0	-393.048	652.932
1028410002S1SW17PSZIDE	11.264	NA	28	4	2	30	30	-393.048	652.932
1028410003S1SW17PSZIDE	6.7776	NA	28	4	3	15	45	-393.048	652.932
1029110001S1SW17PSZIDE	5.9947	NA	29	1	1	0	0	552.6165	822.378
1029110002S1SW17PSZIDE	22.993	NA	29	1	2	30	30	552.6165	822.378
1029110003S1SW17PSZIDE	28.682	NA	29	1	3	15	45	552.6165	822.378
1029210001S1SW17PSZIDE	16.599	NA	29	2	1	0	0	53.0025	799.9575
1029210002S1SW17PSZIDE	17.746	NA	29	2	2	30	30	53.0025	799.9575
1029210003S1SW17PSZIDE	20.225	NA	29	2	3	15	45	53.0025	799.9575
1029310001S1SW17PSZIDE	8.866	NA	29	3	1	0	0	333.105	732.075
1029310002S1SW17PSZIDE	17.671	NA	29	3	2	30	30	333.105	732.075
1029310003S1SW17PSZIDE	26.865	NA	29	3	3	15	45	333.105	732.075
1029410001S1SW17PSZIDE	21.938	NA	29	4	1	0	0	NA	NA
1029410002S1SW17PSZIDE	NA	NA	29	4	2	30	30	NA	NA
1029410003S1SW17PSZIDE	23.452	NA	29	4	3	15	45	NA	NA
1030110001S1SW17PSZIDE	17.088	NA	30	1	1	0	0	156.735	925.695
1030110002S1SW17PSZIDE	22.422	NA	30	1	2	30	30	156.735	925.695
1030110003S1SW17PSZIDE	21.984	NA	30	1	3	15	45	156.735	925.695
1030210001S1SW17PSZIDE	17.617	NA	30	2	1	0	0	319.83	1112.595
1030210002S1SW17PSZIDE	29.287	NA	30	2	2	30	30	319.83	1112.595
1030210003S1SW17PSZIDE	25.251	NA	30	2	3	15	45	319.83	1112.595
1030310001S1SW17PSZIDE	13.506	NA	30	3	1	0	0	94.2375	702.0075
1030310002S1SW17PSZIDE	15.833	NA	30	3	2	30	30	94.2375	702.0075
1030310003S1SW17PSZIDE	19.09	NA	30	3	3	15	45	94.2375	702.0075
1030410001S1SW17PSZIDE	NA	NA	30	4	1	0	0	NA	NA
1030410002S1SW17PSZIDE	NA	NA	30	4	2	30	30	NA	NA
1030410003S1SW17PSZIDE	NA	NA	30	4	3	15	45	NA	NA
1031110001S1SW17PSZIDE	6.7033	NA	31	1	1	0	0	118.926	420.5745
1031110002S1SW17PSZIDE	10.849	NA	31	1	2	30	30	118.926	420.5745
1031110003S1SW17PSZIDE	10.123	NA	31	1	3	15	45	118.926	420.5745
1031210001S1SW17PSZIDE	10.853	NA	31	2	1	0	0	446.8125	935.1975
1031210002S1SW17PSZIDE	24.763	1.4645	31	2	2	30	30	446.8125	935.1975
1031210003S1SW17PSZIDE	28.698	0.54374	31	2	3	15	45	446.8125	935.1975
1031310001S1SW17PSZIDE	10.328	2.4922	31	3	1	0	0	296.1825	760.9425
1031310002S1SW17PSZIDE	20.044	1.0461	31	3	2	30	30	296.1825	760.9425
1031310003S1SW17PSZIDE	20.671	2.3526	31	3	3	15	45	296.1825	760.9425
1031410001S1SW17PSZIDE	9.1086	0.15851	31	4	1	0	0	258.657	668.544
1031410002S1SW17PSZIDE	17.704	2.2873	31	4	2	30	30	258.657	668.544
1031410003S1SW17PSZIDE	17.81	5.8245	31	4	3	15	45	258.657	668.544
1032110001S1SW17PSZIDE	5.2597	3.4093	32	1	1	0	0	412.974	649.6605
1032110002S1SW17PSZIDE	18.122	1.3688	32	1	2	30	30	412.974	649.6605
1032110003S1SW17PSZIDE	21.736	11.956	32	1	3	15	45	412.974	649.6605
1032210001S1SW17PSZIDE	10.617	3.4857	32	2	1	0	0	139.1775	616.9425
1032210002S1SW17PSZIDE	15.926	0.36393	32	2	2	30	30	139.1775	616.9425
1032210003S1SW17PSZIDE	13.247	1.7013	32	2	3	15	45	139.1775	616.9425
1032310001S1SW17PSZIDE	9.5642	NA	32	3	1	0	0	76.4115	506.8005
1032310002S1SW17PSZIDE	12.357	NA	32	3	2	30	30	76.4115	506.8005
1032310003S1SW17PSZIDE	11.374	NA	32	3	3	15	45	76.4115	506.8005
1032410001S1SW17PSZIDE	8.8033	NA	32	4	1	0	0	232.1235	628.272
1032410002S1SW17PSZIDE	16.015	NA	32	4	2	30	30	232.1235	628.272
1032410003S1SW17PSZIDE	18.118	NA	32	4	3	15	45	232.1235	628.272
1033110001S1SW17PSZIDE	9.4154	NA	33	1	1	0	0	429.873	853.566
1033110002S1SW17PSZIDE	26.798	NA	33	1	2	30	30	429.873	853.566
1033110003S1SW17PSZIDE	14.584	NA	33	1	3	15	45	429.873	853.566
1033210001S1SW17PSZIDE	6.9514	NA	33	2	1	0	0	278.388	591.201
1033210002S1SW17PSZIDE	17.47	NA	33	2	2	30	30	278.388	591.201
1033210003S1SW17PSZIDE	12.514	NA	33	2	3	15	45	278.388	591.201
1033310001S1SW17PSZIDE	9.9272	NA	33	3	1	0	0	305.8215	752.5455
1033310002S1SW17PSZIDE	19.399	NA	33	3	2	30	30	305.8215	752.5455
1033310003S1SW17PSZIDE	22.288	NA	33	3	3	15	45	305.8215	752.5455
1033410001S1SW17PSZIDE	10.827	NA	33	4	1	0	0	415.3125	902.5275
1033410002S1SW17PSZIDE	26.136	NA	33	4	2	30	30	415.3125	902.5275
1033410003S1SW17PSZIDE	20.275	NA	33	4	3	15	45	415.3125	902.5275
1034110001S1SW17PSZIDE	8.3113	NA	34	1	1	0	0	121.281	495.2895
1034110002S1SW17PSZIDE	13.061	NA	34	1	2	30	30	121.281	495.2895
1034110003S1SW17PSZIDE	10.233	NA	34	1	3	15	45	121.281	495.2895
1034210001S1SW17PSZIDE	14.08	NA	34	2	1	0	0	-0.63525	632.96475
1034210002S1SW17PSZIDE	15.499	NA	34	2	2	30	30	-0.63525	632.96475
1034210003S1SW17PSZIDE	9.7383	NA	34	2	3	15	45	-0.63525	632.96475
1034310001S1SW17PSZIDE	9.878	NA	34	3	1	0	0	139.125	583.635
1034310002S1SW17PSZIDE	15.508	NA	34	3	2	30	30	139.125	583.635
1034310003S1SW17PSZIDE	11.538	NA	34	3	3	15	45	139.125	583.635
1034410001S1SW17PSZIDE	12.664	NA	34	4	1	0	0	197.775	767.655
1034410002S1SW17PSZIDE	20.636	NA	34	4	2	30	30	197.775	767.655
1034410003S1SW17PSZIDE	15.118	NA	34	4	3	15	45	197.775	767.655
1035110001S1SW17PSZIDE	10.366	NA	35	1	1	0	0	201.5175	667.9875
1035110002S1SW17PSZIDE	17.643	NA	35	1	2	30	30	201.5175	667.9875
1035110003S1SW17PSZIDE	15.404	NA	35	1	3	15	45	201.5175	667.9875
1035210001S1SW17PSZIDE	11.079	NA	35	2	1	0	0	147.9825	646.5375
1035210002S1SW17PSZIDE	15.104	0.92247	35	2	2	30	30	147.9825	646.5375
1035210003S1SW17PSZIDE	18.735	4.3111	35	2	3	15	45	147.9825	646.5375
1035310001S1SW17PSZIDE	14.429	4.0495	35	3	1	0	0	-25.3725	623.9325
1035310002S1SW17PSZIDE	13.831	2.6491	35	3	2	30	30	-25.3725	623.9325
1035310003S1SW17PSZIDE	12.84	1.9899	35	3	3	15	45	-25.3725	623.9325
1035410001S1SW17PSZIDE	4.5972	11.614	35	4	1	0	0	312.9465	519.8205
1035410002S1SW17PSZIDE	15.294	9.323	35	4	2	30	30	312.9465	519.8205
1035410003S1SW17PSZIDE	14.233	4.0225	35	4	3	15	45	312.9465	519.8205
1036110001S1SW17PSZIDE	10.335	NA	36	1	1	0	0	312.3375	777.4125
1036110002S1SW17PSZIDE	20.39	NA	36	1	2	30	30	312.3375	777.4125
1036110003S1SW17PSZIDE	21.815	NA	36	1	3	15	45	312.3375	777.4125
1036210001S1SW17PSZIDE	12.142	NA	36	2	1	0	0	-35.91825	510.47175
1036210002S1SW17PSZIDE	11.475	NA	36	2	2	30	30	-35.91825	510.47175
1036210003S1SW17PSZIDE	9.3539	NA	36	2	3	15	45	-35.91825	510.47175
1036310001S1SW17PSZIDE	10.334	NA	36	3	1	0	0	180.96	645.99
1036310002S1SW17PSZIDE	15.587	NA	36	3	2	30	30	180.96	645.99
1036310003S1SW17PSZIDE	18.703	NA	36	3	3	15	45	180.96	645.99
1036410001S1SW17PSZIDE	13.492	NA	36	4	1	0	0	214.47	821.61
1036410002S1SW17PSZIDE	22.352	NA	36	4	2	30	30	214.47	821.61
1036410003S1SW17PSZIDE	15.508	NA	36	4	3	15	45	214.47	821.61
1037110001S1SW17PSZIDE	12.184	NA	37	1	1	0	0	-14.9445	533.3355
1037110002S1SW17PSZIDE	12.781	NA	37	1	2	30	30	-14.9445	533.3355
1037110003S1SW17PSZIDE	8.4004	NA	37	1	3	15	45	-14.9445	533.3355
1037210001S1SW17PSZIDE	9.5882	NA	37	2	1	0	0	144.2715	575.7405
1037210002S1SW17PSZIDE	15.411	NA	37	2	2	30	30	144.2715	575.7405
1037210003S1SW17PSZIDE	11.356	NA	37	2	3	15	45	144.2715	575.7405
1037310001S1SW17PSZIDE	12.314	NA	37	3	1	0	0	-8.13	546
1037310002S1SW17PSZIDE	11.57	NA	37	3	2	30	30	-8.13	546
1037310003S1SW17PSZIDE	13.462	NA	37	3	3	15	45	-8.13	546
1037410001S1SW17PSZIDE	13.876	NA	37	4	1	0	0	68.3325	692.7525
1037410002S1SW17PSZIDE	17.214	NA	37	4	2	30	30	68.3325	692.7525
1037410003S1SW17PSZIDE	12.973	NA	37	4	3	15	45	68.3325	692.7525
1038110001S1SW17PSZIDE	5.7785	NA	38	1	1	0	0	310.74	570.7725
1038110002S1SW17PSZIDE	16.156	NA	38	1	2	30	30	310.74	570.7725
1038110003S1SW17PSZIDE	16.078	NA	38	1	3	15	45	310.74	570.7725
1038210001S1SW17PSZIDE	7.4907	NA	38	2	1	0	0	62.094	399.1755
1038210002S1SW17PSZIDE	9.9758	NA	38	2	2	30	30	62.094	399.1755
1038210003S1SW17PSZIDE	8.3146	NA	38	2	3	15	45	62.094	399.1755
1038310001S1SW17PSZIDE	14.959	NA	38	3	1	0	0	255.69	928.845
1038310002S1SW17PSZIDE	27.463	NA	38	3	2	30	30	255.69	928.845
1038310003S1SW17PSZIDE	11.539	NA	38	3	3	15	45	255.69	928.845
1038410001S1SW17PSZIDE	13.655	NA	38	4	1	0	0	-15.63975	598.83525
1038410002S1SW17PSZIDE	14.497	NA	38	4	2	30	30	-15.63975	598.83525
1038410003S1SW17PSZIDE	9.0437	NA	38	4	3	15	45	-15.63975	598.83525
1039110001S1SW17PSZIDE	17.96	NA	39	1	1	0	0	281.5425	1089.7425
1039110002S1SW17PSZIDE	26.829	NA	39	1	2	30	30	281.5425	1089.7425
1039110003S1SW17PSZIDE	28.892	NA	39	1	3	15	45	281.5425	1089.7425
1039210001S1SW17PSZIDE	8.7221	NA	39	2	1	0	0	339.342	731.8365
1039210002S1SW17PSZIDE	18.23	NA	39	2	2	30	30	339.342	731.8365
1039210003S1SW17PSZIDE	25.444	NA	39	2	3	15	45	339.342	731.8365
1039310001S1SW17PSZIDE	10.545	NA	39	3	1	0	0	271.47	745.995
1039310002S1SW17PSZIDE	18.803	NA	39	3	2	30	30	271.47	745.995
1039310003S1SW17PSZIDE	21.967	NA	39	3	3	15	45	271.47	745.995
1039410001S1SW17PSZIDE	10.344	NA	39	4	1	0	0	535.695	1001.175
1039410002S1SW17PSZIDE	28.046	NA	39	4	2	30	30	535.695	1001.175
1039410003S1SW17PSZIDE	28.664	NA	39	4	3	15	45	535.695	1001.175
1040110001S1SW17PSZIDE	NA	NA	40	1	1	0	0	NA	NA
1040110002S1SW17PSZIDE	19.341	NA	40	1	2	30	30	NA	NA
1040110003S1SW17PSZIDE	16.42	NA	40	1	3	15	45	NA	NA
1040210001S1SW17PSZIDE	NA	NA	40	2	1	0	0	NA	NA
1040210002S1SW17PSZIDE	14.111	NA	40	2	2	30	30	NA	NA
1040210003S1SW17PSZIDE	12.913	NA	40	2	3	15	45	NA	NA
1040310001S1SW17PSZIDE	NA	NA	40	3	1	0	0	NA	NA
1040310002S1SW17PSZIDE	10.183	NA	40	3	2	30	30	NA	NA
1040310003S1SW17PSZIDE	11.112	NA	40	3	3	15	45	NA	NA
1040410001S1SW17PSZIDE	NA	NA	40	4	1	0	0	NA	NA
1040410002S1SW17PSZIDE	13.066	NA	40	4	2	30	30	NA	NA
1040410003S1SW17PSZIDE	11.818	NA	40	4	3	15	45	NA	NA
1041110001S1SW17PSZIDE	16.241	NA	41	1	1	0	0	NA	NA
1041110002S1SW17PSZIDE	NA	NA	41	1	2	30	30	NA	NA
1041110003S1SW17PSZIDE	16.443	NA	41	1	3	15	45	NA	NA
1041210001S1SW17PSZIDE	8.6684	NA	41	2	1	0	0	329.043	719.121
1041210002S1SW17PSZIDE	21.787	NA	41	2	2	30	30	329.043	719.121
1041210003S1SW17PSZIDE	13.185	NA	41	2	3	15	45	329.043	719.121
1041310001S1SW17PSZIDE	12.168	NA	41	3	1	0	0	245.9775	793.5375
1041310002S1SW17PSZIDE	20.029	NA	41	3	2	30	30	245.9775	793.5375
1041310003S1SW17PSZIDE	21.382	NA	41	3	3	15	45	245.9775	793.5375
1041410001S1SW17PSZIDE	13.1	NA	41	4	1	0	0	NA	NA
1041410002S1SW17PSZIDE	NA	NA	41	4	2	30	30	NA	NA
1041410003S1SW17PSZIDE	24.098	NA	41	4	3	15	45	NA	NA
1042110001S1SW17PSZIDE	8.4509	NA	42	1	1	0	0	393.5355	773.826
1042110002S1SW17PSZIDE	22.037	NA	42	1	2	30	30	393.5355	773.826
1042110003S1SW17PSZIDE	20.164	NA	42	1	3	15	45	393.5355	773.826
1042210001S1SW17PSZIDE	8.9242	NA	42	2	1	0	0	254.7765	656.3655
1042210002S1SW17PSZIDE	17.121	NA	42	2	2	30	30	254.7765	656.3655
1042210003S1SW17PSZIDE	18.304	NA	42	2	3	15	45	254.7765	656.3655
1042310001S1SW17PSZIDE	7.8109	NA	42	3	1	0	0	320.238	671.7285
1042310002S1SW17PSZIDE	19.362	NA	42	3	2	30	30	320.238	671.7285
1042310003S1SW17PSZIDE	15.856	NA	42	3	3	15	45	320.238	671.7285
1042410001S1SW17PSZIDE	10.945	NA	42	4	1	0	0	90.015	582.54
1042410002S1SW17PSZIDE	14.281	NA	42	4	2	30	30	90.015	582.54
1042410003S1SW17PSZIDE	12.939	NA	42	4	3	15	45	90.015	582.54
1043110001S1SW17PSZIDE	8.0566	NA	43	1	1	0	0	272.367	634.914
1043110002S1SW17PSZIDE	13.2	NA	43	1	2	30	30	272.367	634.914
1043110003S1SW17PSZIDE	28.942	NA	43	1	3	15	45	272.367	634.914
1043210001S1SW17PSZIDE	12.283	NA	43	2	1	0	0	391.44	944.175
1043210002S1SW17PSZIDE	25.681	NA	43	2	2	30	30	391.44	944.175
1043210003S1SW17PSZIDE	24.281	NA	43	2	3	15	45	391.44	944.175
1043310001S1SW17PSZIDE	NA	NA	43	3	1	0	0	NA	NA
1043310002S1SW17PSZIDE	16.25	NA	43	3	2	30	30	NA	NA
1043310003S1SW17PSZIDE	25.194	NA	43	3	3	15	45	NA	NA
1043410001S1SW17PSZIDE	11.015	NA	43	4	1	0	0	93.6	589.275
1043410002S1SW17PSZIDE	13.482	NA	43	4	2	30	30	93.6	589.275
1043410003S1SW17PSZIDE	16.094	NA	43	4	3	15	45	93.6	589.275
1044110001S1SW17PSZIDE	8.1506	NA	44	1	1	0	0	250.137	616.914
1044110002S1SW17PSZIDE	15.796	NA	44	1	2	30	30	250.137	616.914
1044110003S1SW17PSZIDE	18.566	NA	44	1	3	15	45	250.137	616.914
1044210001S1SW17PSZIDE	9.4452	NA	44	2	1	0	0	91.014	516.048
1044210002S1SW17PSZIDE	12.89	NA	44	2	2	30	30	91.014	516.048
1044210003S1SW17PSZIDE	11.246	NA	44	2	3	15	45	91.014	516.048
1044310001S1SW17PSZIDE	6.4202	NA	44	3	1	0	0	237.9015	526.8105
1044310002S1SW17PSZIDE	13.687	NA	44	3	2	30	30	237.9015	526.8105
1044310003S1SW17PSZIDE	16.34	NA	44	3	3	15	45	237.9015	526.8105
1044410001S1SW17PSZIDE	8.6136	NA	44	4	1	0	0	289.197	676.809
1044410002S1SW17PSZIDE	18.125	NA	44	4	2	30	30	289.197	676.809
1044410003S1SW17PSZIDE	18.639	NA	44	4	3	15	45	289.197	676.809
1045110001S1SW17PSZIDE	NA	NA	45	1	1	0	0	NA	NA
1045110002S1SW17PSZIDE	NA	NA	45	1	2	30	30	NA	NA
1045110003S1SW17PSZIDE	NA	NA	45	1	3	15	45	NA	NA
1045210001S1SW17PSZIDE	8.0644	NA	45	2	1	0	0	32.09325	394.99125
1045210002S1SW17PSZIDE	9.0322	NA	45	2	2	30	30	32.09325	394.99125
1045210003S1SW17PSZIDE	9.4401	NA	45	2	3	15	45	32.09325	394.99125
1045310001S1SW17PSZIDE	9.5269	NA	45	3	1	0	0	71.076	499.7865
1045310002S1SW17PSZIDE	12.758	NA	45	3	2	30	30	71.076	499.7865
1045310003S1SW17PSZIDE	9.3104	NA	45	3	3	15	45	71.076	499.7865
1045410001S1SW17PSZIDE	5.6149	NA	45	4	1	0	0	438.273	690.9435
1045410002S1SW17PSZIDE	21.828	NA	45	4	2	30	30	438.273	690.9435
1045410003S1SW17PSZIDE	15.412	NA	45	4	3	15	45	438.273	690.9435
1046110001S1SW17PSZIDE	5.8894	NA	46	1	1	0	0	NA	NA
1046110002S1SW17PSZIDE	NA	NA	46	1	2	30	30	NA	NA
1046110003S1SW17PSZIDE	NA	NA	46	1	3	15	45	NA	NA
1046210001S1SW17PSZIDE	5.8459	NA	46	2	1	0	0	NA	NA
1046210002S1SW17PSZIDE	26.288	4.842	46	2	2	30	30	NA	NA
1046210003S1SW17PSZIDE	NA	NA	46	2	3	15	45	NA	NA
1046310001S1SW17PSZIDE	6.9759	1.2262	46	3	1	0	0	NA	NA
1046310002S1SW17PSZIDE	NA	NA	46	3	2	30	30	NA	NA
1046310003S1SW17PSZIDE	21.128	3.8534	46	3	3	15	45	NA	NA
1046410001S1SW17PSZIDE	6.8925	1.7212	46	4	1	0	0	NA	NA
1046410002S1SW17PSZIDE	NA	NA	46	4	2	30	30	NA	NA
1046410003S1SW17PSZIDE	27.391	0.16075	46	4	3	15	45	NA	NA
1047110001S1SW17PSZIDE	12.549	NA	47	1	1	0	0	438.8175	1003.5225
1047110002S1SW17PSZIDE	27.416	NA	47	1	2	30	30	438.8175	1003.5225
1047110003S1SW17PSZIDE	26.457	NA	47	1	3	15	45	438.8175	1003.5225
1047210001S1SW17PSZIDE	12.757	NA	47	2	1	0	0	9.315	583.38
1047210002S1SW17PSZIDE	13.154	NA	47	2	2	30	30	9.315	583.38
1047210003S1SW17PSZIDE	12.808	NA	47	2	3	15	45	9.315	583.38
1047310001S1SW17PSZIDE	11.327	NA	47	3	1	0	0	534.45	1044.165
1047310002S1SW17PSZIDE	29.612	NA	47	3	2	30	30	534.45	1044.165
1047310003S1SW17PSZIDE	27.732	NA	47	3	3	15	45	534.45	1044.165
1047410001S1SW17PSZIDE	11.095	NA	47	4	1	0	0	459.7125	958.9875
1047410002S1SW17PSZIDE	25.636	NA	47	4	2	30	30	459.7125	958.9875
1047410003S1SW17PSZIDE	28.767	NA	47	4	3	15	45	459.7125	958.9875
1048110001S1SW17PSZIDE	12.488	NA	48	1	1	0	0	246.8175	808.7775
1048110002S1SW17PSZIDE	22.253	NA	48	1	2	30	30	246.8175	808.7775
1048110003S1SW17PSZIDE	16.102	NA	48	1	3	15	45	246.8175	808.7775
1048210001S1SW17PSZIDE	12.987	NA	48	2	1	0	0	237.6375	822.0525
1048210002S1SW17PSZIDE	21.672	NA	48	2	2	30	30	237.6375	822.0525
1048210003S1SW17PSZIDE	18.617	NA	48	2	3	15	45	237.6375	822.0525
1048310001S1SW17PSZIDE	14.071	NA	48	3	1	0	0	157.9875	791.1825
1048310002S1SW17PSZIDE	21.013	NA	48	3	2	30	30	157.9875	791.1825
1048310003S1SW17PSZIDE	14.31	NA	48	3	3	15	45	157.9875	791.1825
1048410001S1SW17PSZIDE	14.081	NA	48	4	1	0	0	159.8475	793.4925
1048410002S1SW17PSZIDE	21.123	NA	48	4	2	30	30	159.8475	793.4925
1048410003S1SW17PSZIDE	14.268	NA	48	4	3	15	45	159.8475	793.4925
1049110001S1SW17PSZIDE	8.2348	NA	49	1	1	0	0	165.6135	536.1795
1049110002S1SW17PSZIDE	13.526	NA	49	1	2	30	30	165.6135	536.1795
1049110003S1SW17PSZIDE	14.443	NA	49	1	3	15	45	165.6135	536.1795
1049210001S1SW17PSZIDE	12.401	NA	49	2	1	0	0	84.0225	642.0675
1049210002S1SW17PSZIDE	15.259	NA	49	2	2	30	30	84.0225	642.0675
1049210003S1SW17PSZIDE	15.03	NA	49	2	3	15	45	84.0225	642.0675
1049310001S1SW17PSZIDE	12.053	NA	49	3	1	0	0	283.665	826.05
1049310002S1SW17PSZIDE	21.046	NA	49	3	2	30	30	283.665	826.05
1049310003S1SW17PSZIDE	22.896	NA	49	3	3	15	45	283.665	826.05
1049410001S1SW17PSZIDE	10.555	NA	49	4	1	0	0	-44.334	430.641
1049410002S1SW17PSZIDE	9.0511	NA	49	4	2	30	30	-44.334	430.641
1049410003S1SW17PSZIDE	9.1555	NA	49	4	3	15	45	-44.334	430.641
1050110001S1SW17PSZIDE	8.0288	NA	50	1	1	0	0	269.5635	630.8595
1050110002S1SW17PSZIDE	16.763	NA	50	1	2	30	30	269.5635	630.8595
1050110003S1SW17PSZIDE	17.768	NA	50	1	3	15	45	269.5635	630.8595
1050210001S1SW17PSZIDE	12.571	NA	50	2	1	0	0	114.2775	679.9725
1050210002S1SW17PSZIDE	16.077	NA	50	2	2	30	30	114.2775	679.9725
1050210003S1SW17PSZIDE	17.29	NA	50	2	3	15	45	114.2775	679.9725
1050310001S1SW17PSZIDE	11.896	4.4348	50	3	1	0	0	299.2125	834.5325
1050310002S1SW17PSZIDE	21.274	2.007	50	3	2	30	30	299.2125	834.5325
1050310003S1SW17PSZIDE	23.657	0.96979	50	3	3	15	45	299.2125	834.5325
1050410001S1SW17PSZIDE	8.0289	1.1729	50	4	1	0	0	343.218	704.5185
1050410002S1SW17PSZIDE	17.27	1.6824	50	4	2	30	30	343.218	704.5185
1050410003S1SW17PSZIDE	26.068	1.8092	50	4	3	15	45	343.218	704.5185
1051110001S1SW17PSZIDE	14.347	NA	51	1	1	0	0	56.4975	702.1125
1051110002S1SW17PSZIDE	16.195	NA	51	1	2	30	30	56.4975	702.1125
1051110003S1SW17PSZIDE	16.336	NA	51	1	3	15	45	56.4975	702.1125
1051210001S1SW17PSZIDE	10.022	NA	51	2	1	0	0	346.9125	797.9025
1051210002S1SW17PSZIDE	21.65	3.459	51	2	2	30	30	346.9125	797.9025
1051210003S1SW17PSZIDE	21.393	12.085	51	2	3	15	45	346.9125	797.9025
1051310001S1SW17PSZIDE	9.4943	NA	51	3	1	0	0	163.536	590.7795
1051310002S1SW17PSZIDE	15.13	NA	51	3	2	30	30	163.536	590.7795
1051310003S1SW17PSZIDE	14.392	NA	51	3	3	15	45	163.536	590.7795
1051410001S1SW17PSZIDE	6.8777	NA	51	4	1	0	0	NA	NA
1051410002S1SW17PSZIDE	NA	NA	51	4	2	30	30	NA	NA
1051410003S1SW17PSZIDE	26.846	NA	51	4	3	15	45	NA	NA
1052110001S1SW17PSZIDE	11.351	NA	52	1	1	0	0	300.21	811.005
1052110002S1SW17PSZIDE	23.146	NA	52	1	2	30	30	300.21	811.005
1052110003S1SW17PSZIDE	15.994	NA	52	1	3	15	45	300.21	811.005
1052210001S1SW17PSZIDE	12.128	NA	52	2	1	0	0	427.86	973.62
1052210002S1SW17PSZIDE	28.949	NA	52	2	2	30	30	427.86	973.62
1052210003S1SW17PSZIDE	18.713	NA	52	2	3	15	45	427.86	973.62
1052310001S1SW17PSZIDE	18.749	NA	52	3	1	0	0	-157.05	686.655
1052310002S1SW17PSZIDE	13.579	NA	52	3	2	30	30	-157.05	686.655
1052310003S1SW17PSZIDE	13.319	NA	52	3	3	15	45	-157.05	686.655
1052410001S1SW17PSZIDE	9.7043	NA	52	4	1	0	0	447.756	884.4495
1052410002S1SW17PSZIDE	25.51	NA	52	4	2	30	30	447.756	884.4495
1052410003S1SW17PSZIDE	21.988	NA	52	4	3	15	45	447.756	884.4495
1053110001S1SW17PSZIDE	11.019	NA	53	1	1	0	0	91.395	587.25
1053110002S1SW17PSZIDE	14.729	NA	53	1	2	30	30	91.395	587.25
1053110003S1SW17PSZIDE	12.075	NA	53	1	3	15	45	91.395	587.25
1053210001S1SW17PSZIDE	8.1237	NA	53	2	1	0	0	-9.267	356.2995
1053210002S1SW17PSZIDE	8.0035	NA	53	2	2	30	30	-9.267	356.2995
1053210003S1SW17PSZIDE	7.2487	NA	53	2	3	15	45	-9.267	356.2995
1053310001S1SW17PSZIDE	7.9795	NA	53	3	1	0	0	-50.2485	308.829
1053310002S1SW17PSZIDE	5.9898	NA	53	3	2	30	30	-50.2485	308.829
1053310003S1SW17PSZIDE	7.2488	NA	53	3	3	15	45	-50.2485	308.829
1053410001S1SW17PSZIDE	6.1348	NA	53	4	1	0	0	12.897	288.963
1053410002S1SW17PSZIDE	6.338	NA	53	4	2	30	30	12.897	288.963
1053410003S1SW17PSZIDE	7.2448	NA	53	4	3	15	45	12.897	288.963
1054110001S1SW17PSZIDE	16.28	NA	54	1	1	0	0	-49.632	682.968
1054110002S1SW17PSZIDE	16.947	NA	54	1	2	30	30	-49.632	682.968
1054110003S1SW17PSZIDE	7.6614	NA	54	1	3	15	45	-49.632	682.968
1054210001S1SW17PSZIDE	21.554	NA	54	2	1	0	0	-28.7775	941.1525
1054210002S1SW17PSZIDE	23.853	NA	54	2	2	30	30	-28.7775	941.1525
1054210003S1SW17PSZIDE	10.82	NA	54	2	3	15	45	-28.7775	941.1525
1054310001S1SW17PSZIDE	13.027	NA	54	3	1	0	0	-70.07775	516.13725
1054310002S1SW17PSZIDE	11.782	NA	54	3	2	30	30	-70.07775	516.13725
1054310003S1SW17PSZIDE	7.4183	NA	54	3	3	15	45	-70.07775	516.13725
1054410001S1SW17PSZIDE	14.125	NA	54	4	1	0	0	-98.013	537.612
1054410002S1SW17PSZIDE	11.635	NA	54	4	2	30	30	-98.013	537.612
1054410003S1SW17PSZIDE	8.5266	NA	54	4	3	15	45	-98.013	537.612
1055110001S1SW17PSZIDE	8.928	NA	55	1	1	0	0	368.1225	769.8825
1055110002S1SW17PSZIDE	19.864	NA	55	1	2	30	30	368.1225	769.8825
1055110003S1SW17PSZIDE	25.203	NA	55	1	3	15	45	368.1225	769.8825
1055210001S1SW17PSZIDE	6.1594	NA	55	2	1	0	0	425.373	702.546
1055210002S1SW17PSZIDE	20.639	NA	55	2	2	30	30	425.373	702.546
1055210003S1SW17PSZIDE	19.437	NA	55	2	3	15	45	425.373	702.546
1055310001S1SW17PSZIDE	6.3822	NA	55	3	1	0	0	388.959	676.158
1055310002S1SW17PSZIDE	18.574	NA	55	3	2	30	30	388.959	676.158
1055310003S1SW17PSZIDE	21.668	NA	55	3	3	15	45	388.959	676.158
1055410001S1SW17PSZIDE	11.627	NA	55	4	1	0	0	NA	NA
1055410002S1SW17PSZIDE	NA	NA	55	4	2	30	30	NA	NA
1055410003S1SW17PSZIDE	24.35	NA	55	4	3	15	45	NA	NA
1056110001S1SW17PSZIDE	18.328	NA	56	1	1	0	0	28.7025	853.4625
1056110002S1SW17PSZIDE	18.646	NA	56	1	2	30	30	28.7025	853.4625
1056110003S1SW17PSZIDE	21.201	NA	56	1	3	15	45	28.7025	853.4625
1056210001S1SW17PSZIDE	17.397	NA	56	2	1	0	0	98.2725	881.1375
1056210002S1SW17PSZIDE	21.035	NA	56	2	2	30	30	98.2725	881.1375
1056210003S1SW17PSZIDE	19.586	NA	56	2	3	15	45	98.2725	881.1375
1056310001S1SW17PSZIDE	18.21	NA	56	3	1	0	0	-32.49	786.96
1056310002S1SW17PSZIDE	17.616	NA	56	3	2	30	30	-32.49	786.96
1056310003S1SW17PSZIDE	15.66	NA	56	3	3	15	45	-32.49	786.96
1056410001S1SW17PSZIDE	12.709	NA	56	4	1	0	0	190.065	761.97
1056410002S1SW17PSZIDE	18.34	NA	56	4	2	30	30	190.065	761.97
1056410003S1SW17PSZIDE	21.158	NA	56	4	3	15	45	190.065	761.97
1057110001S1SW17PSZIDE	13.199	NA	57	1	1	0	0	NA	NA
1057110002S1SW17PSZIDE	NA	NA	57	1	2	30	30	NA	NA
1057110003S1SW17PSZIDE	NA	NA	57	1	3	15	45	NA	NA
1057210001S1SW17PSZIDE	15.824	NA	57	2	1	0	0	NA	NA
1057210002S1SW17PSZIDE	NA	NA	57	2	2	30	30	NA	NA
1057210003S1SW17PSZIDE	NA	NA	57	2	3	15	45	NA	NA
1057310001S1SW17PSZIDE	16.288	NA	57	3	1	0	0	-122.484	610.476
1057310002S1SW17PSZIDE	13.559	NA	57	3	2	30	30	-122.484	610.476
1057310003S1SW17PSZIDE	8.1438	NA	57	3	3	15	45	-122.484	610.476
1057410001S1SW17PSZIDE	10.974	NA	57	4	1	0	0	290.28	784.11
1057410002S1SW17PSZIDE	19.469	NA	57	4	2	30	30	290.28	784.11
1057410003S1SW17PSZIDE	24.193	NA	57	4	3	15	45	290.28	784.11
1058110001S1SW17PSZIDE	14.141	NA	58	1	1	0	0	NA	NA
1058110002S1SW17PSZIDE	NA	NA	58	1	2	30	30	NA	NA
1058110003S1SW17PSZIDE	21.129	NA	58	1	3	15	45	NA	NA
1058210001S1SW17PSZIDE	14.154	NA	58	2	1	0	0	357.8775	994.8075
1058210002S1SW17PSZIDE	28.872	NA	58	2	2	30	30	357.8775	994.8075
1058210003S1SW17PSZIDE	17.717	NA	58	2	3	15	45	357.8775	994.8075
1058310001S1SW17PSZIDE	29.506	NA	58	3	1	0	0	NA	NA
1058310002S1SW17PSZIDE	NA	NA	58	3	2	30	30	NA	NA
1058310003S1SW17PSZIDE	25.076	NA	58	3	3	15	45	NA	NA
1058410001S1SW17PSZIDE	18.679	NA	58	4	1	0	0	138.33	978.885
1058410002S1SW17PSZIDE	23.216	2.097	58	4	2	30	30	138.33	978.885
1058410003S1SW17PSZIDE	23.512	3.1613	58	4	3	15	45	138.33	978.885
1059110001S1SW17PSZIDE	11.629	NA	59	1	1	0	0	NA	NA
1059110002S1SW17PSZIDE	NA	NA	59	1	2	30	30	NA	NA
1059110003S1SW17PSZIDE	19.457	NA	59	1	3	15	45	NA	NA
1059210001S1SW17PSZIDE	4.2675	NA	59	2	1	0	0	219.252	411.2895
1059210002S1SW17PSZIDE	8.5852	1.3461	59	2	2	30	30	219.252	411.2895
1059210003S1SW17PSZIDE	20.548	4.0933	59	2	3	15	45	219.252	411.2895
1059310001S1SW17PSZIDE	10.749	NA	59	3	1	0	0	105.6525	589.3575
1059310002S1SW17PSZIDE	14.879	NA	59	3	2	30	30	105.6525	589.3575
1059310003S1SW17PSZIDE	12.446	NA	59	3	3	15	45	105.6525	589.3575
1059410001S1SW17PSZIDE	11.928	NA	59	4	1	0	0	-62.82675	473.93325
1059410002S1SW17PSZIDE	10.449	NA	59	4	2	30	30	-62.82675	473.93325
1059410003S1SW17PSZIDE	7.9881	NA	59	4	3	15	45	-62.82675	473.93325
1060110001S1SW17PSZIDE	21.644	NA	60	1	1	0	0	-88.59	885.39
1060110002S1SW17PSZIDE	19.107	NA	60	1	2	30	30	-88.59	885.39
1060110003S1SW17PSZIDE	17.443	NA	60	1	3	15	45	-88.59	885.39
1060210001S1SW17PSZIDE	13.407	NA	60	2	1	0	0	NA	NA
1060210002S1SW17PSZIDE	25.13	NA	60	2	2	30	30	NA	NA
1060210003S1SW17PSZIDE	NA	NA	60	2	3	15	45	NA	NA
1060310001S1SW17PSZIDE	18.488	NA	60	3	1	0	0	-19.905	812.055
1060310002S1SW17PSZIDE	18.563	NA	60	3	2	30	30	-19.905	812.055
1060310003S1SW17PSZIDE	15.609	NA	60	3	3	15	45	-19.905	812.055
1060410001S1SW17PSZIDE	17.248	NA	60	4	1	0	0	-17.8725	758.2875
1060410002S1SW17PSZIDE	17.295	NA	60	4	2	30	30	-17.8725	758.2875
1060410003S1SW17PSZIDE	14.724	NA	60	4	3	15	45	-17.8725	758.2875
1061110001S1SW17PSZIDE	7.7845	NA	61	1	1	0	0	512.265	862.5675
1061110002S1SW17PSZIDE	25.328	NA	61	1	2	30	30	512.265	862.5675
1061110003S1SW17PSZIDE	23.456	NA	61	1	3	15	45	512.265	862.5675
1061210001S1SW17PSZIDE	7.7243	NA	61	2	1	0	0	NA	NA
1061210002S1SW17PSZIDE	11.015	NA	61	2	2	30	30	NA	NA
1061210003S1SW17PSZIDE	NA	NA	61	2	3	15	45	NA	NA
1061310001S1SW17PSZIDE	8.8939	NA	61	3	1	0	0	172.878	573.1035
1061310002S1SW17PSZIDE	13.844	NA	61	3	2	30	30	172.878	573.1035
1061310003S1SW17PSZIDE	17.094	NA	61	3	3	15	45	172.878	573.1035
1061410001S1SW17PSZIDE	5.8867	NA	61	4	1	0	0	37.85175	302.75325
1061410002S1SW17PSZIDE	7.0099	NA	61	4	2	30	30	37.85175	302.75325
1061410003S1SW17PSZIDE	7.564	NA	61	4	3	15	45	37.85175	302.75325
1062110001S1SW17PSZIDE	11.224	NA	62	1	1	0	0	219.435	724.515
1062110002S1SW17PSZIDE	18.961	NA	62	1	2	30	30	219.435	724.515
1062110003S1SW17PSZIDE	17.271	NA	62	1	3	15	45	219.435	724.515
1062210001S1SW17PSZIDE	10.081	NA	62	2	1	0	0	23.0625	476.7075
1062210002S1SW17PSZIDE	10.832	NA	62	2	2	30	30	23.0625	476.7075
1062210003S1SW17PSZIDE	10.903	NA	62	2	3	15	45	23.0625	476.7075
1062310001S1SW17PSZIDE	12.774	NA	62	3	1	0	0	228.645	803.475
1062310002S1SW17PSZIDE	20.883	NA	62	3	2	30	30	228.645	803.475
1062310003S1SW17PSZIDE	18.933	NA	62	3	3	15	45	228.645	803.475
1062410001S1SW17PSZIDE	8.7497	NA	62	4	1	0	0	335.2815	729.018
1062410002S1SW17PSZIDE	20.041	NA	62	4	2	30	30	335.2815	729.018
1062410003S1SW17PSZIDE	19.58	NA	62	4	3	15	45	335.2815	729.018
1063110001S1SW17PSZIDE	17.436	NA	63	1	1	0	0	132.0675	916.6875
1063110002S1SW17PSZIDE	24.046	NA	63	1	2	30	30	132.0675	916.6875
1063110003S1SW17PSZIDE	15.215	NA	63	1	3	15	45	132.0675	916.6875
1063210001S1SW17PSZIDE	6.6327	NA	63	2	1	0	0	635.169	933.6405
1063210002S1SW17PSZIDE	28.937	0.88645	63	2	2	30	30	635.169	933.6405
1063210003S1SW17PSZIDE	24.409	1.1793	63	2	3	15	45	635.169	933.6405
1063310001S1SW17PSZIDE	10.877	1.4846	63	3	1	0	0	189.675	679.14
1063310002S1SW17PSZIDE	17.996	1.8752	63	3	2	30	30	189.675	679.14
1063310003S1SW17PSZIDE	14.81	3.7932	63	3	3	15	45	189.675	679.14
1063410001S1SW17PSZIDE	16.478	0.96222	63	4	1	0	0	325.275	1066.785
1063410002S1SW17PSZIDE	29.748	2.5795	63	4	2	30	30	325.275	1066.785
1063410003S1SW17PSZIDE	20.038	2.1519	63	4	3	15	45	325.275	1066.785
1064110001S1SW17PSZIDE	16.576	NA	64	1	1	0	0	-32.5275	713.3925
1064110002S1SW17PSZIDE	16.502	NA	64	1	2	30	30	-32.5275	713.3925
1064110003S1SW17PSZIDE	12.461	NA	64	1	3	15	45	-32.5275	713.3925
1064210001S1SW17PSZIDE	12.544	NA	64	2	1	0	0	55.4625	619.9425
1064210002S1SW17PSZIDE	13.942	NA	64	2	2	30	30	55.4625	619.9425
1064210003S1SW17PSZIDE	15.745	NA	64	2	3	15	45	55.4625	619.9425
1064310001S1SW17PSZIDE	18.188	NA	64	3	1	0	0	66.3075	884.7675
1064310002S1SW17PSZIDE	21.845	NA	64	3	2	30	30	66.3075	884.7675
1064310003S1SW17PSZIDE	16.058	NA	64	3	3	15	45	66.3075	884.7675
1064410001S1SW17PSZIDE	24.72	NA	64	4	1	0	0	-127.755	984.645
1064410002S1SW17PSZIDE	21.808	NA	64	4	2	30	30	-127.755	984.645
1064410003S1SW17PSZIDE	16.422	NA	64	4	3	15	45	-127.755	984.645
1065110001S1SW17PSZIDE	13.988	NA	65	1	1	0	0	157.0425	786.5025
1065110002S1SW17PSZIDE	20.008	NA	65	1	2	30	30	157.0425	786.5025
1065110003S1SW17PSZIDE	16.867	NA	65	1	3	15	45	157.0425	786.5025
1065210001S1SW17PSZIDE	17.691	NA	65	2	1	0	0	28.5525	824.6475
1065210002S1SW17PSZIDE	19.267	NA	65	2	2	30	30	28.5525	824.6475
1065210003S1SW17PSZIDE	16.77	NA	65	2	3	15	45	28.5525	824.6475
1065310001S1SW17PSZIDE	10.505	NA	65	3	1	0	0	104.745	577.47
1065310002S1SW17PSZIDE	14.163	NA	65	3	2	30	30	104.745	577.47
1065310003S1SW17PSZIDE	13.497	NA	65	3	3	15	45	104.745	577.47
1065410001S1SW17PSZIDE	12.893	NA	65	4	1	0	0	191.3775	771.5625
1065410002S1SW17PSZIDE	20.836	NA	65	4	2	30	30	191.3775	771.5625
1065410003S1SW17PSZIDE	14.581	NA	65	4	3	15	45	191.3775	771.5625
1066110001S1SW17PSZIDE	NA	NA	66	1	1	0	0	NA	NA
1066110002S1SW17PSZIDE	13.099	NA	66	1	2	30	30	NA	NA
1066110003S1SW17PSZIDE	13.683	NA	66	1	3	15	45	NA	NA
1066210001S1SW17PSZIDE	15.724	NA	66	2	1	0	0	-53.355	654.225
1066210002S1SW17PSZIDE	14.966	NA	66	2	2	30	30	-53.355	654.225
1066210003S1SW17PSZIDE	10.884	NA	66	2	3	15	45	-53.355	654.225
1066310001S1SW17PSZIDE	10.205	NA	66	3	1	0	0	253.755	712.98
1066310002S1SW17PSZIDE	19.028	NA	66	3	2	30	30	253.755	712.98
1066310003S1SW17PSZIDE	17.57	NA	66	3	3	15	45	253.755	712.98
1066410001S1SW17PSZIDE	14.177	NA	66	4	1	0	0	-115.6605	522.3045
1066410002S1SW17PSZIDE	11.442	NA	66	4	2	30	30	-115.6605	522.3045
1066410003S1SW17PSZIDE	6.9606	NA	66	4	3	15	45	-115.6605	522.3045
1067110001S1SW17PSZIDE	10.376	NA	67	1	1	0	0	161.7	628.62
1067110002S1SW17PSZIDE	15.78	NA	67	1	2	30	30	161.7	628.62
1067110003S1SW17PSZIDE	15.724	NA	67	1	3	15	45	161.7	628.62
1067210001S1SW17PSZIDE	9.7113	NA	67	2	1	0	0	338.9385	775.947
1067210002S1SW17PSZIDE	19.697	NA	67	2	2	30	30	338.9385	775.947
1067210003S1SW17PSZIDE	24.946	NA	67	2	3	15	45	338.9385	775.947
1067310001S1SW17PSZIDE	7.1071	NA	67	3	1	0	0	374.6295	694.449
1067310002S1SW17PSZIDE	18.038	NA	67	3	2	30	30	374.6295	694.449
1067310003S1SW17PSZIDE	24.265	NA	67	3	3	15	45	374.6295	694.449
1067410001S1SW17PSZIDE	9.5712	NA	67	4	1	0	0	4.10925	434.81325
1067410002S1SW17PSZIDE	9.6988	NA	67	4	2	30	30	4.10925	434.81325
1067410003S1SW17PSZIDE	9.7363	NA	67	4	3	15	45	4.10925	434.81325
1068110001S1SW17PSZIDE	7.0871	NA	68	1	1	0	0	450.237	769.1565
1068110002S1SW17PSZIDE	21.253	NA	68	1	2	30	30	450.237	769.1565
1068110003S1SW17PSZIDE	24.621	NA	68	1	3	15	45	450.237	769.1565
1068210001S1SW17PSZIDE	6.0642	NA	68	2	1	0	0	230.3415	503.2305
1068210002S1SW17PSZIDE	13.558	NA	68	2	2	30	30	230.3415	503.2305
1068210003S1SW17PSZIDE	14.295	NA	68	2	3	15	45	230.3415	503.2305
1068310001S1SW17PSZIDE	5.5031	NA	68	3	1	0	0	242.5995	490.239
1068310002S1SW17PSZIDE	12.3	NA	68	3	2	30	30	242.5995	490.239
1068310003S1SW17PSZIDE	17.459	NA	68	3	3	15	45	242.5995	490.239
1068410001S1SW17PSZIDE	11.463	NA	68	4	1	0	0	1.2675	517.1025
1068410002S1SW17PSZIDE	11.531	NA	68	4	2	30	30	1.2675	517.1025
1068410003S1SW17PSZIDE	11.428	NA	68	4	3	15	45	1.2675	517.1025
1069110001S1SW17PSZIDE	4.5895	NA	69	1	1	0	0	424.0875	630.615
1069110002S1SW17PSZIDE	18.712	NA	69	1	2	30	30	424.0875	630.615
1069110003S1SW17PSZIDE	18.767	NA	69	1	3	15	45	424.0875	630.615
1069210001S1SW17PSZIDE	11.67	NA	69	2	1	0	0	10.34625	535.49625
1069210002S1SW17PSZIDE	13.003	4.6454	69	2	2	30	30	10.34625	535.49625
1069210003S1SW17PSZIDE	9.0505	0.31152	69	2	3	15	45	10.34625	535.49625
1069310001S1SW17PSZIDE	7.1947	0.27206	69	3	1	0	0	356.799	680.5605
1069310002S1SW17PSZIDE	17.584	7.2541	69	3	2	30	30	356.799	680.5605
1069310003S1SW17PSZIDE	23.6	9.1282	69	3	3	15	45	356.799	680.5605
1069410001S1SW17PSZIDE	9.3353	0.9526	69	4	1	0	0	31.785	451.8735
1069410002S1SW17PSZIDE	10.565	2.9043	69	4	2	30	30	31.785	451.8735
1069410003S1SW17PSZIDE	9.8842	1.6641	69	4	3	15	45	31.785	451.8735
1070110001S1SW17PSZIDE	10.512	NA	70	1	1	0	0	3.6315	476.6715
1070110002S1SW17PSZIDE	11.488	NA	70	1	2	30	30	3.6315	476.6715
1070110003S1SW17PSZIDE	8.0682	NA	70	1	3	15	45	3.6315	476.6715
1070210001S1SW17PSZIDE	5.8957	NA	70	2	1	0	0	106.88175	372.18825
1070210002S1SW17PSZIDE	10.282	NA	70	2	2	30	30	106.88175	372.18825
1070210003S1SW17PSZIDE	6.9877	NA	70	2	3	15	45	106.88175	372.18825
1070310001S1SW17PSZIDE	8.4063	NA	70	3	1	0	0	91.99275	470.27625
1070310002S1SW17PSZIDE	12.667	NA	70	3	2	30	30	91.99275	470.27625
1070310003S1SW17PSZIDE	7.8899	NA	70	3	3	15	45	91.99275	470.27625
1070410001S1SW17PSZIDE	8.3947	NA	70	4	1	0	0	-15.20175	362.55975
1070410002S1SW17PSZIDE	8.3816	NA	70	4	2	30	30	-15.20175	362.55975
1070410003S1SW17PSZIDE	6.4071	NA	70	4	3	15	45	-15.20175	362.55975
1071110001S1SW17PSZIDE	10.605	NA	71	1	1	0	0	154.35	631.575
1071110002S1SW17PSZIDE	16.633	NA	71	1	2	30	30	154.35	631.575
1071110003S1SW17PSZIDE	13.101	NA	71	1	3	15	45	154.35	631.575
1071210001S1SW17PSZIDE	10.187	NA	71	2	1	0	0	201.4575	659.8725
1071210002S1SW17PSZIDE	16.871	NA	71	2	2	30	30	201.4575	659.8725
1071210003S1SW17PSZIDE	16.996	NA	71	2	3	15	45	201.4575	659.8725
1071310001S1SW17PSZIDE	9.5201	NA	71	3	1	0	0	NA	NA
1071310002S1SW17PSZIDE	28.044	NA	71	3	2	30	30	NA	NA
1071310003S1SW17PSZIDE	NA	NA	71	3	3	15	45	NA	NA
1071410001S1SW17PSZIDE	11.778	NA	71	4	1	0	0	439.905	969.915
1071410002S1SW17PSZIDE	26.181	NA	71	4	2	30	30	439.905	969.915
1071410003S1SW17PSZIDE	27.223	NA	71	4	3	15	45	439.905	969.915
1072110001S1SW17PSZIDE	4.4854	NA	72	1	1	0	0	319.833	521.676
1072110002S1SW17PSZIDE	15.88	NA	72	1	2	30	30	319.833	521.676
1072110003S1SW17PSZIDE	12.946	NA	72	1	3	15	45	319.833	521.676
1072210001S1SW17PSZIDE	10.464	NA	72	2	1	0	0	-52.44525	418.43475
1072210002S1SW17PSZIDE	9.0033	NA	72	2	2	30	30	-52.44525	418.43475
1072210003S1SW17PSZIDE	7.8534	NA	72	2	3	15	45	-52.44525	418.43475
1072310001S1SW17PSZIDE	11.066	NA	72	3	1	0	0	94.7625	592.7325
1072310002S1SW17PSZIDE	14.805	NA	72	3	2	30	30	94.7625	592.7325
1072310003S1SW17PSZIDE	12.484	NA	72	3	3	15	45	94.7625	592.7325
1072410001S1SW17PSZIDE	9.5201	NA	72	4	1	0	0	-66.2115	362.193
1072410002S1SW17PSZIDE	7.58	NA	72	4	2	30	30	-66.2115	362.193
1072410003S1SW17PSZIDE	6.5122	NA	72	4	3	15	45	-66.2115	362.193
1073110001S1SW17PSZIDE	13.7	NA	73	1	1	0	0	-10.3275	606.1725
1073110002S1SW17PSZIDE	14.417	NA	73	1	2	30	30	-10.3275	606.1725
1073110003S1SW17PSZIDE	10.172	NA	73	1	3	15	45	-10.3275	606.1725
1073210001S1SW17PSZIDE	14.973	NA	73	2	1	0	0	34.995	708.78
1073210002S1SW17PSZIDE	17.646	NA	73	2	2	30	30	34.995	708.78
1073210003S1SW17PSZIDE	11.62	NA	73	2	3	15	45	34.995	708.78
1073310001S1SW17PSZIDE	13.346	NA	73	3	1	0	0	24.72	625.29
1073310002S1SW17PSZIDE	15.18	NA	73	3	2	30	30	24.72	625.29
1073310003S1SW17PSZIDE	11.14	NA	73	3	3	15	45	24.72	625.29
1073410001S1SW17PSZIDE	12.646	NA	73	4	1	0	0	-65.56875	503.50125
1073410002S1SW17PSZIDE	11.276	NA	73	4	2	30	30	-65.56875	503.50125
1073410003S1SW17PSZIDE	8.0135	NA	73	4	3	15	45	-65.56875	503.50125
1074110001S1SW17PSZIDE	5.9891	NA	74	1	1	0	0	179.1045	448.614
1074110002S1SW17PSZIDE	11.698	NA	74	1	2	30	30	179.1045	448.614
1074110003S1SW17PSZIDE	12.743	NA	74	1	3	15	45	179.1045	448.614
1074210001S1SW17PSZIDE	8.5666	NA	74	2	1	0	0	221.3145	606.8115
1074210002S1SW17PSZIDE	16.934	NA	74	2	2	30	30	221.3145	606.8115
1074210003S1SW17PSZIDE	12.973	NA	74	2	3	15	45	221.3145	606.8115
1074310001S1SW17PSZIDE	8.8409	NA	74	3	1	0	0	235.728	633.5685
1074310002S1SW17PSZIDE	16.667	NA	74	3	2	30	30	235.728	633.5685
1074310003S1SW17PSZIDE	16.793	NA	74	3	3	15	45	235.728	633.5685
1074410001S1SW17PSZIDE	8.0853	NA	74	4	1	0	0	-24.63225	339.20625
1074410002S1SW17PSZIDE	7.5385	NA	74	4	2	30	30	-24.63225	339.20625
1074410003S1SW17PSZIDE	6.4414	NA	74	4	3	15	45	-24.63225	339.20625
1075110001S1SW17PSZIDE	7.3295	NA	75	1	1	0	0	186.5475	516.375
1075110002S1SW17PSZIDE	14.202	NA	75	1	2	30	30	186.5475	516.375
1075110003S1SW17PSZIDE	11.585	NA	75	1	3	15	45	186.5475	516.375
1075210001S1SW17PSZIDE	6.0203	NA	75	2	1	0	0	206.3685	477.282
1075210002S1SW17PSZIDE	12.431	NA	75	2	2	30	30	206.3685	477.282
1075210003S1SW17PSZIDE	14.304	NA	75	2	3	15	45	206.3685	477.282
1075310001S1SW17PSZIDE	16.935	NA	75	3	1	0	0	124.02	886.095
1075310002S1SW17PSZIDE	22.225	NA	75	3	2	30	30	124.02	886.095
1075310003S1SW17PSZIDE	17.601	NA	75	3	3	15	45	124.02	886.095
1075410001S1SW17PSZIDE	16.915	NA	75	4	1	0	0	-48.48	712.695
1075410002S1SW17PSZIDE	15.055	NA	75	4	2	30	30	-48.48	712.695
1075410003S1SW17PSZIDE	16.031	NA	75	4	3	15	45	-48.48	712.695
1076110001S1SW17PSZIDE	9.0771	NA	76	1	1	0	0	NA	NA
1076110002S1SW17PSZIDE	7.4	NA	76	1	2	30	30	NA	NA
1076110003S1SW17PSZIDE	NA	NA	76	1	3	15	45	NA	NA
1076210001S1SW17PSZIDE	6.5727	NA	76	2	1	0	0	94.5105	390.282
1076210002S1SW17PSZIDE	10.104	NA	76	2	2	30	30	94.5105	390.282
1076210003S1SW17PSZIDE	8.5802	NA	76	2	3	15	45	94.5105	390.282
1076310001S1SW17PSZIDE	10.075	NA	76	3	1	0	0	NA	NA
1076310002S1SW17PSZIDE	7.3907	NA	76	3	2	30	30	NA	NA
1076310003S1SW17PSZIDE	NA	NA	76	3	3	15	45	NA	NA
1076410001S1SW17PSZIDE	8.1039	NA	76	4	1	0	0	116.688	481.3635
1076410002S1SW17PSZIDE	12.652	NA	76	4	2	30	30	116.688	481.3635
1076410003S1SW17PSZIDE	10.018	NA	76	4	3	15	45	116.688	481.3635
1077110001S1SW17PSZIDE	13.038	NA	77	1	1	0	0	-81.375	505.335
1077110002S1SW17PSZIDE	10.347	NA	77	1	2	30	30	-81.375	505.335
1077110003S1SW17PSZIDE	10.261	NA	77	1	3	15	45	-81.375	505.335
1077210001S1SW17PSZIDE	10.964	NA	77	2	1	0	0	-3.945	489.435
1077210002S1SW17PSZIDE	10.692	NA	77	2	2	30	30	-3.945	489.435
1077210003S1SW17PSZIDE	11.254	NA	77	2	3	15	45	-3.945	489.435
1077310001S1SW17PSZIDE	10.052	NA	77	3	1	0	0	-67.06275	385.27725
1077310002S1SW17PSZIDE	7.9861	NA	77	3	2	30	30	-67.06275	385.27725
1077310003S1SW17PSZIDE	7.308	NA	77	3	3	15	45	-67.06275	385.27725
1077410001S1SW17PSZIDE	NA	NA	77	4	1	0	0	NA	NA
1077410002S1SW17PSZIDE	NA	NA	77	4	2	30	30	NA	NA
1077410003S1SW17PSZIDE	14.342	NA	77	4	3	15	45	NA	NA
1078110001S1SW17PSZIDE	15.855	NA	78	1	1	0	0	116.295	829.77
1078110002S1SW17PSZIDE	20.757	NA	78	1	2	30	30	116.295	829.77
1078110003S1SW17PSZIDE	16.655	NA	78	1	3	15	45	116.295	829.77
1078210001S1SW17PSZIDE	11.245	NA	78	2	1	0	0	237.7425	743.7675
1078210002S1SW17PSZIDE	18.118	NA	78	2	2	30	30	237.7425	743.7675
1078210003S1SW17PSZIDE	22.325	NA	78	2	3	15	45	237.7425	743.7675
1078310001S1SW17PSZIDE	8.2489	NA	78	3	1	0	0	NA	NA
1078310002S1SW17PSZIDE	13.442	NA	78	3	2	30	30	NA	NA
1078310003S1SW17PSZIDE	NA	NA	78	3	3	15	45	NA	NA
1078410001S1SW17PSZIDE	18.348	NA	78	4	1	0	0	-11.1375	814.5225
1078410002S1SW17PSZIDE	19.573	NA	78	4	2	30	30	-11.1375	814.5225
1078410003S1SW17PSZIDE	13.188	NA	78	4	3	15	45	-11.1375	814.5225
1079110001S1SW17PSZIDE	11.257	NA	79	1	1	0	0	36.8475	543.4125
1079110002S1SW17PSZIDE	12.869	NA	79	1	2	30	30	36.8475	543.4125
1079110003S1SW17PSZIDE	11.334	NA	79	1	3	15	45	36.8475	543.4125
1079210001S1SW17PSZIDE	6.318	NA	79	2	1	0	0	-33.906	250.404
1079210002S1SW17PSZIDE	5.3326	2.6639	79	2	2	30	30	-33.906	250.404
1079210003S1SW17PSZIDE	4.7534	1.2134	79	2	3	15	45	-33.906	250.404
1079310001S1SW17PSZIDE	8.3074	0.035689	79	3	1	0	0	144.963	518.796
1079310002S1SW17PSZIDE	12.72	1.0205	79	3	2	30	30	144.963	518.796
1079310003S1SW17PSZIDE	14.398	0.43602	79	3	3	15	45	144.963	518.796
1079410001S1SW17PSZIDE	7.1266	4.8879	79	4	1	0	0	-22.52775	298.16925
1079410002S1SW17PSZIDE	6.8309	3.5815	79	4	2	30	30	-22.52775	298.16925
1079410003S1SW17PSZIDE	5.01	7.9676	79	4	3	15	45	-22.52775	298.16925
1080110001S1SW17PSZIDE	10.998	NA	80	1	1	0	0	-75.5775	419.3325
1080110002S1SW17PSZIDE	8.501	NA	80	1	2	30	30	-75.5775	419.3325
1080110003S1SW17PSZIDE	8.412	NA	80	1	3	15	45	-75.5775	419.3325
1080210001S1SW17PSZIDE	9.2765	NA	80	2	1	0	0	23.1945	440.637
1080210002S1SW17PSZIDE	11.162	NA	80	2	2	30	30	23.1945	440.637
1080210003S1SW17PSZIDE	6.7126	NA	80	2	3	15	45	23.1945	440.637
1080310001S1SW17PSZIDE	6.4334	NA	80	3	1	0	0	-32.8185	256.6845
1080310002S1SW17PSZIDE	5.7562	NA	80	3	2	30	30	-32.8185	256.6845
1080310003S1SW17PSZIDE	4.0892	NA	80	3	3	15	45	-32.8185	256.6845
1080410001S1SW17PSZIDE	9.2637	NA	80	4	1	0	0	-6.363	410.5035
1080410002S1SW17PSZIDE	10.821	NA	80	4	2	30	30	-6.363	410.5035
1080410003S1SW17PSZIDE	3.7434	NA	80	4	3	15	45	-6.363	410.5035
