# Supplementary material for: Effects of mental contrasting on sleep and associations with stress: A randomized controlled trial
Source: J Health Psychol. 2023 Mar 15;28(11):1057–71. doi: 10.1177/13591053231159168 (PMC10492430; doi:10.1177/13591053231159168)
Supplement: sj-csv-13-hpq-10.1177_13591053231159168 – Supplemental material for Effects of mental contrasting on sleep and associations with stress: A randomized controlled trial [file sj-csv-13-hpq-10.1177_13591053231159168.csv]

SERIAL	night	day.morn	vp_num	Morgen_FB	STARTED.morn	subSD	subSQ1	subSQ2	subSQ3	fitbitSD_hh	fitbitSD_mm	min_since_wake	sleepmed	teeth	food	drink	caffeine	alc	medi	activ	teeth.1	food.1	drink.1	caffeine.1	alc.1	medi.1	activ.1	teeth.2	food.2	drink.2	caffeine.2	alc.2	medi.2	activ.2	teeth.3	food.3	drink.3	caffeine.3	alc.3	medi.3	activ.3	day.even	Abend_FB	STARTED.even	stress1	stress2	timenight_hh	week	weekend
1N4S5DBTPY	1	1	46	Morgens01mob	2019-07-30 07:33:06	8	46	22	32	7	59	NA	NA	0	0	0	0	0	0	NA	NA	NA	NA	NA	NA	NA	NA	NA	NA	NA	NA	NA	NA	NA	NA	NA	NA	NA	NA	NA	NA	0	Abends01mob	2019-07-29 20:43:52	50	16	10.8205555555556	0	0
1N4S5DBTPY	10	10	46	Morgens_Kortisol03mob	2019-08-08 05:57:26	5	68	60	54	5	44	1	0	0	0	1	0	0	0	21.6666666666667	0	0	0	0	0	0	49	0	0	1	0	0	0	3	0	0	0	0	0	0	13	9	Abends10mob	2019-08-07 22:41:01	46	65	7.27361111111111	1	0
1N4S5DBTPY	11	11	46	Morgens_Kortisol04mob	2019-08-09 05:34:07	6.5	99	73	62	6	35	1	0	0	0	1	0	0	0	3.66666666666667	0	0	0	0	0	0	2	0	0	1	0	0	0	0	0	0	1	0	0	0	9	10	Abends11mob	2019-08-08 21:18:53	76	38	8.25388888888889	1	0
1N4S5DBTPY	12	12	46	Morgens12mob	2019-08-10 08:40:11	8	100	100	100	6	43	NA	NA	0	0	0	0	0	0	NA	NA	NA	NA	NA	NA	NA	NA	NA	NA	NA	NA	NA	NA	NA	NA	NA	NA	NA	NA	NA	NA	11	Abends12mob	2019-08-09 22:29:33	62	41	10.1772222222222	1	1
1N4S5DBTPY	13	13	46	Morgens13mob	2019-08-11 08:35:33	6	14	52	43	7	37	NA	NA	0	0	0	0	0	0	NA	NA	NA	NA	NA	NA	NA	NA	NA	NA	NA	NA	NA	NA	NA	NA	NA	NA	NA	NA	NA	NA	12	Abends13mob	2019-08-11 10:56:39	0	33	-2.35166666666667	1	1
1N4S5DBTPY	14	14	46	Morgens14mob	2019-08-12 07:40:49	6.5	91	71	55	5	59	NA	NA	0	0	0	0	0	0	NA	NA	NA	NA	NA	NA	NA	NA	NA	NA	NA	NA	NA	NA	NA	NA	NA	NA	NA	NA	NA	NA	13	Abends14mob	2019-08-11 21:34:35	22	86	10.1038888888889	1	0
1N4S5DBTPY	2	2	46	Morgens02mob	2019-07-31 07:15:21	8	69	90	80	7	43	NA	NA	0	0	0	0	0	0	NA	NA	NA	NA	NA	NA	NA	NA	NA	NA	NA	NA	NA	NA	NA	NA	NA	NA	NA	NA	NA	NA	1	Abends02mob	2019-07-30 20:28:10	28	50	10.7863888888889	0	0
1N4S5DBTPY	3	3	46	Morgens_Kortisol01mob	2019-08-01 08:08:51	7.5	80	69	64	7	52	1	0	0	0	1	0	0	0	46.3333333333333	0	0	0	0	0	0	48	0	0	1	0	0	0	48	0	0	0	0	0	0	43	2	Abends03mob	2019-07-31 21:30:02	50	41	10.6469444444444	0	0
1N4S5DBTPY	4	4	46	Morgens_Kortisol02mob	2019-08-02 05:40:21	6.5	59	60	62	5	45	0	0	0	0	1	0	0	0	23	0	0	0	0	0	0	51	0	0	1	0	0	0	9	0	0	0	0	0	0	9	3	Abends04mob	2019-08-01 22:18:09	66	79	7.37	0	0
1N4S5DBTPY	5	5	46	Morgens05mob	2019-08-03 09:56:47	8	24	35	40	9	29	NA	NA	0	0	0	0	0	0	NA	NA	NA	NA	NA	NA	NA	NA	NA	NA	NA	NA	NA	NA	NA	NA	NA	NA	NA	NA	NA	NA	4	Abends_Hygmob	2019-08-02 20:33:00	26	70	13.3963888888889	0	1
1N4S5DBTPY	6	6	46	Morgens06mob	2019-08-04 07:51:49	8	59	60	59	8	3	NA	NA	0	0	0	0	0	0	NA	NA	NA	NA	NA	NA	NA	NA	NA	NA	NA	NA	NA	NA	NA	NA	NA	NA	NA	NA	NA	NA	5	Abends06mob	2019-08-03 21:10:04	0	67	10.6958333333333	0	1
1N4S5DBTPY	7	7	46	Morgens07mob	2019-08-05 07:47:32	7	91	76	69	7	26	NA	NA	0	0	0	0	0	0	NA	NA	NA	NA	NA	NA	NA	NA	NA	NA	NA	NA	NA	NA	NA	NA	NA	NA	NA	NA	NA	NA	6	Abends07mob	2019-08-04 21:49:18	0	88	9.97055555555556	0	0
1N4S5DBTPY	8	8	46	Morgens08mob	2019-08-06 07:43:11	7	68	60	60	6	59	NA	NA	0	0	0	0	0	0	NA	NA	NA	NA	NA	NA	NA	NA	NA	NA	NA	NA	NA	NA	NA	NA	NA	NA	NA	NA	NA	NA	7	Abends_Goalsmob	2019-08-05 21:26:17	65	32	10.2816666666667	1	0
1N4S5DBTPY	9	9	46	Morgens09mob	2019-08-07 07:31:35	7	96	76	75	7	5	NA	NA	0	0	0	0	0	0	NA	NA	NA	NA	NA	NA	NA	NA	NA	NA	NA	NA	NA	NA	NA	NA	NA	NA	NA	NA	NA	NA	8	Abends09mob	2019-08-06 21:05:20	32	100	10.4375	1	0
1VBKE531GD	1	1	38	Morgens01mob	2019-07-30 07:49:50	6	5	20	23	6	43	NA	NA	0	0	0	0	0	0	NA	NA	NA	NA	NA	NA	NA	NA	NA	NA	NA	NA	NA	NA	NA	NA	NA	NA	NA	NA	NA	NA	0	Abends01mob	2019-07-29 23:39:51	60	25	8.16638888888889	0	0
1VBKE531GD	10	10	38	Morgens_Kortisol03mob	2019-08-08 07:25:12	7	80	79	80	6	49	5	0	0	0	0	0	0	0	13.3333333333333	0	0	0	0	0	0	0	0	0	0	0	0	0	21	0	0	0	0	0	0	19	9	Abends10mob	2019-08-07 23:20:16	15	85	8.08222222222222	1	0
1VBKE531GD	11	11	38	Morgens_Kortisol04mob	2019-08-09 07:48:00	6.5	80	80	61	6	26	8	0	0	0	0	0	0	0	13	0	0	0	0	0	0	0	0	0	0	0	0	0	21	0	0	0	0	0	0	18	10	Abends11mob	2019-08-09 00:22:31	15	80	7.42472222222222	1	0
1VBKE531GD	12	12	38	Morgens12mob	2019-08-10 10:37:23	8	90	90	89	8	8	NA	NA	0	0	0	0	0	0	NA	NA	NA	NA	NA	NA	NA	NA	NA	NA	NA	NA	NA	NA	NA	NA	NA	NA	NA	NA	NA	NA	11	Abends12mob	2019-08-10 00:57:32	20	85	9.66416666666667	1	1
1VBKE531GD	13	13	38	Morgens13mob	2019-08-11 10:33:23	8	91	91	91	7	24	NA	NA	0	0	0	0	0	0	NA	NA	NA	NA	NA	NA	NA	NA	NA	NA	NA	NA	NA	NA	NA	NA	NA	NA	NA	NA	NA	NA	12	Abends13mob	2019-08-11 02:07:54	10	90	8.42472222222222	1	1
1VBKE531GD	14	14	38	Morgens14mob	2019-08-12 07:47:44	7	92	91	50	6	52	NA	NA	0	0	0	0	0	0	NA	NA	NA	NA	NA	NA	NA	NA	NA	NA	NA	NA	NA	NA	NA	NA	NA	NA	NA	NA	NA	NA	13	Abends14mob	2019-08-11 23:33:30	0	99	8.23722222222222	1	0
1VBKE531GD	2	2	38	Morgens02mob	2019-07-31 07:58:19	7	42	50	40	7	5	NA	NA	0	0	0	0	0	0	NA	NA	NA	NA	NA	NA	NA	NA	NA	NA	NA	NA	NA	NA	NA	NA	NA	NA	NA	NA	NA	NA	1	Abends02mob	2019-07-30 23:45:00	30	80	8.22194444444444	0	0
1VBKE531GD	3	3	38	Morgens_Kortisol01mob	2019-08-01 07:46:23	7.25	80	80	80	7	19	17	0	0	0	0	0	0	0	13	0	0	0	0	0	0	0	0	0	0	0	0	0	21	0	0	0	0	0	0	18	2	Abends03mob	2019-07-31 21:39:17	20	80	10.1183333333333	0	0
1VBKE531GD	4	4	38	Morgens_Kortisol02mob	2019-08-02 07:57:23	7	71	71	60	6	50	25	0	0	0	0	0	0	0	13.6666666666667	0	0	0	0	0	0	0	0	0	0	0	0	0	20	0	0	0	0	0	0	21	3	Abends04mob	2019-08-02 00:00:45	20	80	7.94388888888889	0	0
1VBKE531GD	5	5	38	Morgens05mob	2019-08-03 09:45:38	7.5	80	80	80	7	13	NA	NA	0	0	0	0	0	0	NA	NA	NA	NA	NA	NA	NA	NA	NA	NA	NA	NA	NA	NA	NA	NA	NA	NA	NA	NA	NA	NA	4	Abends_Hygmob	2019-08-03 01:15:10	20	80	8.50777777777778	0	1
1VBKE531GD	6	6	38	Morgens06mob	2019-08-04 10:44:51	8	90	90	90	7	47	NA	NA	0	0	0	0	0	0	NA	NA	NA	NA	NA	NA	NA	NA	NA	NA	NA	NA	NA	NA	NA	NA	NA	NA	NA	NA	NA	NA	5	Abends06mob	2019-08-04 01:41:49	10	80	9.05055555555556	0	1
1VBKE531GD	7	7	38	Morgens07mob	2019-08-05 06:43:33	5	0	0	0	5	37	NA	NA	0	0	0	0	0	0	NA	NA	NA	NA	NA	NA	NA	NA	NA	NA	NA	NA	NA	NA	NA	NA	NA	NA	NA	NA	NA	NA	6	Abends07mob	2019-08-04 23:20:19	10	100	7.38722222222222	0	0
1VBKE531GD	8	8	38	Morgens08mob	2019-08-06 08:08:00	7.25	40	40	39	6	56	NA	NA	0	0	0	0	0	0	NA	NA	NA	NA	NA	NA	NA	NA	NA	NA	NA	NA	NA	NA	NA	NA	NA	NA	NA	NA	NA	NA	7	Abends_Goalsmob	2019-08-05 23:20:13	65	60	8.79638888888889	1	0
1VBKE531GD	9	9	38	Morgens09mob	2019-08-07 07:53:59	7.25	71	71	70	7	1	NA	NA	0	0	0	0	0	0	NA	NA	NA	NA	NA	NA	NA	NA	NA	NA	NA	NA	NA	NA	NA	NA	NA	NA	NA	NA	NA	NA	8	Abends09mob	2019-08-06 23:34:18	20	80	8.32805555555556	1	0
1ZP1GQZ4US	1	1	66	Morgens01mob	2019-07-23 06:37:36	7	70	70	50	6	42	NA	NA	0	0	0	0	0	0	NA	NA	NA	NA	NA	NA	NA	NA	NA	NA	NA	NA	NA	NA	NA	NA	NA	NA	NA	NA	NA	NA	0	Abends01mob	2019-07-22 22:55:13	50	20	7.70638888888889	0	0
1ZP1GQZ4US	10	10	66	Morgens_Kortisol03mob	2019-08-01 06:08:47	6	40	49	50	6	37	4	0	0	0	0	0	0	0	26	0	0	0	0	0	0	0	0	0	0	0	0	0	34	0	0	0	0	0	0	44	9	Abends10mob	2019-07-31 22:34:25	0	75	7.57277777777778	1	0
1ZP1GQZ4US	11	11	66	Morgens_Kortisol04mob	2019-08-02 07:19:47	6.5	52	52	51	6	54	2	0	0	0	0	0	0	0	17	0	0	0	0	0	0	0	0	0	0	0	0	0	19	0	0	0	0	0	0	32	10	Abends11mob	2019-08-01 23:34:19	15	74	7.75777777777778	1	0
1ZP1GQZ4US	12	12	66	Morgens12mob	2019-08-03 10:41:46	9	51	49	76	7	2	NA	NA	0	0	0	0	0	0	NA	NA	NA	NA	NA	NA	NA	NA	NA	NA	NA	NA	NA	NA	NA	NA	NA	NA	NA	NA	NA	NA	11	Abends12mob	2019-08-03 02:47:43	20	71	7.90083333333333	1	1
1ZP1GQZ4US	13	13	66	Morgens13	2019-08-04 09:13:36	8.5	49	70	79	7	48	NA	NA	0	0	0	0	0	0	NA	NA	NA	NA	NA	NA	NA	NA	NA	NA	NA	NA	NA	NA	NA	NA	NA	NA	NA	NA	NA	NA	12	Abends13mob	2019-08-04 00:29:17	0	90	8.73861111111111	1	1
1ZP1GQZ4US	14	14	66	Morgens14mob	2019-08-05 07:30:47	7.25	63	38	79	0	0	NA	NA	0	0	0	0	0	0	NA	NA	NA	NA	NA	NA	NA	NA	NA	NA	NA	NA	NA	NA	NA	NA	NA	NA	NA	NA	NA	NA	13	Abends14mob	2019-08-04 23:37:40	80	35	7.88527777777778	1	0
1ZP1GQZ4US	2	2	66	Morgens02mob	2019-07-24 06:30:45	6.5	51	50	21	6	29	NA	NA	0	0	0	0	0	0	NA	NA	NA	NA	NA	NA	NA	NA	NA	NA	NA	NA	NA	NA	NA	NA	NA	NA	NA	NA	NA	NA	1	Abends02mob	2019-07-23 22:48:29	32	20	7.70444444444444	0	0
1ZP1GQZ4US	3	3	66	Morgens_Kortisol01mob	2019-07-25 07:14:32	6.5	50	50	49	6	19	5	0	0	0	0	0	0	0	25.6666666666667	0	0	0	0	0	0	0	0	0	0	0	0	0	34	0	0	0	0	0	0	43	2	Abends03mob	2019-07-24 23:26:36	18	70	7.79888888888889	0	0
1ZP1GQZ4US	4	4	66	Morgens_Kortisol02mob	2019-07-26 06:24:43	7	50	49	31	6	25	5	0	0	0	0	0	0	0	28.6666666666667	0	0	0	0	0	0	0	0	0	0	0	0	0	36	0	0	0	0	0	0	50	3	Abends04mob	2019-07-25 22:54:06	19	70	7.51027777777778	0	0
1ZP1GQZ4US	5	5	66	Morgens05mob	2019-07-27 09:00:45	7	29	40	39	7	36	NA	NA	0	0	0	0	0	0	NA	NA	NA	NA	NA	NA	NA	NA	NA	NA	NA	NA	NA	NA	NA	NA	NA	NA	NA	NA	NA	NA	4	Abends_Hygmob	2019-07-27 00:42:36	10	50	8.3025	0	1
1ZP1GQZ4US	6	6	66	Morgens06mob	2019-07-28 10:47:08	8	49	60	60	7	56	NA	NA	0	0	0	0	0	0	NA	NA	NA	NA	NA	NA	NA	NA	NA	NA	NA	NA	NA	NA	NA	NA	NA	NA	NA	NA	NA	NA	5	Abends06mob	2019-07-28 01:59:39	15	30	8.79138888888889	0	1
1ZP1GQZ4US	7	7	66	Morgens07mob	2019-07-29 06:21:49	6.5	50	49	63	5	42	NA	NA	0	0	0	0	0	0	NA	NA	NA	NA	NA	NA	NA	NA	NA	NA	NA	NA	NA	NA	NA	NA	NA	NA	NA	NA	NA	NA	6	Abends07mob	2019-07-28 23:29:12	5	85	6.87694444444444	0	0
1ZP1GQZ4US	8	8	66	Morgens08mob	2019-07-30 07:11:20	7.25	66	59	40	7	8	NA	NA	0	0	0	0	0	0	NA	NA	NA	NA	NA	NA	NA	NA	NA	NA	NA	NA	NA	NA	NA	NA	NA	NA	NA	NA	NA	NA	7	Abends_Goalsmob	2019-07-29 23:18:38	50	50	7.87833333333333	1	0
1ZP1GQZ4US	9	9	66	Morgens09mob	2019-07-31 06:29:15	5.5	39	40	33	5	36	NA	NA	0	0	0	0	0	0	NA	NA	NA	NA	NA	NA	NA	NA	NA	NA	NA	NA	NA	NA	NA	NA	NA	NA	NA	NA	NA	NA	8	Abends09mob	2019-07-31 00:13:33	33	50	6.26166666666667	1	0
26T3NV25YB	1	1	35	Morgens01	2019-08-06 07:29:39	5	39	40	79	5	6	NA	NA	0	0	0	0	0	0	NA	NA	NA	NA	NA	NA	NA	NA	NA	NA	NA	NA	NA	NA	NA	NA	NA	NA	NA	NA	NA	NA	0	Abends01	2019-08-06 00:38:33	15	83	6.85166666666667	0	0
26T3NV25YB	10	10	35	Morgens_Kortisol03	2019-08-15 06:37:37	7	60	62	62	7	24	30	0	0	0	0	0	0	0	3.66666666666667	0	0	0	0	0	0	1	0	0	0	0	0	0	5	0	0	0	0	0	0	5	9	Abends10	2019-08-14 21:00:18	18	67	9.62194444444444	1	0
26T3NV25YB	11	11	35	Morgens_Kortisol04	2019-08-16 07:08:27	7	90	70	81	8	54	2	0	0	0	0	0	0	0	6.33333333333333	0	0	0	0	0	0	0	0	0	0	0	0	0	12	0	0	0	0	0	0	7	10	Abends11	2019-08-15 20:26:31	34	49	10.6988888888889	1	0
26T3NV25YB	12	12	35	Morgens12	2019-08-17 08:18:34	8	79	80	65	7	7	NA	NA	0	0	0	0	0	0	NA	NA	NA	NA	NA	NA	NA	NA	NA	NA	NA	NA	NA	NA	NA	NA	NA	NA	NA	NA	NA	NA	11	Abends12	2019-08-16 19:30:21	18	49	12.8036111111111	1	1
26T3NV25YB	13	13	35	Morgens13	2019-08-18 09:00:32	8	78	83	80	8	18	NA	NA	0	0	0	0	0	0	NA	NA	NA	NA	NA	NA	NA	NA	NA	NA	NA	NA	NA	NA	NA	NA	NA	NA	NA	NA	NA	NA	12	Abends13	2019-08-17 19:30:44	23	64	13.4966666666667	1	1
26T3NV25YB	14	14	35	Morgens14	2019-08-19 08:19:21	7	80	57	60	7	37	NA	NA	0	0	0	0	0	0	NA	NA	NA	NA	NA	NA	NA	NA	NA	NA	NA	NA	NA	NA	NA	NA	NA	NA	NA	NA	NA	NA	13	Abends14	2019-08-18 19:39:55	17	83	12.6572222222222	1	0
26T3NV25YB	2	2	35	Morgens02	2019-08-07 07:26:07	5.3	38	80	60	8	1	NA	NA	0	0	0	0	0	0	NA	NA	NA	NA	NA	NA	NA	NA	NA	NA	NA	NA	NA	NA	NA	NA	NA	NA	NA	NA	NA	NA	1	Abends02	2019-08-06 20:01:00	30	51	11.4186111111111	0	0
26T3NV25YB	3	3	35	Morgens_Kortisol01	2019-08-08 07:10:11	8	80	79	81	6	56	10	0	0	0	0	0	0	0	3	0	0	0	0	0	0	2	0	0	0	0	0	0	2	0	0	0	0	0	0	5	2	Abends03	2019-08-07 21:39:11	49	31	9.51666666666667	0	0
26T3NV25YB	4	4	35	Morgens_Kortisol02	2019-08-09 07:29:43	8	80	80	80	7	35	25	0	0	0	0	0	0	0	4.33333333333333	0	0	0	0	0	0	3	0	0	0	0	0	0	6	0	0	0	0	0	0	4	3	Abends04	2019-08-08 19:30:58	19	51	11.9791666666667	0	0
26T3NV25YB	5	5	35	Morgens05	2019-08-10 09:05:04	8	100	100	79	8	42	NA	NA	0	0	0	0	0	0	NA	NA	NA	NA	NA	NA	NA	NA	NA	NA	NA	NA	NA	NA	NA	NA	NA	NA	NA	NA	NA	NA	4	Abends_Hyg	2019-08-09 21:38:55	35	48	11.4358333333333	0	1
26T3NV25YB	6	6	35	Morgens06	2019-08-11 09:56:28	9	80	99	96	8	9	NA	NA	0	0	0	0	0	0	NA	NA	NA	NA	NA	NA	NA	NA	NA	NA	NA	NA	NA	NA	NA	NA	NA	NA	NA	NA	NA	NA	5	Abends06	2019-08-10 19:46:19	4	82	14.1691666666667	0	1
26T3NV25YB	7	7	35	Morgens07	2019-08-12 07:40:06	7	75	74	76	7	13	NA	NA	0	0	0	0	0	0	NA	NA	NA	NA	NA	NA	NA	NA	NA	NA	NA	NA	NA	NA	NA	NA	NA	NA	NA	NA	NA	NA	6	Abends07	2019-08-11 19:49:31	2	96	11.8430555555556	0	0
26T3NV25YB	8	8	35	Morgens08mob	2019-08-13 07:32:20	6	60	62	65	7	20	NA	NA	0	0	0	0	0	0	NA	NA	NA	NA	NA	NA	NA	NA	NA	NA	NA	NA	NA	NA	NA	NA	NA	NA	NA	NA	NA	NA	7	Abends_Goalsmob	2019-08-12 22:55:59	45	38	8.60583333333333	1	0
26T3NV25YB	9	9	35	Morgens09	2019-08-14 10:42:22	8	40	61	38	9	13	NA	NA	0	0	0	0	0	0	NA	NA	NA	NA	NA	NA	NA	NA	NA	NA	NA	NA	NA	NA	NA	NA	NA	NA	NA	NA	NA	NA	8	Abends09mob	2019-08-13 19:58:20	56	19	14.7338888888889	1	0
2QWPM3EUCH	1	1	7	Morgens01mob	2019-09-03 07:05:38	6.2	28	15	58	6	48	NA	NA	0	0	0	0	0	0	NA	NA	NA	NA	NA	NA	NA	NA	NA	NA	NA	NA	NA	NA	NA	NA	NA	NA	NA	NA	NA	NA	0	Abends01mob	2019-09-02 22:58:19	76	65	8.12194444444444	0	0
2QWPM3EUCH	10	10	7	Morgens_Kortisol03mob	2019-09-12 08:53:48	7.2	65	74	74	7	24	5	0	0	0	0	0	0	0	50.3333333333333	0	0	0	0	0	0	51	0	0	0	0	0	0	50	0	0	0	0	0	0	50	9	NA	NA	NA	NA	NA	1	0
2QWPM3EUCH	11	11	7	Morgens_Kortisol04mob	2019-09-13 08:01:30	6	75	39	33	6	2	4	0	0	0	0	0	0	0	36.6666666666667	0	0	0	0	0	0	54	0	0	0	0	0	0	26	0	0	0	0	0	0	30	10	NA	NA	NA	NA	NA	1	0
2QWPM3EUCH	12	12	7	Morgens12mob	2019-09-14 10:51:41	7.8	83	87	100	8	43	NA	NA	0	0	0	0	0	0	NA	NA	NA	NA	NA	NA	NA	NA	NA	NA	NA	NA	NA	NA	NA	NA	NA	NA	NA	NA	NA	NA	11	Abends12mob	2019-09-13 23:17:01	43	68	11.5777777777778	1	1
2QWPM3EUCH	13	13	7	Morgens13mob	2019-09-15 10:07:26	7.9	45	33	86	0	0	NA	NA	0	0	0	0	0	0	NA	NA	NA	NA	NA	NA	NA	NA	NA	NA	NA	NA	NA	NA	NA	NA	NA	NA	NA	NA	NA	NA	12	Abends13	2019-09-14 23:18:29	16	96	10.8158333333333	1	1
2QWPM3EUCH	14	14	NA	NA	NA	NA	NA	NA	NA	NA	NA	NA	NA	NA	NA	NA	NA	NA	NA	NA	NA	NA	NA	NA	NA	NA	NA	NA	NA	NA	NA	NA	NA	NA	NA	NA	NA	NA	NA	NA	NA	13	NA	NA	NA	NA	NA	1	0
2QWPM3EUCH	2	2	7	Morgens02mob	2019-09-04 08:28:25	6.5	48	38	72	7	1	NA	NA	0	0	0	0	0	0	NA	NA	NA	NA	NA	NA	NA	NA	NA	NA	NA	NA	NA	NA	NA	NA	NA	NA	NA	NA	NA	NA	1	Abends02mob	2019-09-03 22:00:58	68	75	10.4575	0	0
2QWPM3EUCH	3	3	7	Morgens_Kortisol01mob	2019-09-05 08:12:13	6.2	30	68	73	7	14	3	0	0	0	0	0	0	0	10.6666666666667	0	0	0	0	0	0	0	0	0	0	0	0	0	20	0	0	0	0	0	0	12	2	Abends03mob	2019-09-04 21:32:50	32	65	10.6563888888889	0	0
2QWPM3EUCH	4	4	7	Morgens_Kortisol02mob	2019-09-06 08:16:03	7.2	74	67	74	7	50	3	0	0	1	1	1	0	0	34.3333333333333	0	0	0	0	0	0	50	0	0	0	0	0	0	26	0	1	1	1	0	0	27	3	Abends04mob	2019-09-05 23:15:10	40	58	9.01472222222222	0	0
2QWPM3EUCH	5	5	7	Morgens05mob	2019-09-07 09:42:40	7	38	50	71	6	12	NA	NA	0	0	0	0	0	0	NA	NA	NA	NA	NA	NA	NA	NA	NA	NA	NA	NA	NA	NA	NA	NA	NA	NA	NA	NA	NA	NA	4	Abends_Hygmob	2019-09-06 22:53:53	76	68	10.8130555555556	0	1
2QWPM3EUCH	6	6	7	Morgens06mob	2019-09-08 10:10:37	7.2	60	63	76	5	22	NA	NA	0	0	0	0	0	0	NA	NA	NA	NA	NA	NA	NA	NA	NA	NA	NA	NA	NA	NA	NA	NA	NA	NA	NA	NA	NA	NA	5	Abends06mob	2019-09-08 02:53:02	12	88	7.29305555555556	0	1
2QWPM3EUCH	7	7	7	Morgens07	2019-09-09 09:29:35	7.5	74	69	77	7	37	NA	NA	0	0	0	0	0	0	NA	NA	NA	NA	NA	NA	NA	NA	NA	NA	NA	NA	NA	NA	NA	NA	NA	NA	NA	NA	NA	NA	6	Abends07	2019-09-08 22:18:01	9	100	11.1927777777778	0	0
2QWPM3EUCH	8	8	7	Morgens08mob	2019-09-10 08:22:48	6.8	35	80	77	6	37	NA	NA	0	0	0	0	0	0	NA	NA	NA	NA	NA	NA	NA	NA	NA	NA	NA	NA	NA	NA	NA	NA	NA	NA	NA	NA	NA	NA	7	Abends_Goalsmob	2019-09-09 23:49:27	54	76	8.55583333333333	1	0
2QWPM3EUCH	9	9	7	Morgens09	2019-09-11 09:35:22	6.5	30	48	73	6	39	NA	NA	0	0	0	0	0	0	NA	NA	NA	NA	NA	NA	NA	NA	NA	NA	NA	NA	NA	NA	NA	NA	NA	NA	NA	NA	NA	NA	8	Abends09mob	2019-09-11 00:17:56	58	18	9.29055555555555	1	0
2ZX96TP7TY	1	1	17	Morgens01mob	2019-08-27 08:01:41	7	62	72	61	7	1	NA	NA	0	0	0	0	0	0	NA	NA	NA	NA	NA	NA	NA	NA	NA	NA	NA	NA	NA	NA	NA	NA	NA	NA	NA	NA	NA	NA	0	Abends01mob	2019-08-26 21:19:13	34	34	10.7077777777778	0	0
2ZX96TP7TY	10	10	17	Morgens_Kortisol03mob	2019-09-05 07:45:04	6.5	55	37	36	6	17	10	1	0	0	0	0	0	0	68.6666666666667	0	0	0	0	0	0	31	0	0	0	0	0	0	85	0	0	0	0	0	0	90	9	Abends10	2019-09-04 21:39:18	41	56	10.0961111111111	1	0
2ZX96TP7TY	11	11	17	Morgens_Kortisol04mob	2019-09-06 06:54:01	6.45	71	57	48	6	16	5	0	0	0	0	0	0	0	61.6666666666667	0	0	0	0	0	0	25	0	0	0	0	0	0	77	0	0	0	0	0	0	83	10	Abends11	2019-09-05 19:37:18	67	16	11.2786111111111	1	0
2ZX96TP7TY	12	12	17	Morgens12mob	2019-09-07 08:06:08	7	64	46	36	6	3	NA	NA	0	0	0	0	0	0	NA	NA	NA	NA	NA	NA	NA	NA	NA	NA	NA	NA	NA	NA	NA	NA	NA	NA	NA	NA	NA	NA	11	Abends12mob	2019-09-06 19:39:50	51	74	12.4383333333333	1	1
2ZX96TP7TY	13	13	17	Morgens13mob	2019-09-08 09:10:15	5	43	52	31	4	52	NA	NA	0	0	0	0	0	0	NA	NA	NA	NA	NA	NA	NA	NA	NA	NA	NA	NA	NA	NA	NA	NA	NA	NA	NA	NA	NA	NA	12	Abends13mob	2019-09-08 09:07:44	10	87	0.0419444444444444	1	1
2ZX96TP7TY	14	14	17	Morgens14mob	2019-09-09 06:14:27	12.5	83	84	90	11	2	NA	NA	0	0	0	0	0	0	NA	NA	NA	NA	NA	NA	NA	NA	NA	NA	NA	NA	NA	NA	NA	NA	NA	NA	NA	NA	NA	NA	13	Abends14mob	2019-09-09 06:12:19	10	77	0.0355555555555556	1	0
2ZX96TP7TY	2	2	17	Morgens02mob	2019-08-28 07:53:10	6	20	36	33	6	56	NA	NA	0	0	0	0	0	0	NA	NA	NA	NA	NA	NA	NA	NA	NA	NA	NA	NA	NA	NA	NA	NA	NA	NA	NA	NA	NA	NA	1	Abends02mob	2019-08-27 21:45:00	49	45	10.1361111111111	0	0
2ZX96TP7TY	3	3	17	Morgens_Kortisol01mob	2019-08-29 07:55:43	6	53	35	27	5	45	10	0	0	0	0	0	0	0	56.3333333333333	0	0	0	0	0	0	27	0	0	0	0	0	0	68	0	0	0	0	0	0	74	2	Abends03mob	2019-08-29 00:44:41	32	46	7.18388888888889	0	0
2ZX96TP7TY	4	4	17	Morgens_Kortisol02mob	2019-08-30 07:39:48	7	60	28	25	6	55	8	0	0	0	0	0	0	0	56.3333333333333	0	0	0	0	0	0	29	0	0	0	0	0	0	69	0	0	0	0	0	0	71	3	Abends04mob	2019-08-29 19:51:42	39	44	11.8016666666667	0	0
2ZX96TP7TY	5	5	17	Morgens05mob	2019-08-31 08:33:32	8.5	42	27	20	7	33	NA	NA	0	0	0	0	0	0	NA	NA	NA	NA	NA	NA	NA	NA	NA	NA	NA	NA	NA	NA	NA	NA	NA	NA	NA	NA	NA	NA	4	Abends_Hygmob	2019-08-30 22:17:48	13	78	10.2622222222222	0	1
2ZX96TP7TY	6	6	17	Morgens06mob	2019-09-01 09:25:14	7.5	54	33	31	6	37	NA	NA	0	0	0	0	0	0	NA	NA	NA	NA	NA	NA	NA	NA	NA	NA	NA	NA	NA	NA	NA	NA	NA	NA	NA	NA	NA	NA	5	Abends06mob	2019-09-01 01:21:16	7	75	8.06611111111111	0	1
2ZX96TP7TY	7	7	17	Morgens07mob	2019-09-02 08:17:31	7	50	54	43	6	38	NA	NA	0	0	0	0	0	0	NA	NA	NA	NA	NA	NA	NA	NA	NA	NA	NA	NA	NA	NA	NA	NA	NA	NA	NA	NA	NA	NA	6	Abends07	2019-09-01 21:42:24	34	79	10.5852777777778	0	0
2ZX96TP7TY	8	8	17	Morgens08mob	2019-09-03 07:50:50	6	16	15	12	6	2	NA	NA	0	0	0	0	0	0	NA	NA	NA	NA	NA	NA	NA	NA	NA	NA	NA	NA	NA	NA	NA	NA	NA	NA	NA	NA	NA	NA	7	Abends_Goals	2019-09-02 20:46:57	35	63	11.0647222222222	1	0
2ZX96TP7TY	9	9	17	Morgens09mob	2019-09-04 08:15:18	7	53	59	61	6	9	NA	NA	0	0	0	0	0	0	NA	NA	NA	NA	NA	NA	NA	NA	NA	NA	NA	NA	NA	NA	NA	NA	NA	NA	NA	NA	NA	NA	8	Abends09	2019-09-03 20:24:33	90	5	11.8458333333333	1	0
36983FKTX5	1	1	37	Morgens01mob	2019-07-30 07:13:33	6	19	51	20	5	51	NA	NA	0	0	0	0	0	0	NA	NA	NA	NA	NA	NA	NA	NA	NA	NA	NA	NA	NA	NA	NA	NA	NA	NA	NA	NA	NA	NA	0	Abends01mob	2019-07-29 23:34:22	70	85	7.65305555555556	0	0
36983FKTX5	10	10	37	Morgens_Kortisol03mob	2019-08-08 06:39:50	5.5	29	50	40	5	43	2	0	0	0	0	0	0	0	0	0	0	0	0	0	0	0	0	0	0	0	0	0	0	0	0	0	0	0	0	0	9	Abends10mob	2019-08-07 23:24:18	16	60	7.25888888888889	1	0
36983FKTX5	11	11	37	Morgens_Kortisol04mob	2019-08-09 06:40:28	5.5	50	59	40	5	26	3	0	0	0	0	0	0	0	0	0	0	0	0	0	0	0	0	0	0	0	0	0	0	0	0	0	0	0	0	0	10	Abends11mob	2019-08-09 00:05:38	40	70	6.58055555555556	1	0
36983FKTX5	12	12	37	Morgens12mob	2019-08-10 09:24:12	8	70	60	50	7	43	NA	NA	0	0	0	0	0	0	NA	NA	NA	NA	NA	NA	NA	NA	NA	NA	NA	NA	NA	NA	NA	NA	NA	NA	NA	NA	NA	NA	11	Abends12mob	2019-08-10 00:36:40	84	18	8.79222222222222	1	1
36983FKTX5	13	13	37	Morgens13mob	2019-08-11 11:31:09	9	79	70	50	8	32	NA	NA	0	0	0	0	0	0	NA	NA	NA	NA	NA	NA	NA	NA	NA	NA	NA	NA	NA	NA	NA	NA	NA	NA	NA	NA	NA	NA	12	Abends13mob	2019-08-11 01:03:48	16	86	10.4558333333333	1	1
36983FKTX5	14	14	37	Morgens14mob	2019-08-12 07:01:56	4.5	70	61	30	4	32	NA	NA	0	0	0	0	0	0	NA	NA	NA	NA	NA	NA	NA	NA	NA	NA	NA	NA	NA	NA	NA	NA	NA	NA	NA	NA	NA	NA	13	Abends14mob	2019-08-12 01:49:23	10	85	5.20916666666667	1	0
36983FKTX5	2	2	37	Morgens02mob	2019-07-31 07:35:03	7	41	50	29	7	41	NA	NA	0	0	0	0	0	0	NA	NA	NA	NA	NA	NA	NA	NA	NA	NA	NA	NA	NA	NA	NA	NA	NA	NA	NA	NA	NA	NA	1	Abends02mob	2019-07-30 22:30:51	70	35	9.07	0	0
36983FKTX5	3	3	37	Morgens_Kortisol01mob	2019-08-01 07:26:22	7	70	70	41	6	50	3	0	0	0	0	0	0	0	0	0	0	0	0	0	0	0	0	0	0	0	0	0	0	0	0	0	0	0	0	0	2	Abends03mob	2019-07-31 23:07:47	75	35	8.30972222222222	0	0
36983FKTX5	4	4	37	Morgens_Kortisol02mob	2019-08-02 06:58:34	6.5	70	60	30	5	45	1	0	0	0	0	0	0	0	2.66666666666667	0	0	0	0	0	0	0	0	0	0	0	0	0	0	0	0	0	0	0	0	8	3	Abends04mob	2019-08-01 23:51:36	80	30	7.11611111111111	0	0
36983FKTX5	5	5	37	Morgens05mob	2019-08-03 07:32:41	6.5	70	60	40	6	40	NA	NA	0	0	0	0	0	0	NA	NA	NA	NA	NA	NA	NA	NA	NA	NA	NA	NA	NA	NA	NA	NA	NA	NA	NA	NA	NA	NA	4	Abends_Hygmob	2019-08-02 23:27:22	50	70	8.08861111111111	0	1
36983FKTX5	6	6	37	Morgens06mob	2019-08-04 10:20:34	8.5	59	71	70	8	7	NA	NA	0	0	0	0	0	0	NA	NA	NA	NA	NA	NA	NA	NA	NA	NA	NA	NA	NA	NA	NA	NA	NA	NA	NA	NA	NA	NA	5	Abends06mob	2019-08-04 01:00:18	25	85	9.33777777777778	0	1
36983FKTX5	7	7	37	Morgens07mob	2019-08-05 06:39:09	7	70	61	30	6	51	NA	NA	0	0	0	0	0	0	NA	NA	NA	NA	NA	NA	NA	NA	NA	NA	NA	NA	NA	NA	NA	NA	NA	NA	NA	NA	NA	NA	6	Abends07mob	2019-08-04 22:46:29	25	90	7.87777777777778	0	0
36983FKTX5	8	8	37	Morgens08mob	2019-08-06 07:36:22	6.5	59	60	40	6	56	NA	NA	0	0	0	0	0	0	NA	NA	NA	NA	NA	NA	NA	NA	NA	NA	NA	NA	NA	NA	NA	NA	NA	NA	NA	NA	NA	NA	7	Abends_Goalsmob	2019-08-05 23:06:03	50	71	8.50527777777778	1	0
36983FKTX5	9	9	37	Morgens09mob	2019-08-07 08:21:46	5.5	31	39	31	7	34	NA	NA	0	0	0	0	0	0	NA	NA	NA	NA	NA	NA	NA	NA	NA	NA	NA	NA	NA	NA	NA	NA	NA	NA	NA	NA	NA	NA	8	Abends09mob	2019-08-06 23:13:00	50	33	9.14611111111111	1	0
3AVNR1U8SV	1	1	36	Morgens01mob	2019-08-06 06:34:46	8	73	78	61	7	4	NA	NA	0	0	0	0	0	0	NA	NA	NA	NA	NA	NA	NA	NA	NA	NA	NA	NA	NA	NA	NA	NA	NA	NA	NA	NA	NA	NA	0	Abends01mob	2019-08-05 22:06:36	18	84	8.46944444444444	0	0
3AVNR1U8SV	10	10	36	Morgens_Kortisol03mob	2019-08-15 06:56:12	7	57	21	77	6	13	5	0	0	0	1	0	0	0	9	0	0	0	0	0	0	0	0	0	1	0	0	0	18	0	0	0	0	0	0	9	9	Abends10mob	2019-08-14 22:50:39	31	74	8.0925	1	0
3AVNR1U8SV	11	11	36	Morgens_Kortisol04mob	2019-08-16 06:22:19	7	61	39	33	5	59	5	0	0	0	1	0	0	0	10.6666666666667	0	0	0	0	0	0	0	0	0	1	0	0	0	13	0	0	0	0	0	0	19	10	Abends11mob	2019-08-15 22:33:49	60	66	7.80833333333333	1	0
3AVNR1U8SV	12	12	36	Morgens12mob	2019-08-17 07:54:23	8	71	58	49	NA	NA	NA	NA	0	0	0	0	0	0	NA	NA	NA	NA	NA	NA	NA	NA	NA	NA	NA	NA	NA	NA	NA	NA	NA	NA	NA	NA	NA	NA	11	Abends12mob	2019-08-16 22:29:22	50	47	9.41694444444444	1	1
3AVNR1U8SV	13	13	36	Morgens13mob	2019-08-18 08:15:45	8	50	24	26	7	55	NA	NA	0	0	0	0	0	0	NA	NA	NA	NA	NA	NA	NA	NA	NA	NA	NA	NA	NA	NA	NA	NA	NA	NA	NA	NA	NA	NA	12	Abends13mob	2019-08-17 22:13:34	29	63	10.0363888888889	1	1
3AVNR1U8SV	14	14	36	Morgens14mob	2019-08-19 08:09:13	7	49	49	37	6	3	NA	NA	0	0	0	0	0	0	NA	NA	NA	NA	NA	NA	NA	NA	NA	NA	NA	NA	NA	NA	NA	NA	NA	NA	NA	NA	NA	NA	13	Abends14mob	2019-08-18 23:04:41	30	73	9.07555555555555	1	0
3AVNR1U8SV	2	2	36	Morgens02mob	2019-08-07 08:48:07	7	23	52	49	6	43	NA	NA	0	0	0	0	0	0	NA	NA	NA	NA	NA	NA	NA	NA	NA	NA	NA	NA	NA	NA	NA	NA	NA	NA	NA	NA	NA	NA	1	Abends02mob	2019-08-06 22:28:30	68	51	10.3269444444444	0	0
3AVNR1U8SV	3	3	36	Morgens_Kortisol01mob	2019-08-08 06:51:11	7.5	79	40	29	6	35	3	0	0	0	1	0	0	0	2.33333333333333	0	0	0	0	0	0	0	0	0	1	0	0	0	2	0	0	0	0	0	0	5	2	Abends03mob	2019-08-07 22:40:04	34	78	8.18527777777778	0	0
3AVNR1U8SV	4	4	36	Morgens_Kortisol02mob	2019-08-09 06:08:05	7	49	41	22	6	30	3	0	0	0	1	0	0	0	5	0	0	0	0	0	0	0	0	0	1	0	0	0	6	0	0	0	0	0	0	9	3	Abends04mob	2019-08-08 22:33:56	38	78	7.56916666666667	0	0
3AVNR1U8SV	5	5	36	Morgens05mob	2019-08-10 07:44:54	6.5	30	87	14	6	45	NA	NA	0	0	0	0	0	0	NA	NA	NA	NA	NA	NA	NA	NA	NA	NA	NA	NA	NA	NA	NA	NA	NA	NA	NA	NA	NA	NA	4	Abends_Hygmob	2019-08-09 22:53:22	32	72	8.85888888888889	0	1
3AVNR1U8SV	6	6	36	Morgens06mob	2019-08-11 08:17:38	8	60	41	40	7	50	NA	NA	0	0	0	0	0	0	NA	NA	NA	NA	NA	NA	NA	NA	NA	NA	NA	NA	NA	NA	NA	NA	NA	NA	NA	NA	NA	NA	5	Abends06mob	2019-08-10 21:57:03	18	83	10.3430555555556	0	1
3AVNR1U8SV	7	7	36	Morgens07mob	2019-08-12 06:57:00	7.5	60	60	61	7	15	NA	NA	0	0	0	0	0	0	NA	NA	NA	NA	NA	NA	NA	NA	NA	NA	NA	NA	NA	NA	NA	NA	NA	NA	NA	NA	NA	NA	6	Abends07mob	2019-08-11 21:57:23	48	67	8.99361111111111	0	0
3AVNR1U8SV	8	8	36	Morgens08mob	2019-08-13 07:04:04	7	71	75	48	6	25	NA	NA	0	0	0	0	0	0	NA	NA	NA	NA	NA	NA	NA	NA	NA	NA	NA	NA	NA	NA	NA	NA	NA	NA	NA	NA	NA	NA	7	Abends_Goalsmob	2019-08-12 23:00:28	30	67	8.06	1	0
3AVNR1U8SV	9	9	36	Morgens09mob	2019-08-14 07:36:29	7	60	59	55	7	30	NA	NA	0	0	0	0	0	0	NA	NA	NA	NA	NA	NA	NA	NA	NA	NA	NA	NA	NA	NA	NA	NA	NA	NA	NA	NA	NA	NA	8	Abends09mob	2019-08-13 22:48:42	49	51	8.79638888888889	1	0
48KC12PGVB	1	1	57	Morgens01	2019-08-20 21:03:19	4	19	54	19	NA	NA	NA	NA	0	0	0	0	0	0	NA	NA	NA	NA	NA	NA	NA	NA	NA	NA	NA	NA	NA	NA	NA	NA	NA	NA	NA	NA	NA	NA	0	Abends01	2019-08-19 20:22:21	73	13	24.6827777777778	0	0
48KC12PGVB	10	10	57	Morgens_Kortisol03mob	2019-08-29 11:30:08	7.5	74	48	51	7	17	3	0	0	0	0	0	0	0	13.3333333333333	0	0	0	0	0	0	8	0	0	0	0	0	0	3	0	0	0	0	0	0	29	9	Abends10mob	2019-08-29 02:45:09	43	44	8.74972222222222	1	0
48KC12PGVB	11	11	57	Morgens_Kortisol04	2019-09-01 02:33:22	7	59	60	30	8	4	5	0	0	0	0	0	0	0	37.6666666666667	0	0	0	0	0	0	6	0	0	0	0	0	0	45	0	0	0	0	0	0	62	10	Abends11mob	2019-08-29 23:52:48	70	46	50.6761111111111	1	0
48KC12PGVB	12	12	57	Morgens12	2019-09-01 02:37:16	8	35	35	32	8	13	NA	NA	0	0	0	0	0	0	NA	NA	NA	NA	NA	NA	NA	NA	NA	NA	NA	NA	NA	NA	NA	NA	NA	NA	NA	NA	NA	NA	11	NA	NA	NA	NA	NA	1	1
48KC12PGVB	13	13	57	Morgens13mob	2019-09-01 11:27:48	8	68	31	62	7	3	NA	NA	0	0	0	0	0	0	NA	NA	NA	NA	NA	NA	NA	NA	NA	NA	NA	NA	NA	NA	NA	NA	NA	NA	NA	NA	NA	NA	12	Abends13	2019-09-01 02:38:59	82	20	8.81361111111111	1	1
48KC12PGVB	14	14	57	Morgens14mob	2019-09-03 12:35:09	5.5	29	41	34	4	54	NA	NA	0	0	0	0	0	0	NA	NA	NA	NA	NA	NA	NA	NA	NA	NA	NA	NA	NA	NA	NA	NA	NA	NA	NA	NA	NA	NA	13	Abends14	2019-09-01 22:16:27	71	48	38.3116666666667	1	0
48KC12PGVB	2	2	57	Morgens02mob	2019-08-21 09:20:17	6	69	60	48	6	25	NA	NA	0	0	0	0	0	0	NA	NA	NA	NA	NA	NA	NA	NA	NA	NA	NA	NA	NA	NA	NA	NA	NA	NA	NA	NA	NA	NA	1	Abends02	2019-08-20 21:10:29	22	64	12.1633333333333	0	0
48KC12PGVB	3	3	57	Morgens_Kortisol01	2019-08-22 13:09:24	5	21	40	22	6	45	16	0	0	0	0	0	0	0	31.6666666666667	0	0	0	0	0	0	0	0	0	0	0	0	0	34	0	0	0	0	0	0	61	2	Abends03	2019-08-21 21:08:38	50	55	16.0127777777778	0	0
48KC12PGVB	4	4	57	Morgens_Kortisol02mob	2019-08-23 06:54:51	5	25	16	18	5	40	5	0	0	0	0	0	0	0	19	0	0	0	0	0	0	0	0	0	0	0	0	0	17	0	0	0	0	0	0	40	3	Abends04mob	2019-08-22 23:29:40	54	57	7.41972222222222	0	0
48KC12PGVB	5	5	57	Morgens05mob	2019-08-24 09:19:21	8	72	61	63	8	26	NA	NA	0	0	0	0	0	0	NA	NA	NA	NA	NA	NA	NA	NA	NA	NA	NA	NA	NA	NA	NA	NA	NA	NA	NA	NA	NA	NA	4	Abends_Hygmob	2019-08-23 19:32:52	57	64	13.7747222222222	0	1
48KC12PGVB	6	6	57	Morgens06	2019-08-25 22:52:26	5	56	61	29	4	19	NA	NA	0	0	0	0	0	0	NA	NA	NA	NA	NA	NA	NA	NA	NA	NA	NA	NA	NA	NA	NA	NA	NA	NA	NA	NA	NA	NA	5	Abends06mob	2019-08-24 23:08:08	25	57	23.7383333333333	0	1
48KC12PGVB	7	7	57	Morgens07mob	2019-08-26 19:41:48	5	67	46	24	4	19	NA	NA	0	0	0	0	0	0	NA	NA	NA	NA	NA	NA	NA	NA	NA	NA	NA	NA	NA	NA	NA	NA	NA	NA	NA	NA	NA	NA	6	Abends07	2019-08-25 22:55:02	23	77	20.7794444444444	0	0
48KC12PGVB	8	8	57	Morgens08mob	2019-08-28 01:02:35	5	63	60	31	8	54	NA	NA	0	0	0	0	0	0	NA	NA	NA	NA	NA	NA	NA	NA	NA	NA	NA	NA	NA	NA	NA	NA	NA	NA	NA	NA	NA	NA	7	Abends_Goalsmob	2019-08-26 20:01:20	84	25	29.0208333333333	1	0
48KC12PGVB	9	9	57	Morgens09mob	2019-08-29 02:43:20	4.5	59	40	23	NA	NA	NA	NA	0	0	0	0	0	0	NA	NA	NA	NA	NA	NA	NA	NA	NA	NA	NA	NA	NA	NA	NA	NA	NA	NA	NA	NA	NA	NA	8	Abends09mob	2019-08-28 01:06:10	6	79	25.6194444444444	1	0
4HQAVAVPTZ	1	1	78	Morgens01mob	2019-07-23 08:04:39	7	29	30	48	6	4	NA	NA	0	0	0	0	0	0	NA	NA	NA	NA	NA	NA	NA	NA	NA	NA	NA	NA	NA	NA	NA	NA	NA	NA	NA	NA	NA	NA	0	Abends01	2019-07-22 22:02:27	65	60	10.0366666666667	0	0
4HQAVAVPTZ	10	10	78	Morgens_Kortisol03mob	2019-08-01 07:47:41	6	33	42	23	7	31	4	0	0	0	0	0	0	0	51	0	0	0	0	0	0	51	0	0	0	0	0	0	49	0	0	0	0	0	0	53	9	Abends10	2019-07-31 22:06:36	14	89	9.68472222222222	1	0
4HQAVAVPTZ	11	11	78	Morgens_Kortisol04mob	2019-08-02 07:36:49	8	68	69	59	8	35	15	0	0	0	0	0	0	0	49.3333333333333	0	0	0	0	0	0	53	0	0	0	0	0	0	48	0	0	0	0	0	0	47	10	Abends11	2019-08-01 19:37:32	34	82	11.9880555555556	1	0
4HQAVAVPTZ	12	12	78	Morgens12mob	2019-08-03 07:29:48	7.5	53	63	51	5	8	NA	NA	0	0	0	0	0	0	NA	NA	NA	NA	NA	NA	NA	NA	NA	NA	NA	NA	NA	NA	NA	NA	NA	NA	NA	NA	NA	NA	11	Abends12	2019-08-02 19:37:05	4	91	11.8786111111111	1	1
4HQAVAVPTZ	13	13	78	Morgens13mob	2019-08-04 07:56:18	7	45	35	32	7	53	NA	NA	0	0	0	0	0	0	NA	NA	NA	NA	NA	NA	NA	NA	NA	NA	NA	NA	NA	NA	NA	NA	NA	NA	NA	NA	NA	NA	12	Abends13	2019-08-03 19:38:03	10	84	12.3041666666667	1	1
4HQAVAVPTZ	14	14	78	Morgens14mob	2019-08-05 07:47:16	6	27	30	50	4	45	NA	NA	0	0	0	0	0	0	NA	NA	NA	NA	NA	NA	NA	NA	NA	NA	NA	NA	NA	NA	NA	NA	NA	NA	NA	NA	NA	NA	13	Abends14	2019-08-04 19:54:48	15	72	11.8744444444444	1	0
4HQAVAVPTZ	2	2	78	Morgens02mob	2019-07-24 12:46:43	8	100	49	61	6	29	NA	NA	0	0	0	0	0	0	NA	NA	NA	NA	NA	NA	NA	NA	NA	NA	NA	NA	NA	NA	NA	NA	NA	NA	NA	NA	NA	NA	1	Abends02mob	2019-07-24 03:09:37	47	73	9.61833333333333	0	0
4HQAVAVPTZ	3	3	78	Morgens_Kortisol01mob	2019-07-25 07:43:19	7	46	67	26	4	22	20	0	0	0	0	0	0	0	52.3333333333333	0	0	0	0	0	0	51	0	0	0	0	0	0	53	0	0	0	0	0	0	53	2	Abends03	2019-07-24 23:02:24	33	85	8.68194444444444	0	0
4HQAVAVPTZ	4	4	78	Morgens_Kortisol02mob	2019-07-26 07:25:49	6	42	34	29	7	30	5	0	0	0	0	0	0	0	48.6666666666667	0	0	0	0	0	0	52	0	0	0	0	0	0	50	0	0	0	0	0	0	44	3	Abends04	2019-07-25 21:27:27	45	84	9.97277777777778	0	0
4HQAVAVPTZ	5	5	78	Morgens05mob	2019-07-27 06:53:14	6	46	41	25	6	35	NA	NA	0	0	0	0	0	0	NA	NA	NA	NA	NA	NA	NA	NA	NA	NA	NA	NA	NA	NA	NA	NA	NA	NA	NA	NA	NA	NA	4	Abends_Hygmob	2019-07-26 23:21:07	74	64	7.53527777777778	0	1
4HQAVAVPTZ	6	6	78	Morgens06mob	2019-07-28 10:34:03	6.5	37	53	28	7	32	NA	NA	0	0	0	0	0	0	NA	NA	NA	NA	NA	NA	NA	NA	NA	NA	NA	NA	NA	NA	NA	NA	NA	NA	NA	NA	NA	NA	5	Abends06mob	2019-07-28 01:30:10	68	16	9.06472222222222	0	1
4HQAVAVPTZ	7	7	78	Morgens07mob	2019-07-29 07:39:51	7	49	42	4	8	17	NA	NA	0	0	0	0	0	0	NA	NA	NA	NA	NA	NA	NA	NA	NA	NA	NA	NA	NA	NA	NA	NA	NA	NA	NA	NA	NA	NA	6	Abends07	2019-07-28 19:57:49	35	100	11.7005555555556	0	0
4HQAVAVPTZ	8	8	78	Morgens08mob	2019-07-30 07:12:02	6.5	57	66	69	7	16	NA	NA	0	0	0	0	0	0	NA	NA	NA	NA	NA	NA	NA	NA	NA	NA	NA	NA	NA	NA	NA	NA	NA	NA	NA	NA	NA	NA	7	Abends_Goals	2019-07-29 21:15:57	67	10	9.93472222222222	1	0
4HQAVAVPTZ	9	9	78	Morgens09mob	2019-07-31 10:22:06	7.5	39	60	41	8	42	NA	NA	0	0	0	0	0	0	NA	NA	NA	NA	NA	NA	NA	NA	NA	NA	NA	NA	NA	NA	NA	NA	NA	NA	NA	NA	NA	NA	8	Abends09	2019-07-30 20:40:11	60	32	13.6986111111111	1	0
51BYGHPST7	1	1	28	Morgens01	2019-08-20 08:19:03	10	60	39	23	9	41	NA	NA	0	0	0	0	0	0	NA	NA	NA	NA	NA	NA	NA	NA	NA	NA	NA	NA	NA	NA	NA	NA	NA	NA	NA	NA	NA	NA	0	Abends01	2019-08-19 20:11:00	17	83	12.1341666666667	0	0
51BYGHPST7	10	10	28	Morgens_Kortisol03	2019-08-29 08:00:37	6.5	76	77	16	6	15	10	0	0	0	0	0	0	0	5	0	0	0	0	0	0	0	0	0	0	0	0	0	5	0	0	0	0	0	0	10	9	Abends10	2019-08-28 23:29:42	17	89	8.51527777777778	1	0
51BYGHPST7	11	11	28	Morgens_Kortisol04	2019-09-02 08:30:21	9	90	73	27	8	53	10	0	0	0	0	0	0	0	11	0	0	0	0	0	0	2	0	0	0	0	0	0	10	0	0	0	0	0	0	21	10	Abends11	2019-09-02 08:28:51	5	65	0.025	1	0
51BYGHPST7	12	12	28	Morgens12	2019-09-02 08:37:48	8.5	87	83	13	8	53	NA	NA	0	0	0	0	0	0	NA	NA	NA	NA	NA	NA	NA	NA	NA	NA	NA	NA	NA	NA	NA	NA	NA	NA	NA	NA	NA	NA	11	Abends12	2019-09-02 08:36:04	16	92	0.0288888888888889	1	1
51BYGHPST7	13	13	28	Morgens13	2019-09-02 08:41:25	9	91	79	40	8	18	NA	NA	0	0	0	0	0	0	NA	NA	NA	NA	NA	NA	NA	NA	NA	NA	NA	NA	NA	NA	NA	NA	NA	NA	NA	NA	NA	NA	12	Abends13	2019-09-02 08:39:58	12	90	0.0241666666666667	1	1
51BYGHPST7	14	14	28	Morgens14	2019-09-02 08:44:48	8	87	74	10	7	28	NA	NA	0	0	0	0	0	0	NA	NA	NA	NA	NA	NA	NA	NA	NA	NA	NA	NA	NA	NA	NA	NA	NA	NA	NA	NA	NA	NA	13	Abends14	2019-09-02 08:43:38	4	98	0.0194444444444444	1	0
51BYGHPST7	2	2	28	Morgens02	2019-08-21 08:20:04	7	71	80	21	7	14	NA	NA	0	0	0	0	0	0	NA	NA	NA	NA	NA	NA	NA	NA	NA	NA	NA	NA	NA	NA	NA	NA	NA	NA	NA	NA	NA	NA	1	Abends02	2019-08-20 19:31:50	19	83	12.8038888888889	0	0
51BYGHPST7	3	3	28	Morgens_Kortisol01	2019-08-22 08:43:30	7	83	77	10	7	20	10	0	0	0	0	0	0	0	0.333333333333333	0	0	0	0	0	0	0	0	0	0	0	0	0	1	0	0	0	0	0	0	0	2	Abends03	2019-08-21 23:51:48	27	88	8.86166666666667	0	0
51BYGHPST7	4	4	28	Morgens_Kortisol02	2019-08-23 10:03:55	7.5	83	83	5	8	31	10	0	0	0	0	0	0	0	25	0	0	0	0	0	0	4	0	0	0	0	0	0	9	0	0	0	0	0	0	62	3	Abends04	2019-08-22 22:50:50	19	63	11.2180555555556	0	0
51BYGHPST7	5	5	28	Morgens05	2019-08-24 12:32:06	6	71	73	15	5	3	NA	NA	0	0	0	0	0	0	NA	NA	NA	NA	NA	NA	NA	NA	NA	NA	NA	NA	NA	NA	NA	NA	NA	NA	NA	NA	NA	NA	4	Abends_Hyg	2019-08-24 12:29:25	20	88	0.0447222222222222	0	1
51BYGHPST7	6	6	28	Morgens06	2019-08-25 09:53:25	9	83	82	62	8	22	NA	NA	0	0	0	0	0	0	NA	NA	NA	NA	NA	NA	NA	NA	NA	NA	NA	NA	NA	NA	NA	NA	NA	NA	NA	NA	NA	NA	5	Abends06	2019-08-25 00:17:23	5	100	9.60055555555556	0	1
51BYGHPST7	7	7	28	Morgens07	2019-08-26 08:59:29	5	15	61	62	7	37	NA	NA	0	0	0	0	0	0	NA	NA	NA	NA	NA	NA	NA	NA	NA	NA	NA	NA	NA	NA	NA	NA	NA	NA	NA	NA	NA	NA	6	Abends07	2019-08-26 08:57:58	16	100	0.0252777777777778	0	0
51BYGHPST7	8	8	28	Morgens08	2019-08-27 07:30:53	7.5	81	80	57	6	39	NA	NA	0	0	0	0	0	0	NA	NA	NA	NA	NA	NA	NA	NA	NA	NA	NA	NA	NA	NA	NA	NA	NA	NA	NA	NA	NA	NA	7	Abends_Goals	2019-08-26 21:23:17	15	88	10.1266666666667	1	0
51BYGHPST7	9	9	28	Morgens09	2019-08-28 07:34:15	8.5	46	73	52	7	33	NA	NA	0	0	0	0	0	0	NA	NA	NA	NA	NA	NA	NA	NA	NA	NA	NA	NA	NA	NA	NA	NA	NA	NA	NA	NA	NA	NA	8	Abends09	2019-08-27 20:43:19	20	95	10.8488888888889	1	0
51P5FM8MRM	1	1	54	Morgens01mob	2019-08-13 07:49:11	8	60	75	48	7	54	NA	NA	0	0	0	0	0	0	NA	NA	NA	NA	NA	NA	NA	NA	NA	NA	NA	NA	NA	NA	NA	NA	NA	NA	NA	NA	NA	NA	0	Abends01mob	2019-08-13 07:46:25	57	25	0.0461111111111111	0	0
51P5FM8MRM	10	10	54	Morgens_Kortisol03mob	2019-08-22 09:17:41	6	13	5	10	7	28	8	0	0	0	1	0	0	0	9	0	0	0	0	0	0	0	0	0	1	0	0	0	12	0	0	0	0	0	0	15	9	Abends10mob	2019-08-21 22:58:50	51	18	10.3141666666667	1	0
51P5FM8MRM	11	11	54	Morgens_Kortisol04mob	2019-08-23 06:49:55	5.5	32	23	29	5	10	5	0	0	0	1	0	0	0	4.66666666666667	0	0	0	0	0	0	0	0	0	0	0	0	0	0	0	0	1	0	0	0	14	10	Abends11mob	2019-08-22 23:10:59	45	13	7.64888888888889	1	0
51P5FM8MRM	12	12	54	Morgens12mob	2019-08-24 12:15:11	7	38	31	24	6	13	NA	NA	0	0	0	0	0	0	NA	NA	NA	NA	NA	NA	NA	NA	NA	NA	NA	NA	NA	NA	NA	NA	NA	NA	NA	NA	NA	NA	11	Abends12mob	2019-08-24 02:58:46	55	9	9.27361111111111	1	1
51P5FM8MRM	13	13	54	Morgens13mob	2019-08-25 12:17:11	6	18	53	25	4	28	NA	NA	0	0	0	0	0	0	NA	NA	NA	NA	NA	NA	NA	NA	NA	NA	NA	NA	NA	NA	NA	NA	NA	NA	NA	NA	NA	NA	12	Abends13mob	2019-08-25 12:09:47	13	62	0.123333333333333	1	1
51P5FM8MRM	14	14	54	Morgens14mob	2019-08-26 08:36:30	9	89	80	79	8	10	NA	NA	0	0	0	0	0	0	NA	NA	NA	NA	NA	NA	NA	NA	NA	NA	NA	NA	NA	NA	NA	NA	NA	NA	NA	NA	NA	NA	13	Abends14mob	2019-08-25 22:30:51	8	72	10.0941666666667	1	0
51P5FM8MRM	2	2	54	Morgens02mob	2019-08-14 09:05:35	8	94	84	80	8	7	NA	NA	0	0	0	0	0	0	NA	NA	NA	NA	NA	NA	NA	NA	NA	NA	NA	NA	NA	NA	NA	NA	NA	NA	NA	NA	NA	NA	1	Abends02mob	2019-08-14 00:31:05	69	18	8.575	0	0
51P5FM8MRM	3	3	54	Morgens_Kortisol01mob	2019-08-15 08:28:57	8.5	84	77	77	7	28	5	0	0	0	1	0	0	0	52.3333333333333	0	0	0	0	0	0	4	0	0	0	0	0	0	62	0	0	1	0	0	0	91	2	Abends03mob	2019-08-14 21:58:38	75	8	10.5052777777778	0	0
51P5FM8MRM	4	4	54	Morgens_Kortisol02mob	2019-08-16 07:48:51	8	74	73	58	7	28	2	0	0	1	1	0	0	0	11.6666666666667	0	0	0	0	0	0	0	0	0	0	0	0	0	8	0	1	1	0	0	0	27	3	Abends04mob	2019-08-15 22:52:24	72	11	8.94083333333333	0	0
51P5FM8MRM	5	5	54	Morgens05mob	2019-08-17 09:54:28	7	28	41	45	8	278	NA	NA	0	0	0	0	0	0	NA	NA	NA	NA	NA	NA	NA	NA	NA	NA	NA	NA	NA	NA	NA	NA	NA	NA	NA	NA	NA	NA	4	Abends_Hygmob	2019-08-16 23:08:40	66	15	10.7633333333333	0	1
51P5FM8MRM	6	6	54	Morgens06mob	2019-08-18 08:43:36	9	94	88	89	7	40	NA	NA	0	0	0	0	0	0	NA	NA	NA	NA	NA	NA	NA	NA	NA	NA	NA	NA	NA	NA	NA	NA	NA	NA	NA	NA	NA	NA	5	Abends06mob	2019-08-17 23:00:03	29	52	9.72583333333333	0	1
51P5FM8MRM	7	7	54	Morgens07mob	2019-08-19 07:36:32	7.5	57	64	35	6	53	NA	NA	0	0	0	0	0	0	NA	NA	NA	NA	NA	NA	NA	NA	NA	NA	NA	NA	NA	NA	NA	NA	NA	NA	NA	NA	NA	NA	6	Abends07	2019-08-18 21:48:22	21	61	9.80277777777778	0	0
51P5FM8MRM	8	8	54	Morgens08mob	2019-08-20 09:03:34	7	30	36	42	8	22	NA	NA	0	0	0	0	0	0	NA	NA	NA	NA	NA	NA	NA	NA	NA	NA	NA	NA	NA	NA	NA	NA	NA	NA	NA	NA	NA	NA	7	Abends_Goals	2019-08-19 22:32:37	57	36	10.5158333333333	1	0
51P5FM8MRM	9	9	54	Morgens09mob	2019-08-21 08:51:30	8	54	61	70	8	8	NA	NA	0	0	0	0	0	0	NA	NA	NA	NA	NA	NA	NA	NA	NA	NA	NA	NA	NA	NA	NA	NA	NA	NA	NA	NA	NA	NA	8	Abends09mob	2019-08-20 23:30:07	55	45	9.35638888888889	1	0
52NY1U1LBE	1	1	5	Morgens01	2019-08-20 07:25:26	6	59	60	59	5	43	NA	NA	0	0	0	0	0	0	NA	NA	NA	NA	NA	NA	NA	NA	NA	NA	NA	NA	NA	NA	NA	NA	NA	NA	NA	NA	NA	NA	0	Abends01	2019-08-19 20:30:17	50	66	10.9191666666667	0	0
52NY1U1LBE	10	10	5	Morgens_Kortisol03	2019-08-29 06:32:40	7	49	59	59	7	52	20	0	0	0	0	0	0	0	39.5	0	0	0	0	0	0	29	0	0	0	0	0	0	50	NA	NA	NA	NA	NA	NA	NA	9	NA	NA	NA	NA	NA	1	0
52NY1U1LBE	11	11	5	Morgens_Kortisol04	2019-08-30 07:02:44	7	50	50	57	7	23	5	0	0	0	0	0	0	0	36.3333333333333	0	0	0	0	0	0	27	0	0	0	0	0	0	36	0	0	0	0	0	0	46	10	Abends11	2019-08-29 22:48:33	67	84	8.23638888888889	1	0
52NY1U1LBE	12	12	5	Morgens12	2019-08-31 10:16:08	7	60	45	57	7	54	NA	NA	0	0	0	0	0	0	NA	NA	NA	NA	NA	NA	NA	NA	NA	NA	NA	NA	NA	NA	NA	NA	NA	NA	NA	NA	NA	NA	11	Abends12	2019-08-30 23:14:51	33	67	11.0213888888889	1	1
52NY1U1LBE	13	13	5	Morgens13	2019-09-01 07:59:35	7	59	60	59	4	59	NA	NA	0	0	0	0	0	0	NA	NA	NA	NA	NA	NA	NA	NA	NA	NA	NA	NA	NA	NA	NA	NA	NA	NA	NA	NA	NA	NA	12	Abends13	2019-09-01 01:51:19	33	83	6.13777777777778	1	1
52NY1U1LBE	14	14	5	Morgens14	2019-09-02 10:47:11	7	69	71	62	6	42	NA	NA	0	0	0	0	0	0	NA	NA	NA	NA	NA	NA	NA	NA	NA	NA	NA	NA	NA	NA	NA	NA	NA	NA	NA	NA	NA	NA	13	NA	NA	NA	NA	NA	1	0
52NY1U1LBE	2	2	5	Morgens02	2019-08-21 07:42:49	7	60	59	59	7	21	NA	NA	0	0	0	0	0	0	NA	NA	NA	NA	NA	NA	NA	NA	NA	NA	NA	NA	NA	NA	NA	NA	NA	NA	NA	NA	NA	NA	1	Abends02	2019-08-20 22:22:12	34	51	9.34361111111111	0	0
52NY1U1LBE	3	3	5	Morgens_Kortisol01	2019-08-22 08:18:54	6	39	41	59	5	36	10	0	0	0	0	0	0	0	49.3333333333333	0	0	0	0	0	0	23	0	0	0	0	0	0	61	0	0	0	0	0	0	64	2	NA	NA	NA	NA	NA	0	0
52NY1U1LBE	4	4	5	Morgens_Kortisol02	2019-08-23 08:08:55	5	36	48	55	5	1	10	0	0	0	0	0	0	0	32.6666666666667	0	0	0	0	0	0	23	0	0	0	0	0	0	36	0	0	0	0	0	0	39	3	Abends04	2019-08-23 00:17:02	65	50	7.86472222222222	0	0
52NY1U1LBE	5	5	5	Morgens05	2019-08-24 04:30:44	5	39	60	59	4	34	NA	NA	0	0	0	0	0	0	NA	NA	NA	NA	NA	NA	NA	NA	NA	NA	NA	NA	NA	NA	NA	NA	NA	NA	NA	NA	NA	NA	4	Abends_Hyg	2019-08-23 22:46:10	49	84	5.74277777777778	0	1
52NY1U1LBE	6	6	5	Morgens06	2019-08-25 09:40:11	9	60	39	40	9	44	NA	NA	0	0	0	0	0	0	NA	NA	NA	NA	NA	NA	NA	NA	NA	NA	NA	NA	NA	NA	NA	NA	NA	NA	NA	NA	NA	NA	5	Abends06	2019-08-24 20:56:07	34	24	12.7344444444444	0	1
52NY1U1LBE	7	7	5	Morgens07mob	2019-08-26 06:30:25	6	31	41	41	4	37	NA	NA	0	0	0	0	0	0	NA	NA	NA	NA	NA	NA	NA	NA	NA	NA	NA	NA	NA	NA	NA	NA	NA	NA	NA	NA	NA	NA	6	Abends07	2019-08-25 21:02:11	9	83	9.47055555555556	0	0
52NY1U1LBE	8	8	5	Morgens08	2019-08-27 07:11:55	7	61	40	52	7	23	NA	NA	0	0	0	0	0	0	NA	NA	NA	NA	NA	NA	NA	NA	NA	NA	NA	NA	NA	NA	NA	NA	NA	NA	NA	NA	NA	NA	7	Abends_Goals	2019-08-26 22:00:23	49	57	9.19222222222222	1	0
52NY1U1LBE	9	9	5	Morgens09	2019-08-28 06:56:26	4	39	40	40	4	7	NA	NA	0	0	0	0	0	0	NA	NA	NA	NA	NA	NA	NA	NA	NA	NA	NA	NA	NA	NA	NA	NA	NA	NA	NA	NA	NA	NA	8	Abends09	2019-08-28 01:05:18	66	26	5.85222222222222	1	0
5F7YAL5SAL	1	1	41	Morgens01mob	2019-07-30 07:04:11	4.5	76	30	29	5	33	NA	NA	0	0	0	0	0	0	NA	NA	NA	NA	NA	NA	NA	NA	NA	NA	NA	NA	NA	NA	NA	NA	NA	NA	NA	NA	NA	NA	0	Abends01	2019-07-29 19:30:56	33	69	11.5541666666667	0	0
5F7YAL5SAL	10	10	41	Morgens_Kortisol03	2019-08-08 07:19:43	7.5	68	63	51	6	33	1	0	0	0	0	0	0	0	1.33333333333333	0	0	0	0	0	0	1	0	0	0	0	0	0	0	0	0	0	0	0	0	3	9	Abends10mob	2019-08-07 22:02:30	73	71	9.28694444444444	1	0
5F7YAL5SAL	11	11	41	Morgens_Kortisol04	2019-08-09 07:11:07	7.5	77	67	8	6	7	2	0	0	0	0	0	0	0	3.66666666666667	0	0	0	0	0	0	0	0	0	0	0	0	0	6	0	0	0	0	0	0	5	10	Abends11mob	2019-08-08 22:53:01	20	75	8.30166666666667	1	0
5F7YAL5SAL	12	12	41	Morgens12mob	2019-08-10 08:52:28	8.5	60	27	44	8	35	NA	NA	0	0	0	0	0	0	NA	NA	NA	NA	NA	NA	NA	NA	NA	NA	NA	NA	NA	NA	NA	NA	NA	NA	NA	NA	NA	NA	11	Abends12	2019-08-09 22:32:44	16	70	10.3288888888889	1	1
5F7YAL5SAL	13	13	41	Morgens13mob	2019-08-11 08:27:52	7.5	85	61	60	7	1	NA	NA	0	0	0	0	0	0	NA	NA	NA	NA	NA	NA	NA	NA	NA	NA	NA	NA	NA	NA	NA	NA	NA	NA	NA	NA	NA	NA	12	Abends13	2019-08-10 23:49:02	62	98	8.64722222222222	1	1
5F7YAL5SAL	14	14	41	Morgens14mob	2019-08-12 07:27:54	7	98	90	79	6	0	NA	NA	0	0	0	0	0	0	NA	NA	NA	NA	NA	NA	NA	NA	NA	NA	NA	NA	NA	NA	NA	NA	NA	NA	NA	NA	NA	NA	13	Abends14mob	2019-08-11 21:50:36	37	97	9.62166666666667	1	0
5F7YAL5SAL	2	2	41	Morgens02mob	2019-07-31 07:19:09	8	77	60	26	7	0	NA	NA	0	0	0	0	0	0	NA	NA	NA	NA	NA	NA	NA	NA	NA	NA	NA	NA	NA	NA	NA	NA	NA	NA	NA	NA	NA	NA	1	Abends02	2019-07-30 19:35:56	22	50	11.7202777777778	0	0
5F7YAL5SAL	3	3	41	Morgens_Kortisol01	2019-08-01 07:02:20	6.5	65	42	36	6	12	5	0	0	0	0	0	0	0	25.3333333333333	0	0	0	0	0	0	50	0	0	0	0	0	0	0	0	0	0	0	0	0	26	2	Abends03	2019-07-31 19:35:30	0	99	11.4472222222222	0	0
5F7YAL5SAL	4	4	41	Morgens_Kortisol02	2019-08-02 07:07:34	6.5	67	74	12	5	15	4	0	0	0	0	0	0	0	9.66666666666667	0	0	0	0	0	0	2	0	0	0	0	0	0	9	0	0	0	0	0	0	18	3	Abends04mob	2019-08-01 19:55:03	18	61	11.2086111111111	0	0
5F7YAL5SAL	5	5	41	Morgens05mob	2019-08-03 08:52:03	7	38	79	42	6	29	NA	NA	0	0	0	0	0	0	NA	NA	NA	NA	NA	NA	NA	NA	NA	NA	NA	NA	NA	NA	NA	NA	NA	NA	NA	NA	NA	NA	4	Abends_Hygmob	2019-08-03 01:05:08	50	49	7.78194444444444	0	1
5F7YAL5SAL	6	6	41	Morgens06mob	2019-08-04 08:54:33	8	80	64	49	7	9	NA	NA	0	0	0	0	0	0	NA	NA	NA	NA	NA	NA	NA	NA	NA	NA	NA	NA	NA	NA	NA	NA	NA	NA	NA	NA	NA	NA	5	Abends06mob	2019-08-04 00:11:05	36	93	8.72444444444444	0	1
5F7YAL5SAL	7	7	41	Morgens07mob	2019-08-05 07:41:00	8	99	78	16	7	43	NA	NA	0	0	0	0	0	0	NA	NA	NA	NA	NA	NA	NA	NA	NA	NA	NA	NA	NA	NA	NA	NA	NA	NA	NA	NA	NA	NA	6	Abends07mob	2019-08-04 19:48:20	19	97	11.8777777777778	0	0
5F7YAL5SAL	8	8	41	Morgens08mob	2019-08-06 08:15:12	6	53	35	10	6	9	NA	NA	0	0	0	0	0	0	NA	NA	NA	NA	NA	NA	NA	NA	NA	NA	NA	NA	NA	NA	NA	NA	NA	NA	NA	NA	NA	NA	7	Abends_Goalsmob	2019-08-05 23:02:33	11	68	9.21083333333333	1	0
5F7YAL5SAL	9	9	41	Morgens09mob	2019-08-07 07:21:25	7	74	74	52	6	20	NA	NA	0	0	0	0	0	0	NA	NA	NA	NA	NA	NA	NA	NA	NA	NA	NA	NA	NA	NA	NA	NA	NA	NA	NA	NA	NA	NA	8	Abends09mob	2019-08-06 21:06:06	37	46	10.2552777777778	1	0
66UBAZVPUM	1	1	48	Morgens01mob	2019-08-13 06:25:19	6	43	38	24	5	4	NA	NA	0	0	0	0	0	0	NA	NA	NA	NA	NA	NA	NA	NA	NA	NA	NA	NA	NA	NA	NA	NA	NA	NA	NA	NA	NA	NA	0	Abends01mob	2019-08-12 22:37:04	35	68	7.80416666666667	0	0
66UBAZVPUM	10	10	48	Morgens_Kortisol03mob	2019-08-22 06:33:28	7.5	51	42	33	7	42	15	0	0	0	1	0	0	0	8	0	0	0	0	0	0	2	0	0	0	0	0	0	2	0	0	1	0	0	0	20	9	Abends10mob	2019-08-21 22:32:43	30	65	8.0125	1	0
66UBAZVPUM	11	11	48	Morgens_Kortisol04mob	2019-08-23 07:01:34	7	80	72	59	6	43	10	0	0	0	1	0	0	0	5.33333333333333	0	0	0	0	0	0	0	0	0	0	0	0	0	0	0	0	1	0	0	0	16	10	Abends11mob	2019-08-22 22:52:02	24	73	8.15888888888889	1	0
66UBAZVPUM	12	12	48	Morgens12mob	2019-08-24 07:17:13	7	65	74	27	6	42	NA	NA	0	0	0	0	0	0	NA	NA	NA	NA	NA	NA	NA	NA	NA	NA	NA	NA	NA	NA	NA	NA	NA	NA	NA	NA	NA	NA	11	Abends12mob	2019-08-23 23:35:22	20	70	7.6975	1	1
66UBAZVPUM	13	13	48	Morgens13mob	2019-08-25 08:27:49	7.5	49	64	68	7	30	NA	NA	0	0	0	0	0	0	NA	NA	NA	NA	NA	NA	NA	NA	NA	NA	NA	NA	NA	NA	NA	NA	NA	NA	NA	NA	NA	NA	12	Abends13mob	2019-08-24 23:45:38	18	62	8.70305555555556	1	1
66UBAZVPUM	14	14	48	Morgens14mob	2019-08-26 06:43:20	6.5	80	66	50	6	28	NA	NA	0	0	0	0	0	0	NA	NA	NA	NA	NA	NA	NA	NA	NA	NA	NA	NA	NA	NA	NA	NA	NA	NA	NA	NA	NA	NA	13	Abends14mob	2019-08-25 23:30:28	23	70	7.21444444444444	1	0
66UBAZVPUM	2	2	48	Morgens02mob	2019-08-14 06:31:43	7.25	75	65	49	7	10	NA	NA	0	0	0	0	0	0	NA	NA	NA	NA	NA	NA	NA	NA	NA	NA	NA	NA	NA	NA	NA	NA	NA	NA	NA	NA	NA	NA	1	Abends02mob	2019-08-13 22:18:29	67	83	8.22055555555556	0	0
66UBAZVPUM	3	3	48	Morgens_Kortisol01mob	2019-08-15 06:33:37	6.5	35	65	35	6	40	15	0	0	0	0	0	0	0	21	0	0	0	0	0	0	0	0	0	0	0	0	0	30	0	0	0	0	0	0	33	2	Abends03mob	2019-08-14 22:58:42	79	48	7.58194444444444	0	0
66UBAZVPUM	4	4	48	Morgens_Kortisol02mob	2019-08-16 06:17:47	7	85	80	39	6	25	8	0	0	0	1	0	0	0	13	0	0	0	0	0	0	0	0	0	1	0	0	0	2	0	0	0	0	0	0	37	3	Abends04mob	2019-08-15 22:53:09	32	75	7.41055555555556	0	0
66UBAZVPUM	5	5	48	Morgens05mob	2019-08-17 06:54:53	7.25	77	71	24	6	43	NA	NA	0	0	0	0	0	0	NA	NA	NA	NA	NA	NA	NA	NA	NA	NA	NA	NA	NA	NA	NA	NA	NA	NA	NA	NA	NA	NA	4	Abends_Hygmob	2019-08-16 23:00:06	17	64	7.91305555555556	0	1
66UBAZVPUM	6	6	48	Morgens06mob	2019-08-18 08:06:16	8	78	73	73	8	15	NA	NA	0	0	0	0	0	0	NA	NA	NA	NA	NA	NA	NA	NA	NA	NA	NA	NA	NA	NA	NA	NA	NA	NA	NA	NA	NA	NA	5	Abends06mob	2019-08-17 22:48:47	43	26	9.29138888888889	0	1
66UBAZVPUM	7	7	48	Morgens07mob	2019-08-19 06:57:13	6.75	57	53	32	6	22	NA	NA	0	0	0	0	0	0	NA	NA	NA	NA	NA	NA	NA	NA	NA	NA	NA	NA	NA	NA	NA	NA	NA	NA	NA	NA	NA	NA	6	Abends07mob	2019-08-18 23:03:16	13	93	7.89916666666667	0	0
66UBAZVPUM	8	8	48	Morgens08mob	2019-08-20 06:46:09	5.75	47	77	24	5	43	NA	NA	0	0	0	0	0	0	NA	NA	NA	NA	NA	NA	NA	NA	NA	NA	NA	NA	NA	NA	NA	NA	NA	NA	NA	NA	NA	NA	7	Abends_Goalsmob	2019-08-19 23:57:44	59	49	6.80694444444444	1	0
66UBAZVPUM	9	9	48	Morgens09mob	2019-08-21 06:49:30	8	24	43	34	7	41	NA	NA	0	0	0	0	0	0	NA	NA	NA	NA	NA	NA	NA	NA	NA	NA	NA	NA	NA	NA	NA	NA	NA	NA	NA	NA	NA	NA	8	Abends09mob	2019-08-20 22:03:03	32	78	8.77416666666667	1	0
6B48NM7S98	1	1	13	Morgens01mob	2019-09-03 07:10:16	6.5	59	30	30	6	27	NA	NA	0	0	0	0	0	0	NA	NA	NA	NA	NA	NA	NA	NA	NA	NA	NA	NA	NA	NA	NA	NA	NA	NA	NA	NA	NA	NA	0	Abends01mob	2019-09-02 23:08:56	35	24	8.02222222222222	0	0
6B48NM7S98	10	10	13	Morgens_Kortisol03mob	2019-09-12 07:31:07	7	60	59	50	7	17	5	0	0	0	0	0	0	0	14.3333333333333	0	0	0	0	0	0	0	0	0	0	0	0	0	22	0	0	0	0	0	0	21	9	Abends10mob	2019-09-11 20:49:02	27	10	10.7013888888889	1	0
6B48NM7S98	11	11	13	Morgens_Kortisol04mob	2019-09-14 15:57:49	7	55	61	40	6	41	5	0	0	0	0	0	0	0	13.3333333333333	0	0	0	0	0	0	0	0	0	0	0	0	0	14	0	0	0	0	0	0	26	10	Abends11mob	2019-09-12 22:35:08	22	40	41.3780555555556	1	0
6B48NM7S98	12	12	13	Morgens12mob	2019-09-14 08:43:14	8	59	76	38	8	14	NA	NA	0	0	0	0	0	0	NA	NA	NA	NA	NA	NA	NA	NA	NA	NA	NA	NA	NA	NA	NA	NA	NA	NA	NA	NA	NA	NA	11	Abends12mob	2019-09-13 19:40:47	10	67	13.0408333333333	1	1
6B48NM7S98	13	13	13	Morgens13mob	2019-09-15 08:31:14	8	39	80	40	7	37	NA	NA	0	0	0	0	0	0	NA	NA	NA	NA	NA	NA	NA	NA	NA	NA	NA	NA	NA	NA	NA	NA	NA	NA	NA	NA	NA	NA	12	Abends13mob	2019-09-14 22:38:45	10	79	9.87472222222222	1	1
6B48NM7S98	14	14	NA	NA	NA	NA	NA	NA	NA	NA	NA	NA	NA	NA	NA	NA	NA	NA	NA	NA	NA	NA	NA	NA	NA	NA	NA	NA	NA	NA	NA	NA	NA	NA	NA	NA	NA	NA	NA	NA	NA	13	NA	NA	NA	NA	NA	1	0
6B48NM7S98	2	2	13	Morgens02mob	2019-09-04 06:05:49	5.5	62	25	18	5	33	NA	NA	0	0	0	0	0	0	NA	NA	NA	NA	NA	NA	NA	NA	NA	NA	NA	NA	NA	NA	NA	NA	NA	NA	NA	NA	NA	NA	1	Abends02mob	2019-09-03 22:07:34	71	11	7.97083333333333	0	0
6B48NM7S98	3	3	13	Morgens_Kortisol01mob	2019-09-05 07:21:57	7	49	50	30	7	39	10	0	0	0	1	0	0	0	32.3333333333333	0	0	0	0	0	0	50	0	0	0	0	0	0	24	0	0	1	0	0	0	23	2	Abends03mob	2019-09-04 21:59:32	33	19	9.37361111111111	0	0
6B48NM7S98	4	4	13	Morgens_Kortisol02mob	2019-09-06 06:09:20	6.5	49	72	72	6	34	10	0	0	0	1	0	0	0	19.6666666666667	0	0	0	0	0	0	0	0	0	0	0	0	0	35	0	0	1	0	0	0	24	3	Abends04mob	2019-09-05 22:37:23	10	50	7.5325	0	0
6B48NM7S98	5	5	13	Morgens05mob	2019-09-07 08:23:11	8	70	72	61	7	48	NA	NA	0	0	0	0	0	0	NA	NA	NA	NA	NA	NA	NA	NA	NA	NA	NA	NA	NA	NA	NA	NA	NA	NA	NA	NA	NA	NA	4	Abends_Hygmob	2019-09-06 19:39:41	5	17	12.725	0	1
6B48NM7S98	6	6	13	Morgens06mob	2019-09-08 07:24:42	7.5	60	70	60	7	8	NA	NA	0	0	0	0	0	0	NA	NA	NA	NA	NA	NA	NA	NA	NA	NA	NA	NA	NA	NA	NA	NA	NA	NA	NA	NA	NA	NA	5	Abends06mob	2019-09-07 23:01:12	20	62	8.39166666666667	0	1
6B48NM7S98	7	7	13	Morgens07mob	2019-09-09 05:35:22	6.5	69	39	39	6	52	NA	NA	0	0	0	0	0	0	NA	NA	NA	NA	NA	NA	NA	NA	NA	NA	NA	NA	NA	NA	NA	NA	NA	NA	NA	NA	NA	NA	6	Abends07mob	2019-09-08 21:37:46	53	43	7.96	0	0
6B48NM7S98	8	8	13	Morgens08mob	2019-09-10 07:44:28	7	68	68	40	6	28	NA	NA	0	0	0	0	0	0	NA	NA	NA	NA	NA	NA	NA	NA	NA	NA	NA	NA	NA	NA	NA	NA	NA	NA	NA	NA	NA	NA	7	Abends_Goalsmob	2019-09-09 19:40:57	50	24	12.0586111111111	1	0
6B48NM7S98	9	9	13	Morgens09mob	2019-09-11 08:07:13	6.5	40	40	40	6	39	NA	NA	0	0	0	0	0	0	NA	NA	NA	NA	NA	NA	NA	NA	NA	NA	NA	NA	NA	NA	NA	NA	NA	NA	NA	NA	NA	NA	8	Abends09mob	2019-09-11 00:09:16	55	5	7.96583333333333	1	0
6SV7AYATVB	1	1	25	Morgens01	2019-09-03 07:50:43	6.75	79	80	80	6	17	NA	NA	0	0	0	0	0	0	NA	NA	NA	NA	NA	NA	NA	NA	NA	NA	NA	NA	NA	NA	NA	NA	NA	NA	NA	NA	NA	NA	0	Abends01	2019-09-02 23:18:55	66	49	8.53	0	0
6SV7AYATVB	10	10	25	Morgens_Kortisol03mob	2019-09-12 07:15:05	6.3	90	100	77	6	7	20	0	0	0	1	0	0	0	45.6666666666667	0	0	1	0	0	0	0	0	0	0	0	0	0	37	0	0	0	0	0	0	100	9	Abends10mob	2019-09-12 07:25:27	69	49	-0.172777777777778	1	0
6SV7AYATVB	11	11	25	Morgens_Kortisol04mob	2019-09-13 07:06:26	7.6	100	91	88	6	40	3	0	0	0	0	0	0	0	25.3333333333333	0	0	0	0	0	0	0	0	0	0	0	0	0	0	0	0	0	0	0	0	76	10	Abends11mob	2019-09-12 23:18:09	79	38	7.80472222222222	1	0
6SV7AYATVB	12	12	25	Morgens12mob	2019-09-14 09:37:48	8.2	100	100	98	7	43	NA	NA	0	0	0	0	0	0	NA	NA	NA	NA	NA	NA	NA	NA	NA	NA	NA	NA	NA	NA	NA	NA	NA	NA	NA	NA	NA	NA	11	Abends12mob	2019-09-13 23:17:23	100	12	10.3402777777778	1	1
6SV7AYATVB	13	13	25	Morgens13mob	2019-09-15 11:17:10	7.5	86	90	91	6	52	NA	NA	0	0	0	0	0	0	NA	NA	NA	NA	NA	NA	NA	NA	NA	NA	NA	NA	NA	NA	NA	NA	NA	NA	NA	NA	NA	NA	12	Abends13mob	2019-09-15 03:29:35	76	100	7.79305555555556	1	1
6SV7AYATVB	14	14	25	Morgens14mob	2019-09-16 08:25:19	8.5	99	80	99	7	40	NA	NA	0	0	0	0	0	0	NA	NA	NA	NA	NA	NA	NA	NA	NA	NA	NA	NA	NA	NA	NA	NA	NA	NA	NA	NA	NA	NA	13	Abends14mob	2019-09-15 23:08:40	10	81	9.2775	1	0
6SV7AYATVB	2	2	25	Morgens02mob	2019-09-04 07:53:27	7.5	89	78	70	7	17	NA	NA	0	0	0	0	0	0	NA	NA	NA	NA	NA	NA	NA	NA	NA	NA	NA	NA	NA	NA	NA	NA	NA	NA	NA	NA	NA	NA	1	Abends02	2019-09-03 23:14:00	82	50	8.6575	0	0
6SV7AYATVB	3	3	25	Morgens_Kortisol01mob	2019-09-05 07:23:03	7	79	100	62	6	6	10	0	0	0	0	0	0	0	38.6666666666667	0	0	0	0	0	0	0	0	0	0	0	0	0	78	0	0	0	0	0	0	38	2	Abends03mob	2019-09-04 22:13:14	51	18	9.16361111111111	0	0
6SV7AYATVB	4	4	25	Morgens_Kortisol02mob	2019-09-06 07:21:57	6.5	81	82	55	5	42	4	0	0	0	0	0	0	0	30.3333333333333	0	0	0	0	0	0	0	0	0	0	0	0	0	0	0	0	0	0	0	0	91	3	Abends04mob	2019-09-06 00:36:22	70	50	6.75972222222222	0	0
6SV7AYATVB	5	5	25	Morgens05	2019-09-07 11:38:33	9	81	17	78	11	11	NA	NA	0	0	0	0	0	0	NA	NA	NA	NA	NA	NA	NA	NA	NA	NA	NA	NA	NA	NA	NA	NA	NA	NA	NA	NA	NA	NA	4	Abends_Hyg	2019-09-07 02:12:39	32	100	9.43166666666667	0	1
6SV7AYATVB	6	6	25	Morgens06mob	2019-09-08 07:36:49	8.25	100	82	74	7	37	NA	NA	0	0	0	0	0	0	NA	NA	NA	NA	NA	NA	NA	NA	NA	NA	NA	NA	NA	NA	NA	NA	NA	NA	NA	NA	NA	NA	5	Abends06	2019-09-07 22:36:10	18	86	9.01083333333333	0	1
6SV7AYATVB	7	7	25	Morgens07mob	2019-09-09 07:33:18	7.5	100	87	71	8	14	NA	NA	0	0	0	0	0	0	NA	NA	NA	NA	NA	NA	NA	NA	NA	NA	NA	NA	NA	NA	NA	NA	NA	NA	NA	NA	NA	NA	6	Abends07mob	2019-09-08 22:16:55	33	98	9.27305555555555	0	0
6SV7AYATVB	8	8	25	Morgens08mob	2019-09-10 08:10:58	8	100	100	90	7	8	NA	NA	0	0	0	0	0	0	NA	NA	NA	NA	NA	NA	NA	NA	NA	NA	NA	NA	NA	NA	NA	NA	NA	NA	NA	NA	NA	NA	7	Abends_Goals	2019-09-09 22:46:41	49	23	9.40472222222222	1	0
6SV7AYATVB	9	9	25	Morgens09mob	2019-09-11 07:50:48	8	62	81	62	7	7	NA	NA	0	0	0	0	0	0	NA	NA	NA	NA	NA	NA	NA	NA	NA	NA	NA	NA	NA	NA	NA	NA	NA	NA	NA	NA	NA	NA	8	Abends09mob	2019-09-10 22:56:33	78	71	8.90416666666667	1	0
6X9GRRR784	1	1	19	Morgens01mob	2019-08-27 07:40:10	6.75	60	50	24	5	58	NA	NA	0	0	0	0	0	0	NA	NA	NA	NA	NA	NA	NA	NA	NA	NA	NA	NA	NA	NA	NA	NA	NA	NA	NA	NA	NA	NA	0	Abends01mob	2019-08-26 20:11:22	76	35	11.48	0	0
6X9GRRR784	10	10	19	Morgens_Kortisol03mob	2019-09-05 06:38:08	5.5	37	32	15	5	41	5	0	0	0	0	0	0	0	56	0	0	0	0	0	0	50	0	0	0	0	0	0	66	0	0	0	0	0	0	52	9	Abends10mob	2019-09-05 00:00:11	62	30	6.6325	1	0
6X9GRRR784	11	11	19	Morgens_Kortisol04mob	2019-09-06 07:23:58	5	28	27	18	7	12	14	0	0	0	0	0	0	0	50.3333333333333	0	0	0	0	0	0	50	0	0	0	0	0	0	50	0	0	0	0	0	0	51	10	Abends11mob	2019-09-05 23:31:56	30	69	7.86722222222222	1	0
6X9GRRR784	12	12	19	Morgens12mob	2019-09-07 08:36:50	10	77	79	69	10	48	NA	NA	0	0	0	0	0	0	NA	NA	NA	NA	NA	NA	NA	NA	NA	NA	NA	NA	NA	NA	NA	NA	NA	NA	NA	NA	NA	NA	11	Abends12mob	2019-09-06 20:23:36	34	42	12.2205555555556	1	1
6X9GRRR784	13	13	19	Morgens13mob	2019-09-08 09:54:52	7.5	77	78	67	7	9	NA	NA	0	0	0	0	0	0	NA	NA	NA	NA	NA	NA	NA	NA	NA	NA	NA	NA	NA	NA	NA	NA	NA	NA	NA	NA	NA	NA	12	Abends13mob	2019-09-08 01:03:16	46	58	8.86	1	1
6X9GRRR784	14	14	19	Morgens14mob	2019-09-09 08:03:06	7	67	78	58	7	9	NA	NA	0	0	0	0	0	0	NA	NA	NA	NA	NA	NA	NA	NA	NA	NA	NA	NA	NA	NA	NA	NA	NA	NA	NA	NA	NA	NA	13	Abends14mob	2019-09-08 23:14:02	26	72	8.81777777777778	1	0
6X9GRRR784	2	2	19	Morgens02mob	2019-08-28 07:43:39	5.5	39	30	12	6	46	NA	NA	0	0	0	0	0	0	NA	NA	NA	NA	NA	NA	NA	NA	NA	NA	NA	NA	NA	NA	NA	NA	NA	NA	NA	NA	NA	NA	1	Abends02mob	2019-08-28 00:04:55	77	8	7.64555555555556	0	0
6X9GRRR784	3	3	19	Morgens_Kortisol01mob	2019-08-29 07:18:33	6.75	34	40	24	7	20	7	0	0	0	1	0	0	0	26.6666666666667	0	0	1	0	0	0	0	0	0	0	0	0	0	20	0	0	0	0	0	0	60	2	Abends03mob	2019-08-28 22:55:15	85	3	8.38833333333333	0	0
6X9GRRR784	4	4	19	Morgens_Kortisol02mob	2019-08-30 07:25:14	7	80	59	60	7	26	9	0	0	0	0	0	0	0	49	0	0	0	0	0	0	49	0	0	0	0	0	0	49	0	0	0	0	0	0	49	3	Abends04mob	2019-08-29 22:59:32	61	18	8.42833333333333	0	0
6X9GRRR784	5	5	19	Morgens05mob	2019-08-31 10:04:50	6	28	31	26	6	47	NA	NA	0	0	0	0	0	0	NA	NA	NA	NA	NA	NA	NA	NA	NA	NA	NA	NA	NA	NA	NA	NA	NA	NA	NA	NA	NA	NA	4	Abends_Hygmob	2019-08-31 02:01:54	90	0	8.04888888888889	0	1
6X9GRRR784	6	6	19	Morgens06mob	2019-09-01 10:20:24	9	58	78	70	8	13	NA	NA	0	0	0	0	0	0	NA	NA	NA	NA	NA	NA	NA	NA	NA	NA	NA	NA	NA	NA	NA	NA	NA	NA	NA	NA	NA	NA	5	Abends06mob	2019-09-01 00:24:30	28	65	9.93166666666667	0	1
6X9GRRR784	7	7	19	Morgens07mob	2019-09-02 07:06:04	5.5	40	24	33	5	33	NA	NA	0	0	0	0	0	0	NA	NA	NA	NA	NA	NA	NA	NA	NA	NA	NA	NA	NA	NA	NA	NA	NA	NA	NA	NA	NA	NA	6	Abends07mob	2019-09-02 00:38:40	39	50	6.45666666666667	0	0
6X9GRRR784	8	8	19	Morgens08mob	2019-09-03 07:46:37	6.5	45	78	66	6	53	NA	NA	0	0	0	0	0	0	NA	NA	NA	NA	NA	NA	NA	NA	NA	NA	NA	NA	NA	NA	NA	NA	NA	NA	NA	NA	NA	NA	7	Abends_Goalsmob	2019-09-02 23:48:06	60	31	7.97527777777778	1	0
6X9GRRR784	9	9	19	Morgens09mob	2019-09-04 07:53:36	7	63	53	31	7	27	NA	NA	0	0	0	0	0	0	NA	NA	NA	NA	NA	NA	NA	NA	NA	NA	NA	NA	NA	NA	NA	NA	NA	NA	NA	NA	NA	NA	8	Abends09mob	2019-09-03 23:17:58	60	36	8.59388888888889	1	0
774LXRR9VG	1	1	53	Morgens01mob	2019-08-13 06:38:47	7	80	90	83	7	37	NA	NA	0	0	0	0	0	0	NA	NA	NA	NA	NA	NA	NA	NA	NA	NA	NA	NA	NA	NA	NA	NA	NA	NA	NA	NA	NA	NA	0	Abends01mob	2019-08-12 19:38:10	52	31	11.0102777777778	0	0
774LXRR9VG	10	10	53	Morgens_Kortisol03mob	2019-08-22 06:59:52	6.5	97	85	80	6	6	5	0	0	0	1	0	0	0	8	0	0	0	0	0	0	0	0	0	1	0	0	0	15	0	0	0	0	0	0	9	9	Abends10mob	2019-08-21 23:52:21	48	50	7.12527777777778	1	0
774LXRR9VG	11	11	53	Morgens_Kortisol04mob	2019-08-23 07:08:22	7.2	81	61	58	7	7	2	0	0	0	1	0	0	0	7.33333333333333	0	0	0	0	0	0	0	0	0	1	0	0	0	9	0	0	1	0	0	0	13	10	Abends11mob	2019-08-22 20:09:31	52	50	10.9808333333333	1	0
774LXRR9VG	12	12	53	Morgens12mob	2019-08-24 07:36:01	8	58	62	60	7	30	NA	NA	0	0	0	0	0	0	NA	NA	NA	NA	NA	NA	NA	NA	NA	NA	NA	NA	NA	NA	NA	NA	NA	NA	NA	NA	NA	NA	11	Abends12mob	2019-08-23 19:51:36	55	50	11.7402777777778	1	1
774LXRR9VG	13	13	53	Morgens13mob	2019-08-25 10:19:59	8.5	98	91	85	8	3	NA	NA	0	0	0	0	0	0	NA	NA	NA	NA	NA	NA	NA	NA	NA	NA	NA	NA	NA	NA	NA	NA	NA	NA	NA	NA	NA	NA	12	Abends13mob	2019-08-24 19:45:11	10	83	14.58	1	1
774LXRR9VG	14	14	53	Morgens14mob	2019-08-26 06:38:03	6	65	61	62	5	46	NA	NA	0	0	0	0	0	0	NA	NA	NA	NA	NA	NA	NA	NA	NA	NA	NA	NA	NA	NA	NA	NA	NA	NA	NA	NA	NA	NA	13	Abends14mob	2019-08-25 19:39:18	17	100	10.9791666666667	1	0
774LXRR9VG	2	2	53	Morgens02mob	2019-08-14 07:02:46	7.8	80	85	85	7	43	NA	NA	0	0	0	0	0	0	NA	NA	NA	NA	NA	NA	NA	NA	NA	NA	NA	NA	NA	NA	NA	NA	NA	NA	NA	NA	NA	NA	1	Abends02mob	2019-08-13 21:13:08	70	40	9.82722222222222	0	0
774LXRR9VG	3	3	53	Morgens_Kortisol01mob	2019-08-15 06:40:24	6.5	61	43	64	5	55	12	0	0	0	0	0	0	0	5	0	0	0	0	0	0	0	0	0	0	0	0	0	0	0	0	0	0	0	0	15	2	Abends03mob	2019-08-14 21:05:12	37	88	9.58666666666667	0	0
774LXRR9VG	4	4	53	Morgens_Kortisol02mob	2019-08-16 07:39:23	8.5	98	85	83	8	40	10	0	0	0	1	0	0	0	1.66666666666667	0	0	0	0	0	0	0	0	0	1	0	0	0	5	0	0	0	0	0	0	0	3	Abends04mob	2019-08-15 21:11:57	37	48	10.4572222222222	0	0
774LXRR9VG	5	5	53	Morgens05mob	2019-08-17 08:10:42	8	98	83	62	7	44	NA	NA	0	0	0	0	0	0	NA	NA	NA	NA	NA	NA	NA	NA	NA	NA	NA	NA	NA	NA	NA	NA	NA	NA	NA	NA	NA	NA	4	Abends_Hygmob	2019-08-16 19:51:59	0	100	12.3119444444444	0	1
774LXRR9VG	6	6	53	Morgens06mob	2019-08-18 08:04:06	7.5	80	82	58	7	14	NA	NA	0	0	0	0	0	0	NA	NA	NA	NA	NA	NA	NA	NA	NA	NA	NA	NA	NA	NA	NA	NA	NA	NA	NA	NA	NA	NA	5	Abends06mob	2019-08-17 19:50:10	33	51	12.2322222222222	0	1
774LXRR9VG	7	7	53	Morgens07mob	2019-08-19 06:51:21	7.5	80	44	44	7	26	NA	NA	0	0	0	0	0	0	NA	NA	NA	NA	NA	NA	NA	NA	NA	NA	NA	NA	NA	NA	NA	NA	NA	NA	NA	NA	NA	NA	6	Abends07mob	2019-08-18 19:33:12	15	51	11.3025	0	0
774LXRR9VG	8	8	53	Morgens08mob	2019-08-20 07:20:27	7.5	85	61	61	7	14	NA	NA	0	0	0	0	0	0	NA	NA	NA	NA	NA	NA	NA	NA	NA	NA	NA	NA	NA	NA	NA	NA	NA	NA	NA	NA	NA	NA	7	Abends_Goalsmob	2019-08-19 19:36:20	67	47	11.7352777777778	1	0
774LXRR9VG	9	9	53	Morgens09mob	2019-08-21 07:00:51	7.5	93	60	62	7	2	NA	NA	0	0	0	0	0	0	NA	NA	NA	NA	NA	NA	NA	NA	NA	NA	NA	NA	NA	NA	NA	NA	NA	NA	NA	NA	NA	NA	8	Abends09mob	2019-08-20 21:05:35	53	53	9.92111111111111	1	0
78D5KSMDKM	1	1	47	Morgens01mob	2019-08-13 05:35:30	6.25	78	79	49	5	57	NA	NA	0	0	0	0	0	0	NA	NA	NA	NA	NA	NA	NA	NA	NA	NA	NA	NA	NA	NA	NA	NA	NA	NA	NA	NA	NA	NA	0	Abends01mob	2019-08-12 22:06:17	81	8	7.48694444444444	0	0
78D5KSMDKM	10	10	47	Morgens_Kortisol03mob	2019-08-22 05:30:08	6	77	40	40	6	2	2	0	0	0	1	0	0	0	41.3333333333333	0	0	0	0	0	0	0	0	0	1	0	0	0	47	0	0	0	0	0	0	77	9	Abends10mob	2019-08-21 22:57:06	56	69	6.55055555555556	1	0
78D5KSMDKM	11	11	47	Morgens_Kortisol04mob	2019-08-23 05:30:38	7.5	79	73	74	7	18	2	0	0	0	0	0	0	0	40.6666666666667	0	0	0	0	0	0	0	0	0	0	0	0	0	52	0	0	0	0	0	0	70	10	Abends11	2019-08-22 20:41:21	75	27	8.82138888888889	1	0
78D5KSMDKM	12	12	47	Morgens12mob	2019-08-24 08:40:43	7	91	88	79	6	48	NA	NA	0	0	0	0	0	0	NA	NA	NA	NA	NA	NA	NA	NA	NA	NA	NA	NA	NA	NA	NA	NA	NA	NA	NA	NA	NA	NA	11	Abends12mob	2019-08-24 00:00:54	80	90	8.66361111111111	1	1
78D5KSMDKM	13	13	47	Morgens13mob	2019-08-25 10:06:40	7.5	72	51	51	7	21	NA	NA	0	0	0	0	0	0	NA	NA	NA	NA	NA	NA	NA	NA	NA	NA	NA	NA	NA	NA	NA	NA	NA	NA	NA	NA	NA	NA	12	Abends13mob	2019-08-25 00:40:06	32	89	9.44277777777778	1	1
78D5KSMDKM	14	14	47	Morgens14mob	2019-08-26 05:51:36	6.25	74	55	57	6	18	NA	NA	0	0	0	0	0	0	NA	NA	NA	NA	NA	NA	NA	NA	NA	NA	NA	NA	NA	NA	NA	NA	NA	NA	NA	NA	NA	NA	13	Abends14mob	2019-08-25 22:34:11	61	100	7.29027777777778	1	0
78D5KSMDKM	2	2	47	Morgens02mob	2019-08-14 05:33:41	5	40	40	40	5	10	NA	NA	0	0	0	0	0	0	NA	NA	NA	NA	NA	NA	NA	NA	NA	NA	NA	NA	NA	NA	NA	NA	NA	NA	NA	NA	NA	NA	1	Abends02mob	2019-08-14 05:31:18	83	34	0.0397222222222222	0	0
78D5KSMDKM	3	3	47	Morgens_Kortisol01mob	2019-08-15 05:44:19	7.5	74	78	76	7	1	5	0	0	0	0	0	0	0	23.6666666666667	0	0	0	0	0	0	0	0	0	0	0	0	0	23	0	0	0	0	0	0	48	2	Abends03mob	2019-08-14 21:05:21	74	35	8.64944444444444	0	0
78D5KSMDKM	4	4	47	Morgens_Kortisol02mob	2019-08-16 06:28:31	6.5	60	60	61	6	34	5	0	0	0	1	0	0	0	26	0	0	0	0	0	0	4	0	0	1	0	0	0	48	NA	NA	NA	NA	NA	NA	NA	3	Abends04mob	2019-08-15 22:44:45	43	75	7.72944444444444	0	0
78D5KSMDKM	5	5	47	Morgens05mob	2019-08-17 07:07:21	7	83	73	61	7	32	NA	NA	0	0	0	0	0	0	NA	NA	NA	NA	NA	NA	NA	NA	NA	NA	NA	NA	NA	NA	NA	NA	NA	NA	NA	NA	NA	NA	4	Abends_Hygmob	2019-08-16 22:05:32	69	29	9.03027777777778	0	1
78D5KSMDKM	6	6	47	Morgens06mob	2019-08-18 10:12:30	7	70	52	53	6	11	NA	NA	0	0	0	0	0	0	NA	NA	NA	NA	NA	NA	NA	NA	NA	NA	NA	NA	NA	NA	NA	NA	NA	NA	NA	NA	NA	NA	5	Abends06mob	2019-08-18 01:58:17	79	53	8.23694444444445	0	1
78D5KSMDKM	7	7	47	Morgens07mob	2019-08-19 05:31:26	6	96	27	27	6	40	NA	NA	0	0	0	0	0	0	NA	NA	NA	NA	NA	NA	NA	NA	NA	NA	NA	NA	NA	NA	NA	NA	NA	NA	NA	NA	NA	NA	6	Abends07	2019-08-18 20:19:36	33	81	9.19722222222222	0	0
78D5KSMDKM	8	8	47	Morgens08mob	2019-08-20 05:36:44	5.5	26	40	38	6	14	NA	NA	0	0	0	0	0	0	NA	NA	NA	NA	NA	NA	NA	NA	NA	NA	NA	NA	NA	NA	NA	NA	NA	NA	NA	NA	NA	NA	7	Abends_Goalsmob	2019-08-19 22:25:06	76	36	7.19388888888889	1	0
78D5KSMDKM	9	9	47	Morgens09mob	2019-08-21 05:41:04	6.5	76	66	65	5	51	NA	NA	0	0	0	0	0	0	NA	NA	NA	NA	NA	NA	NA	NA	NA	NA	NA	NA	NA	NA	NA	NA	NA	NA	NA	NA	NA	NA	8	Abends09mob	2019-08-20 20:11:51	80	64	9.48694444444445	1	0
7YAQD5MX6D	1	1	21	Morgens01	2019-08-21 00:20:34	6.8	39	48	41	6	7	NA	NA	0	0	0	0	0	0	NA	NA	NA	NA	NA	NA	NA	NA	NA	NA	NA	NA	NA	NA	NA	NA	NA	NA	NA	NA	NA	NA	0	Abends01	2019-08-20 12:45:37	57	5	11.5825	0	0
7YAQD5MX6D	10	10	21	Morgens_Kortisol03	2019-08-30 07:48:06	4.7	13	33	0	3	53	17	0	0	0	0	0	0	0	1.66666666666667	0	0	0	0	0	0	0	0	0	0	0	0	0	5	0	0	0	0	0	0	0	9	Abends10	2019-08-29 02:02:41	61	50	29.7569444444444	1	0
7YAQD5MX6D	11	11	21	Morgens_Kortisol04	2019-08-31 07:11:14	5.5	11	16	0	5	16	13	0	0	0	0	0	0	0	21	0	0	0	0	0	0	50	0	0	0	0	0	0	6	0	0	0	0	0	0	7	10	Abends11	2019-08-31 00:51:25	50	14	6.33027777777778	1	0
7YAQD5MX6D	12	12	21	Morgens12	2019-09-04 10:19:06	5	14	11	2	5	16	NA	NA	0	0	0	0	0	0	NA	NA	NA	NA	NA	NA	NA	NA	NA	NA	NA	NA	NA	NA	NA	NA	NA	NA	NA	NA	NA	NA	11	Abends12	2019-09-01 04:00:31	30	9	78.3097222222222	1	1
7YAQD5MX6D	13	13	21	Morgens13	2019-09-02 08:57:39	3.15	23	39	4	3	9	NA	NA	0	0	0	0	0	0	NA	NA	NA	NA	NA	NA	NA	NA	NA	NA	NA	NA	NA	NA	NA	NA	NA	NA	NA	NA	NA	NA	12	NA	NA	NA	NA	NA	1	1
7YAQD5MX6D	14	14	21	Morgens14	2019-09-04 10:34:43	6	19	30	2	5	40	NA	NA	0	0	0	0	0	0	NA	NA	NA	NA	NA	NA	NA	NA	NA	NA	NA	NA	NA	NA	NA	NA	NA	NA	NA	NA	NA	NA	13	Abends14	2019-09-04 10:26:38	51	68	0.134722222222222	1	0
7YAQD5MX6D	2	2	21	Morgens02	2019-08-21 10:05:22	5.5	19	24	12	5	7	NA	NA	0	0	0	0	0	0	NA	NA	NA	NA	NA	NA	NA	NA	NA	NA	NA	NA	NA	NA	NA	NA	NA	NA	NA	NA	NA	NA	1	Abends02	2019-08-21 00:37:01	69	9	9.4725	0	0
7YAQD5MX6D	3	3	21	Morgens_Kortisol01	2019-08-22 08:55:43	5.8	14	5	0	6	42	16	0	0	0	0	0	0	0	32	0	0	0	0	0	0	0	0	0	0	0	0	0	48	0	0	0	0	0	0	48	2	Abends03	2019-08-21 22:28:13	58	0	10.4583333333333	0	0
7YAQD5MX6D	4	4	21	Morgens_Kortisol02	2019-08-23 07:46:47	6.9	24	15	0	0	0	20	0	0	0	0	0	0	0	20.6666666666667	0	0	0	0	0	0	52	0	0	0	0	0	0	0	0	0	0	0	0	0	10	3	Abends04	2019-08-23 07:42:31	64	0	0.0711111111111111	0	0
7YAQD5MX6D	5	5	21	Morgens05	2019-08-26 01:45:42	3.5	0	0	0	0	0	NA	NA	0	0	0	0	0	0	NA	NA	NA	NA	NA	NA	NA	NA	NA	NA	NA	NA	NA	NA	NA	NA	NA	NA	NA	NA	NA	NA	4	Abends_Hyg	2019-08-26 01:41:04	71	21	0.0772222222222222	0	1
7YAQD5MX6D	6	6	21	Morgens06	2019-08-26 01:54:30	4	11	20	13	4	15	NA	NA	0	0	0	0	0	0	NA	NA	NA	NA	NA	NA	NA	NA	NA	NA	NA	NA	NA	NA	NA	NA	NA	NA	NA	NA	NA	NA	5	Abends06	2019-08-26 01:51:03	29	26	0.0575	0	1
7YAQD5MX6D	7	7	21	Morgens07	2019-08-26 09:39:21	4.5	24	24	23	4	33	NA	NA	0	0	0	0	0	0	NA	NA	NA	NA	NA	NA	NA	NA	NA	NA	NA	NA	NA	NA	NA	NA	NA	NA	NA	NA	NA	NA	6	Abends07	2019-08-26 09:36:54	36	45	0.0408333333333333	0	0
7YAQD5MX6D	8	8	21	Morgens08	2019-08-28 01:12:13	7	33	61	38	6	43	NA	NA	0	0	0	0	0	0	NA	NA	NA	NA	NA	NA	NA	NA	NA	NA	NA	NA	NA	NA	NA	NA	NA	NA	NA	NA	NA	NA	7	Abends_Goals	2019-08-26 22:11:34	51	0	27.0108333333333	1	0
7YAQD5MX6D	9	9	21	Morgens09	2019-08-28 23:48:00	3	0	3	0	NA	NA	NA	NA	0	0	0	0	0	0	NA	NA	NA	NA	NA	NA	NA	NA	NA	NA	NA	NA	NA	NA	NA	NA	NA	NA	NA	NA	NA	NA	8	Abends09	2019-08-28 23:43:19	94	0	0.0780555555555556	1	0
8LSQP3KHHD	1	1	70	Morgens01mob	2019-07-23 06:21:34	6.5	40	80	66	6	55	NA	NA	0	0	0	0	0	0	NA	NA	NA	NA	NA	NA	NA	NA	NA	NA	NA	NA	NA	NA	NA	NA	NA	NA	NA	NA	NA	NA	0	Abends01mob	2019-07-22 21:26:17	5	100	8.92138888888889	0	0
8LSQP3KHHD	10	10	70	Morgens_Kortisol03mob	2019-08-01 06:07:26	8	79	73	78	7	32	3	0	0	0	0	0	0	0	0	0	0	0	0	0	0	0	0	0	0	0	0	0	0	NA	NA	NA	NA	NA	NA	NA	9	Abends10mob	2019-07-31 20:53:24	37	13	9.23388888888889	1	0
8LSQP3KHHD	11	11	70	Morgens_Kortisol04mob	2019-08-02 06:26:56	6	72	68	80	5	9	10	0	0	0	0	0	0	0	3	0	0	0	0	0	0	6	0	0	0	0	0	0	0	NA	NA	NA	NA	NA	NA	NA	10	Abends11mob	2019-08-01 22:02:28	9	83	8.40777777777778	1	0
8LSQP3KHHD	12	12	70	Morgens12mob	2019-08-03 08:38:43	9	43	60	61	8	54	NA	NA	0	0	0	0	0	0	NA	NA	NA	NA	NA	NA	NA	NA	NA	NA	NA	NA	NA	NA	NA	NA	NA	NA	NA	NA	NA	NA	11	Abends12mob	2019-08-02 21:19:13	13	35	11.325	1	1
8LSQP3KHHD	13	13	70	Morgens13mob	2019-08-04 12:42:26	10	100	100	60	9	46	NA	NA	0	0	0	0	0	0	NA	NA	NA	NA	NA	NA	NA	NA	NA	NA	NA	NA	NA	NA	NA	NA	NA	NA	NA	NA	NA	NA	12	Abends13mob	2019-08-04 12:41:08	29	9	0.0216666666666667	1	1
8LSQP3KHHD	14	14	70	Morgens14mob	2019-08-05 06:45:36	6	39	48	60	5	51	NA	NA	0	0	0	0	0	0	NA	NA	NA	NA	NA	NA	NA	NA	NA	NA	NA	NA	NA	NA	NA	NA	NA	NA	NA	NA	NA	NA	13	Abends14mob	2019-08-04 21:17:47	24	34	9.46361111111111	1	0
8LSQP3KHHD	2	2	70	Morgens02mob	2019-07-24 06:37:56	7.5	80	72	73	6	52	NA	NA	0	0	0	0	0	0	NA	NA	NA	NA	NA	NA	NA	NA	NA	NA	NA	NA	NA	NA	NA	NA	NA	NA	NA	NA	NA	NA	1	Abends02mob	2019-07-23 21:58:47	5	65	8.6525	0	0
8LSQP3KHHD	3	3	70	Morgens_Kortisol01mob	2019-07-25 06:03:14	8	100	92	80	7	27	5	0	0	0	0	0	0	0	7.33333333333333	0	0	0	0	0	0	0	0	0	0	0	0	0	22	0	0	0	0	0	0	0	2	Abends03mob	2019-07-24 20:07:01	1	50	9.93694444444444	0	0
8LSQP3KHHD	4	4	70	Morgens_Kortisol02mob	2019-07-26 06:08:32	7	81	89	74	7	3	10	0	0	0	0	0	0	0	6.33333333333333	0	0	0	0	0	0	19	0	0	0	0	0	0	0	0	0	0	0	0	0	0	3	Abends04mob	2019-07-25 21:44:53	5	66	8.39416666666667	0	0
8LSQP3KHHD	5	5	70	Morgens05mob	2019-07-27 08:10:58	9	72	72	61	9	48	NA	NA	0	0	0	0	0	0	NA	NA	NA	NA	NA	NA	NA	NA	NA	NA	NA	NA	NA	NA	NA	NA	NA	NA	NA	NA	NA	NA	4	Abends_Hygmob	2019-07-26 20:06:22	15	67	12.0766666666667	0	1
8LSQP3KHHD	6	6	70	Morgens06mob	2019-07-28 08:53:26	9	88	87	67	9	1	NA	NA	0	0	0	0	0	0	NA	NA	NA	NA	NA	NA	NA	NA	NA	NA	NA	NA	NA	NA	NA	NA	NA	NA	NA	NA	NA	NA	5	Abends06mob	2019-07-27 22:13:49	55	20	10.6602777777778	0	1
8LSQP3KHHD	7	7	70	Morgens07mob	2019-07-29 06:13:38	7	41	28	51	0	0	NA	NA	0	0	0	0	0	0	NA	NA	NA	NA	NA	NA	NA	NA	NA	NA	NA	NA	NA	NA	NA	NA	NA	NA	NA	NA	NA	NA	6	Abends07mob	2019-07-28 20:23:35	1	91	9.83416666666667	0	0
8LSQP3KHHD	8	8	70	Morgens08mob	2019-07-30 06:06:24	7.5	81	68	68	7	3	NA	NA	0	0	0	0	0	0	NA	NA	NA	NA	NA	NA	NA	NA	NA	NA	NA	NA	NA	NA	NA	NA	NA	NA	NA	NA	NA	NA	7	Abends_Goalsmob	2019-07-29 21:12:52	25	25	8.89222222222222	1	0
8LSQP3KHHD	9	9	70	Morgens09mob	2019-07-31 06:36:46	7	61	53	60	7	37	NA	NA	0	0	0	0	0	0	NA	NA	NA	NA	NA	NA	NA	NA	NA	NA	NA	NA	NA	NA	NA	NA	NA	NA	NA	NA	NA	NA	8	Abends09mob	2019-07-30 20:17:59	16	83	10.3130555555556	1	0
8TB81Y3UU3	1	1	3	Morgens01mob	2019-08-20 07:29:32	3.63	38	29	19	4	16	NA	NA	0	0	0	0	0	0	NA	NA	NA	NA	NA	NA	NA	NA	NA	NA	NA	NA	NA	NA	NA	NA	NA	NA	NA	NA	NA	NA	0	Abends01mob	2019-08-19 20:15:55	67	0	11.2269444444444	0	0
8TB81Y3UU3	10	10	3	Morgens_Kortisol03mob	2019-08-29 06:18:45	5.867	67	65	63	5	18	60	0	0	0	1	0	0	0	17.6666666666667	0	0	1	0	0	0	14	0	0	1	0	0	0	18	0	0	1	0	0	0	21	9	Abends10mob	2019-08-28 20:19:37	50	28	9.98555555555556	1	0
8TB81Y3UU3	11	11	3	Morgens_Kortisol04mob	2019-08-30 05:02:43	6.117	33	32	31	5	4	10	0	0	0	1	0	0	0	16.6666666666667	0	0	0	0	0	0	14	0	0	1	0	0	0	18	0	0	0	0	0	0	18	10	Abends11mob	2019-08-29 20:51:51	47	49	8.18111111111111	1	0
8TB81Y3UU3	12	12	3	Morgens12mob	2019-08-31 10:15:24	9.717	30	34	28	10	23	NA	NA	0	0	0	0	0	0	NA	NA	NA	NA	NA	NA	NA	NA	NA	NA	NA	NA	NA	NA	NA	NA	NA	NA	NA	NA	NA	NA	11	Abends12mob	2019-08-30 20:12:43	84	50	14.0447222222222	1	1
8TB81Y3UU3	13	13	3	Morgens13mob	2019-09-01 09:59:34	6.1	29	27	29	5	47	NA	NA	0	0	0	0	0	0	NA	NA	NA	NA	NA	NA	NA	NA	NA	NA	NA	NA	NA	NA	NA	NA	NA	NA	NA	NA	NA	NA	12	Abends13mob	2019-08-31 23:19:04	85	15	10.675	1	1
8TB81Y3UU3	14	14	3	Morgens14mob	2019-09-02 06:52:12	6.933	67	60	45	6	16	NA	NA	0	0	0	0	0	0	NA	NA	NA	NA	NA	NA	NA	NA	NA	NA	NA	NA	NA	NA	NA	NA	NA	NA	NA	NA	NA	NA	13	Abends14mob	2019-09-01 19:36:26	82	15	11.2627777777778	1	0
8TB81Y3UU3	2	2	3	Morgens02mob	2019-08-21 10:18:23	7.83	33	70	38	6	42	NA	NA	0	0	0	0	0	0	NA	NA	NA	NA	NA	NA	NA	NA	NA	NA	NA	NA	NA	NA	NA	NA	NA	NA	NA	NA	NA	NA	1	Abends02mob	2019-08-20 21:12:18	100	0	13.1013888888889	0	0
8TB81Y3UU3	3	3	3	Morgens_Kortisol01mob	2019-08-22 08:16:11	5.8	36	64	62	4	5	114	0	0	0	1	0	0	0	18.3333333333333	0	0	1	0	0	0	25	0	0	0	0	0	0	18	0	0	0	0	0	0	12	2	Abends03mob	2019-08-21 21:00:02	15	90	11.2691666666667	0	0
8TB81Y3UU3	4	4	3	Morgens_Kortisol02mob	2019-08-23 09:19:27	8.383	18	36	20	7	1	10	0	0	0	1	0	0	0	36	0	0	0	0	0	0	64	0	0	1	0	0	0	24	0	0	1	0	0	0	20	3	Abends04mob	2019-08-22 21:40:13	52	69	11.6538888888889	0	0
8TB81Y3UU3	5	5	3	Morgens05mob	2019-08-24 04:25:31	4.483	65	64	60	3	35	NA	NA	0	0	0	0	0	0	NA	NA	NA	NA	NA	NA	NA	NA	NA	NA	NA	NA	NA	NA	NA	NA	NA	NA	NA	NA	NA	NA	4	Abends_Hygmob	2019-08-23 20:15:07	75	53	8.17333333333333	0	1
8TB81Y3UU3	6	6	3	Morgens06mob	2019-08-25 11:19:56	11.5	37	38	43	10	3	NA	NA	0	0	0	0	0	0	NA	NA	NA	NA	NA	NA	NA	NA	NA	NA	NA	NA	NA	NA	NA	NA	NA	NA	NA	NA	NA	NA	5	Abends06mob	2019-08-24 20:40:03	100	8	14.6647222222222	0	1
8TB81Y3UU3	7	7	3	Morgens07mob	2019-08-26 07:43:50	6.5	38	45	43	5	29	NA	NA	0	0	0	0	0	0	NA	NA	NA	NA	NA	NA	NA	NA	NA	NA	NA	NA	NA	NA	NA	NA	NA	NA	NA	NA	NA	NA	6	Abends07mob	2019-08-25 21:22:41	76	0	10.3525	0	0
8TB81Y3UU3	8	8	3	Morgens08mob	2019-08-27 08:30:35	8.5	25	49	47	7	23	NA	NA	0	0	0	0	0	0	NA	NA	NA	NA	NA	NA	NA	NA	NA	NA	NA	NA	NA	NA	NA	NA	NA	NA	NA	NA	NA	NA	7	Abends_Goalsmob	2019-08-26 20:15:07	71	49	12.2577777777778	1	0
8TB81Y3UU3	9	9	3	Morgens09mob	2019-08-28 09:24:06	8.917	32	40	36	7	31	NA	NA	0	0	0	0	0	0	NA	NA	NA	NA	NA	NA	NA	NA	NA	NA	NA	NA	NA	NA	NA	NA	NA	NA	NA	NA	NA	NA	8	Abends09mob	2019-08-27 20:23:20	52	50	13.0127777777778	1	0
8WHTX9VDGN	1	1	77	Morgens01mob	2019-07-23 06:49:30	6.17	55	55	54	6	17	NA	NA	0	0	0	0	0	0	NA	NA	NA	NA	NA	NA	NA	NA	NA	NA	NA	NA	NA	NA	NA	NA	NA	NA	NA	NA	NA	NA	0	Abends01mob	2019-07-22 21:55:11	42	19	8.90527777777778	0	0
8WHTX9VDGN	10	10	77	Morgens_Kortisol03mob	2019-08-01 07:41:35	5	50	53	56	5	9	4	0	0	0	0	0	0	0	58	0	0	0	0	0	0	56	0	0	0	0	0	0	60	0	0	0	0	0	0	58	9	Abends10mob	2019-07-31 23:06:03	13	79	8.59222222222222	1	0
8WHTX9VDGN	11	11	77	Morgens_Kortisol04mob	2019-08-02 08:21:17	7.5	58	52	55	6	58	5	0	0	0	0	0	0	0	57	0	0	0	0	0	0	52	0	0	0	0	0	0	56	0	0	0	0	0	0	63	10	Abends11mob	2019-08-02 00:12:29	16	73	8.14666666666667	1	0
8WHTX9VDGN	12	12	77	Morgens12mob	2019-08-03 16:47:00	6.5	31	61	40	NA	NA	NA	NA	0	0	0	0	0	0	NA	NA	NA	NA	NA	NA	NA	NA	NA	NA	NA	NA	NA	NA	NA	NA	NA	NA	NA	NA	NA	NA	11	Abends12	2019-08-02 23:51:06	16	81	16.9316666666667	1	1
8WHTX9VDGN	13	13	77	Morgens13mob	2019-08-04 09:41:44	6.5	48	66	40	6	20	NA	NA	0	0	0	0	0	0	NA	NA	NA	NA	NA	NA	NA	NA	NA	NA	NA	NA	NA	NA	NA	NA	NA	NA	NA	NA	NA	NA	12	Abends13mob	2019-08-04 01:31:21	84	10	8.17305555555556	1	1
8WHTX9VDGN	14	14	77	Morgens14mob	2019-08-05 07:26:43	6	66	55	55	5	44	NA	NA	0	0	0	0	0	0	NA	NA	NA	NA	NA	NA	NA	NA	NA	NA	NA	NA	NA	NA	NA	NA	NA	NA	NA	NA	NA	NA	13	Abends14mob	2019-08-05 00:37:28	68	15	6.82083333333333	1	0
8WHTX9VDGN	2	2	77	Morgens02mob	2019-07-24 07:02:02	7	22	48	52	6	8	NA	NA	0	0	0	0	0	0	NA	NA	NA	NA	NA	NA	NA	NA	NA	NA	NA	NA	NA	NA	NA	NA	NA	NA	NA	NA	NA	NA	1	Abends02mob	2019-07-23 23:19:00	53	49	7.71722222222222	0	0
8WHTX9VDGN	3	3	77	Morgens_Kortisol01mob	2019-07-25 07:41:29	6.5	64	59	66	6	30	2	0	0	0	1	0	0	0	64.6666666666667	0	0	1	0	0	0	52	0	0	0	0	0	0	76	0	0	0	0	0	0	66	2	Abends03mob	2019-07-24 21:53:49	26	76	9.79444444444444	0	0
8WHTX9VDGN	4	4	77	Morgens_Kortisol02mob	2019-07-26 08:46:10	6.1	59	61	61	6	10	4	0	0	0	0	0	0	0	63.6666666666667	0	0	0	0	0	0	50	0	0	0	0	0	0	67	0	0	0	0	0	0	74	3	Abends04mob	2019-07-26 08:43:42	62	57	0.0411111111111111	0	0
8WHTX9VDGN	5	5	77	Morgens05mob	2019-07-27 09:25:30	8.14	81	52	63	8	12	NA	NA	0	0	0	0	0	0	NA	NA	NA	NA	NA	NA	NA	NA	NA	NA	NA	NA	NA	NA	NA	NA	NA	NA	NA	NA	NA	NA	4	Abends_Hygmob	2019-07-26 23:53:17	46	59	9.53694444444444	0	1
8WHTX9VDGN	6	6	77	Morgens06mob	2019-07-28 09:41:34	6.17	61	61	60	6	17	NA	NA	0	0	0	0	0	0	NA	NA	NA	NA	NA	NA	NA	NA	NA	NA	NA	NA	NA	NA	NA	NA	NA	NA	NA	NA	NA	NA	5	Abends06mob	2019-07-28 09:38:56	50	63	0.0438888888888889	0	1
8WHTX9VDGN	7	7	77	Morgens07mob	2019-07-29 08:12:23	7	67	71	69	7	17	NA	NA	0	0	0	0	0	0	NA	NA	NA	NA	NA	NA	NA	NA	NA	NA	NA	NA	NA	NA	NA	NA	NA	NA	NA	NA	NA	NA	6	Abends07mob	2019-07-28 23:48:06	97	31	8.40472222222222	0	0
8WHTX9VDGN	8	8	77	Morgens08mob	2019-07-30 07:59:22	7	52	52	100	6	16	NA	NA	0	0	0	0	0	0	NA	NA	NA	NA	NA	NA	NA	NA	NA	NA	NA	NA	NA	NA	NA	NA	NA	NA	NA	NA	NA	NA	7	Abends_Goals	2019-07-29 22:53:18	16	69	9.10111111111111	1	0
8WHTX9VDGN	9	9	77	Morgens09mob	2019-07-31 07:10:37	7	59	61	59	6	44	NA	NA	0	0	0	0	0	0	NA	NA	NA	NA	NA	NA	NA	NA	NA	NA	NA	NA	NA	NA	NA	NA	NA	NA	NA	NA	NA	NA	8	Abends09mob	2019-07-30 22:33:40	19	50	8.61583333333333	1	0
A6K97ZKKKE	1	1	74	Morgens01mob	2019-07-23 06:09:23	6.43	13	57	90	6	43	NA	NA	0	0	0	0	0	0	NA	NA	NA	NA	NA	NA	NA	NA	NA	NA	NA	NA	NA	NA	NA	NA	NA	NA	NA	NA	NA	NA	0	Abends01mob	2019-07-22 20:16:55	20	100	9.87444444444444	0	0
A6K97ZKKKE	10	10	74	Morgens_Kortisol03mob	2019-08-01 06:41:32	7.5	60	52	32	7	59	13	0	0	0	0	0	0	0	45.6666666666667	0	0	0	0	0	0	0	0	0	0	0	0	0	67	0	0	0	0	0	0	70	9	Abends10mob	2019-07-31 21:27:34	65	24	9.23277777777778	1	0
A6K97ZKKKE	11	11	74	Morgens_Kortisol04mob	2019-08-02 06:07:29	8	77	87	91	6	47	7	0	0	0	0	0	0	0	69.3333333333333	0	0	0	0	0	0	53	0	0	0	0	0	0	81	0	0	0	0	0	0	74	10	Abends11mob	2019-08-01 21:47:42	23	92	8.32972222222222	1	0
A6K97ZKKKE	12	12	74	Morgens12mob	2019-08-03 07:08:25	6.2	60	60	91	6	43	NA	NA	0	0	0	0	0	0	NA	NA	NA	NA	NA	NA	NA	NA	NA	NA	NA	NA	NA	NA	NA	NA	NA	NA	NA	NA	NA	NA	11	Abends12mob	2019-08-02 23:06:25	36	58	8.03333333333333	1	1
A6K97ZKKKE	13	13	74	Morgens13mob	2019-08-04 07:35:34	7.2	70	79	80	7	32	NA	NA	0	0	0	0	0	0	NA	NA	NA	NA	NA	NA	NA	NA	NA	NA	NA	NA	NA	NA	NA	NA	NA	NA	NA	NA	NA	NA	12	Abends13mob	2019-08-03 22:18:46	31	100	9.28	1	1
A6K97ZKKKE	14	14	74	Morgens14mob	2019-08-05 06:02:54	7	37	39	52	6	39	NA	NA	0	0	0	0	0	0	NA	NA	NA	NA	NA	NA	NA	NA	NA	NA	NA	NA	NA	NA	NA	NA	NA	NA	NA	NA	NA	NA	13	Abends14mob	2019-08-04 22:07:23	34	60	7.92527777777778	1	0
A6K97ZKKKE	2	2	74	Morgens02mob	2019-07-24 06:36:59	7.1	76	76	80	7	10	NA	NA	0	0	0	0	0	0	NA	NA	NA	NA	NA	NA	NA	NA	NA	NA	NA	NA	NA	NA	NA	NA	NA	NA	NA	NA	NA	NA	1	Abends02mob	2019-07-23 22:25:14	30	85	8.19583333333333	0	0
A6K97ZKKKE	3	3	74	Morgens_Kortisol01mob	2019-07-25 06:09:12	7.11	40	76	25	7	11	10	0	0	0	0	0	0	0	49	0	0	0	0	0	0	0	0	0	0	0	0	0	74	0	0	0	0	0	0	73	2	Abends03mob	2019-07-24 21:41:01	90	19	8.46972222222222	0	0
A6K97ZKKKE	4	4	74	Morgens_Kortisol02mob	2019-07-26 06:53:48	6.59	30	66	59	6	59	8	0	0	0	0	0	0	0	48	0	0	0	0	0	0	0	0	0	0	0	0	0	71	0	0	0	0	0	0	73	3	Abends04mob	2019-07-25 22:31:32	90	9	8.37111111111111	0	0
A6K97ZKKKE	5	5	74	Morgens05mob	2019-07-27 08:19:36	6.25	60	78	80	6	25	NA	NA	0	0	0	0	0	0	NA	NA	NA	NA	NA	NA	NA	NA	NA	NA	NA	NA	NA	NA	NA	NA	NA	NA	NA	NA	NA	NA	4	Abends_Hygmob	2019-07-27 00:56:34	67	58	7.38388888888889	0	1
A6K97ZKKKE	6	6	74	Morgens06mob	2019-07-28 07:28:05	6.25	81	100	70	6	25	NA	NA	0	0	0	0	0	0	NA	NA	NA	NA	NA	NA	NA	NA	NA	NA	NA	NA	NA	NA	NA	NA	NA	NA	NA	NA	NA	NA	5	Abends06mob	2019-07-27 23:44:12	4	100	7.73138888888889	0	1
A6K97ZKKKE	7	7	74	Morgens07mob	2019-07-29 06:14:43	6.41	20	20	20	6	41	NA	NA	0	0	0	0	0	0	NA	NA	NA	NA	NA	NA	NA	NA	NA	NA	NA	NA	NA	NA	NA	NA	NA	NA	NA	NA	NA	NA	6	Abends07mob	2019-07-28 22:24:18	35	100	7.84027777777778	0	0
A6K97ZKKKE	8	8	74	Morgens08mob	2019-07-30 06:39:02	7.5	100	87	62	7	21	NA	NA	0	0	0	0	0	0	NA	NA	NA	NA	NA	NA	NA	NA	NA	NA	NA	NA	NA	NA	NA	NA	NA	NA	NA	NA	NA	NA	7	Abends_Goalsmob	2019-07-29 22:07:17	10	100	8.52916666666667	1	0
A6K97ZKKKE	9	9	74	Morgens09mob	2019-07-31 06:38:08	5	33	51	29	7	54	NA	NA	0	0	0	0	0	0	NA	NA	NA	NA	NA	NA	NA	NA	NA	NA	NA	NA	NA	NA	NA	NA	NA	NA	NA	NA	NA	NA	8	Abends09mob	2019-07-30 21:10:50	15	100	9.455	1	0
BF3MFK8S8U	1	1	39	Morgens01mob	2019-07-30 07:36:04	5	33	79	25	5	44	NA	NA	0	0	0	0	0	0	NA	NA	NA	NA	NA	NA	NA	NA	NA	NA	NA	NA	NA	NA	NA	NA	NA	NA	NA	NA	NA	NA	0	Abends01mob	2019-07-29 22:58:59	15	50	8.61805555555556	0	0
BF3MFK8S8U	10	10	39	Morgens_Kortisol03mob	2019-08-08 07:26:55	7	79	81	79	7	22	3	0	0	0	0	0	0	0	51.5	0	0	0	0	0	0	50	0	0	0	0	0	0	53	NA	NA	NA	NA	NA	NA	NA	9	Abends10mob	2019-08-07 22:52:47	33	0	8.56888888888889	1	0
BF3MFK8S8U	11	11	39	Morgens_Kortisol04mob	2019-08-09 06:14:23	7	49	49	24	7	2	3	0	0	0	0	0	0	0	52.6666666666667	0	0	0	0	0	0	50	0	0	0	0	0	0	50	0	0	0	0	0	0	58	10	Abends11mob	2019-08-09 06:11:41	50	0	0.045	1	0
BF3MFK8S8U	12	12	39	Morgens12mob	2019-08-10 07:44:45	7	51	61	61	NA	NA	NA	NA	0	0	0	0	0	0	NA	NA	NA	NA	NA	NA	NA	NA	NA	NA	NA	NA	NA	NA	NA	NA	NA	NA	NA	NA	NA	NA	11	Abends12mob	2019-08-09 22:15:19	18	5	9.49055555555556	1	1
BF3MFK8S8U	13	13	39	Morgens13mob	2019-08-11 06:37:31	4.5	64	69	27	3	47	NA	NA	0	0	0	0	0	0	NA	NA	NA	NA	NA	NA	NA	NA	NA	NA	NA	NA	NA	NA	NA	NA	NA	NA	NA	NA	NA	NA	12	Abends13mob	2019-08-11 02:06:53	5	0	4.51055555555556	1	1
BF3MFK8S8U	14	14	39	Morgens14mob	2019-08-12 06:32:07	8	49	79	60	7	3	NA	NA	0	0	0	0	0	0	NA	NA	NA	NA	NA	NA	NA	NA	NA	NA	NA	NA	NA	NA	NA	NA	NA	NA	NA	NA	NA	NA	13	Abends14mob	2019-08-12 08:34:42	6	52	-2.04305555555556	1	0
BF3MFK8S8U	2	2	39	Morgens02mob	2019-07-31 07:25:51	8	78	21	19	8	22	NA	NA	0	0	0	0	0	0	NA	NA	NA	NA	NA	NA	NA	NA	NA	NA	NA	NA	NA	NA	NA	NA	NA	NA	NA	NA	NA	NA	1	Abends02mob	2019-07-30 21:41:09	98	30	9.745	0	0
BF3MFK8S8U	3	3	39	Morgens_Kortisol01mob	2019-08-01 07:03:45	8	90	96	79	6	25	2	0	0	0	0	0	0	0	56.3333333333333	0	0	0	0	0	0	50	0	0	0	0	0	0	59	0	0	0	0	0	0	60	2	Abends03mob	2019-07-31 22:07:42	17	16	8.93416666666667	0	0
BF3MFK8S8U	4	4	39	Morgens_Kortisol02mob	2019-08-02 05:25:31	5	79	61	38	4	47	2	0	0	0	0	0	0	0	60.3333333333333	0	0	0	0	0	0	50	0	0	0	0	0	0	66	0	0	0	0	0	0	65	3	Abends04mob	2019-08-01 21:58:23	5	15	7.45222222222222	0	0
BF3MFK8S8U	5	5	39	Morgens05mob	2019-08-03 06:06:06	5	39	76	20	4	55	NA	NA	0	0	0	0	0	0	NA	NA	NA	NA	NA	NA	NA	NA	NA	NA	NA	NA	NA	NA	NA	NA	NA	NA	NA	NA	NA	NA	4	Abends_Hygmob	2019-08-02 20:27:14	20	0	9.64777777777778	0	1
BF3MFK8S8U	6	6	39	Morgens06mob	2019-08-04 06:50:14	5	66	81	51	4	51	NA	NA	0	0	0	0	0	0	NA	NA	NA	NA	NA	NA	NA	NA	NA	NA	NA	NA	NA	NA	NA	NA	NA	NA	NA	NA	NA	NA	5	Abends06mob	2019-08-04 01:18:45	18	7	5.52472222222222	0	1
BF3MFK8S8U	7	7	39	Morgens07mob	2019-08-05 05:52:17	7	80	78	59	6	33	NA	NA	0	0	0	0	0	0	NA	NA	NA	NA	NA	NA	NA	NA	NA	NA	NA	NA	NA	NA	NA	NA	NA	NA	NA	NA	NA	NA	6	Abends07mob	2019-08-04 20:50:45	0	0	9.02555555555556	0	0
BF3MFK8S8U	8	8	39	Morgens08mob	2019-08-06 07:07:21	6	13	6	11	6	14	NA	NA	0	0	0	0	0	0	NA	NA	NA	NA	NA	NA	NA	NA	NA	NA	NA	NA	NA	NA	NA	NA	NA	NA	NA	NA	NA	NA	7	Abends_Goalsmob	2019-08-05 22:59:04	82	0	8.13805555555555	1	0
BF3MFK8S8U	9	9	39	Morgens09mob	2019-08-07 06:56:45	6	43	29	8	5	48	NA	NA	0	0	0	0	0	0	NA	NA	NA	NA	NA	NA	NA	NA	NA	NA	NA	NA	NA	NA	NA	NA	NA	NA	NA	NA	NA	NA	8	Abends09mob	2019-08-07 00:34:45	75	0	6.36666666666667	1	0
BKCNRK2AYS	1	1	31	Morgens01mob	2019-08-06 06:22:58	5	6	6	5	6	1	NA	NA	0	0	0	0	0	0	NA	NA	NA	NA	NA	NA	NA	NA	NA	NA	NA	NA	NA	NA	NA	NA	NA	NA	NA	NA	NA	NA	0	Abends01mob	2019-08-05 22:49:11	80	0	7.56305555555556	0	0
BKCNRK2AYS	10	10	31	Morgens_Kortisol03mob	2019-08-15 06:10:40	6.5	18	16	15	7	26	6	0	0	0	1	0	0	0	18.3333333333333	0	0	0	0	0	0	0	0	0	1	0	0	0	29	0	0	0	0	0	0	26	9	Abends10mob	2019-08-14 21:34:35	75	10	8.60138888888889	1	0
BKCNRK2AYS	11	11	31	Morgens_Kortisol04mob	2019-08-16 06:03:24	7.5	80	62	80	7	13	3	0	0	0	1	0	0	0	9.66666666666667	0	0	0	0	0	0	3	0	0	1	0	0	0	11	0	0	0	0	0	0	15	10	Abends11mob	2019-08-15 21:40:16	80	20	8.38555555555556	1	0
BKCNRK2AYS	12	12	31	Morgens12mob	2019-08-17 11:37:37	7	60	70	60	6	36	NA	NA	0	0	0	0	0	0	NA	NA	NA	NA	NA	NA	NA	NA	NA	NA	NA	NA	NA	NA	NA	NA	NA	NA	NA	NA	NA	NA	11	Abends12mob	2019-08-17 01:26:31	100	6	10.185	1	1
BKCNRK2AYS	13	13	31	Morgens13mob	2019-08-18 10:23:12	8.5	100	62	95	8	15	NA	NA	0	0	0	0	0	0	NA	NA	NA	NA	NA	NA	NA	NA	NA	NA	NA	NA	NA	NA	NA	NA	NA	NA	NA	NA	NA	NA	12	Abends13mob	2019-08-17 23:43:27	49	75	10.6625	1	1
BKCNRK2AYS	14	14	31	Morgens14mob	2019-08-19 05:42:23	6.5	27	19	22	6	16	NA	NA	0	0	0	0	0	0	NA	NA	NA	NA	NA	NA	NA	NA	NA	NA	NA	NA	NA	NA	NA	NA	NA	NA	NA	NA	NA	NA	13	Abends14mob	2019-08-18 21:35:25	10	89	8.11611111111111	1	0
BKCNRK2AYS	2	2	31	Morgens02mob	2019-08-07 06:08:34	6.5	69	70	49	6	53	NA	NA	0	0	0	0	0	0	NA	NA	NA	NA	NA	NA	NA	NA	NA	NA	NA	NA	NA	NA	NA	NA	NA	NA	NA	NA	NA	NA	1	Abends02mob	2019-08-06 21:59:46	60	39	8.14666666666667	0	0
BKCNRK2AYS	3	3	31	Morgens_Kortisol01mob	2019-08-08 08:03:02	8.5	100	100	100	8	35	4	0	0	0	1	0	0	0	49.6666666666667	0	0	0	0	0	0	50	0	0	1	0	0	0	48	0	0	0	0	0	0	51	2	Abends03mob	2019-08-07 22:59:27	60	53	9.05972222222222	0	0
BKCNRK2AYS	4	4	31	Morgens_Kortisol02mob	2019-08-09 06:09:15	6.5	60	62	98	6	0	9	0	0	0	1	0	0	0	34.6666666666667	0	0	0	0	0	0	51	0	0	1	0	0	0	23	0	0	0	0	0	0	30	3	Abends04mob	2019-08-08 22:35:52	15	100	7.55638888888889	0	0
BKCNRK2AYS	5	5	31	Morgens05mob	2019-08-10 11:47:38	10	100	100	81	10	3	NA	NA	0	0	0	0	0	0	NA	NA	NA	NA	NA	NA	NA	NA	NA	NA	NA	NA	NA	NA	NA	NA	NA	NA	NA	NA	NA	NA	4	Abends_Hygmob	2019-08-09 19:58:41	40	30	15.8158333333333	0	1
BKCNRK2AYS	6	6	31	Morgens06mob	2019-08-11 09:36:34	8.5	100	100	100	8	20	NA	NA	0	0	0	0	0	0	NA	NA	NA	NA	NA	NA	NA	NA	NA	NA	NA	NA	NA	NA	NA	NA	NA	NA	NA	NA	NA	NA	5	Abends06mob	2019-08-10 23:25:48	0	100	10.1794444444444	0	1
BKCNRK2AYS	7	7	31	Morgens07mob	2019-08-12 06:04:05	5.9	19	20	40	6	22	NA	NA	0	0	0	0	0	0	NA	NA	NA	NA	NA	NA	NA	NA	NA	NA	NA	NA	NA	NA	NA	NA	NA	NA	NA	NA	NA	NA	6	Abends07mob	2019-08-11 22:26:01	0	100	7.63444444444444	0	0
BKCNRK2AYS	8	8	31	Morgens08mob	2019-08-13 07:32:26	8	79	100	100	8	11	NA	NA	0	0	0	0	0	0	NA	NA	NA	NA	NA	NA	NA	NA	NA	NA	NA	NA	NA	NA	NA	NA	NA	NA	NA	NA	NA	NA	7	Abends_Goalsmob	2019-08-12 21:18:58	48	48	10.2244444444444	1	0
BKCNRK2AYS	9	9	31	Morgens09mob	2019-08-14 06:04:29	7.5	71	59	60	7	19	NA	NA	0	0	0	0	0	0	NA	NA	NA	NA	NA	NA	NA	NA	NA	NA	NA	NA	NA	NA	NA	NA	NA	NA	NA	NA	NA	NA	8	Abends09mob	2019-08-13 21:19:36	80	10	8.74805555555556	1	0
BVNLTAVYR7	1	1	67	Morgens01	2019-07-23 07:04:41	6	49	63	65	5	35	NA	NA	0	0	0	0	0	0	NA	NA	NA	NA	NA	NA	NA	NA	NA	NA	NA	NA	NA	NA	NA	NA	NA	NA	NA	NA	NA	NA	0	Abends01	2019-07-22 23:34:46	55	66	7.49861111111111	0	0
BVNLTAVYR7	10	10	67	Morgens_Kortisol03	2019-08-01 06:34:54	6	80	50	38	5	49	5	0	0	0	1	0	0	0	18.3333333333333	0	0	0	0	0	0	0	0	0	1	0	0	0	46	0	0	1	0	0	0	9	9	Abends10	2019-07-31 23:08:57	26	56	7.4325	1	0
BVNLTAVYR7	11	11	67	Morgens_Kortisol04	2019-08-02 08:48:18	5	78	75	37	4	48	10	0	0	0	1	0	0	0	33	0	0	0	0	0	0	49	0	0	1	0	0	0	26	0	0	1	0	0	0	24	10	Abends11	2019-08-02 02:29:57	25	50	6.30583333333333	1	0
BVNLTAVYR7	12	12	67	Morgens12	2019-08-03 08:45:10	7	80	79	74	7	31	NA	NA	0	0	0	0	0	0	NA	NA	NA	NA	NA	NA	NA	NA	NA	NA	NA	NA	NA	NA	NA	NA	NA	NA	NA	NA	NA	NA	11	Abends12	2019-08-02 23:48:44	27	75	8.94055555555556	1	1
BVNLTAVYR7	13	13	67	Morgens13	2019-08-04 08:31:31	5	72	61	38	4	46	NA	NA	0	0	0	0	0	0	NA	NA	NA	NA	NA	NA	NA	NA	NA	NA	NA	NA	NA	NA	NA	NA	NA	NA	NA	NA	NA	NA	12	Abends13	2019-08-04 02:37:12	18	67	5.90527777777778	1	1
BVNLTAVYR7	14	14	67	Morgens14	2019-08-05 08:51:32	8	81	79	58	7	34	NA	NA	0	0	0	0	0	0	NA	NA	NA	NA	NA	NA	NA	NA	NA	NA	NA	NA	NA	NA	NA	NA	NA	NA	NA	NA	NA	NA	13	Abends14	2019-08-04 23:10:27	8	43	9.68472222222222	1	0
BVNLTAVYR7	2	2	67	Morgens02	2019-07-24 07:04:40	7	71	49	60	6	36	NA	NA	0	0	0	0	0	0	NA	NA	NA	NA	NA	NA	NA	NA	NA	NA	NA	NA	NA	NA	NA	NA	NA	NA	NA	NA	NA	NA	1	Abends02	2019-07-23 22:56:56	76	47	8.12888888888889	0	0
BVNLTAVYR7	3	3	67	Morgens_Kortisol01	2019-07-25 07:00:58	6	39	49	50	6	26	5	0	0	0	1	0	0	0	8.66666666666667	0	0	0	0	0	0	10	0	0	1	0	0	0	12	0	0	1	0	0	0	4	2	Abends03	2019-07-24 23:03:04	70	50	7.965	0	0
BVNLTAVYR7	4	4	67	Morgens_Kortisol02	2019-07-26 06:04:53	4.5	33	34	33	5	50	5	0	1	0	1	0	0	0	5.66666666666667	0	0	0	0	0	0	0	0	0	1	0	0	0	7	1	0	1	0	0	0	10	3	Abends04	2019-07-25 21:30:08	85	16	8.57916666666667	0	0
BVNLTAVYR7	5	5	67	Morgens05	2019-07-27 08:48:27	4	72	44	53	5	19	NA	NA	0	0	0	0	0	0	NA	NA	NA	NA	NA	NA	NA	NA	NA	NA	NA	NA	NA	NA	NA	NA	NA	NA	NA	NA	NA	NA	4	Abends_Hyg	2019-07-27 02:39:14	51	55	6.15361111111111	0	1
BVNLTAVYR7	6	6	67	Morgens06	2019-07-28 08:52:03	9	80	47	51	7	37	NA	NA	0	0	0	0	0	0	NA	NA	NA	NA	NA	NA	NA	NA	NA	NA	NA	NA	NA	NA	NA	NA	NA	NA	NA	NA	NA	NA	5	Abends06	2019-07-27 23:41:00	32	67	9.18416666666667	0	1
BVNLTAVYR7	7	7	67	Morgens07	2019-07-29 06:16:51	4.5	40	21	21	4	35	NA	NA	0	0	0	0	0	0	NA	NA	NA	NA	NA	NA	NA	NA	NA	NA	NA	NA	NA	NA	NA	NA	NA	NA	NA	NA	NA	NA	6	Abends07	2019-07-28 23:45:16	35	65	6.52638888888889	0	0
BVNLTAVYR7	8	8	67	Morgens08	2019-07-30 07:14:25	7	79	57	56	6	44	NA	NA	0	0	0	0	0	0	NA	NA	NA	NA	NA	NA	NA	NA	NA	NA	NA	NA	NA	NA	NA	NA	NA	NA	NA	NA	NA	NA	7	Abends_Goals	2019-07-29 23:41:37	49	52	7.54666666666667	1	0
BVNLTAVYR7	9	9	67	Morgens09	2019-07-31 07:38:07	6	27	30	30	5	47	NA	NA	0	0	0	0	0	0	NA	NA	NA	NA	NA	NA	NA	NA	NA	NA	NA	NA	NA	NA	NA	NA	NA	NA	NA	NA	NA	NA	8	Abends09	2019-07-31 00:45:03	56	50	6.88444444444444	1	0
CNZAGXPNWY	1	1	32	Morgens01mob	2019-08-20 09:41:39	7	27	17	30	6	28	NA	NA	0	0	0	0	0	0	NA	NA	NA	NA	NA	NA	NA	NA	NA	NA	NA	NA	NA	NA	NA	NA	NA	NA	NA	NA	NA	NA	0	Abends01mob	2019-08-19 20:35:18	70	68	13.1058333333333	0	0
CNZAGXPNWY	10	10	32	Morgens_Kortisol03mob	2019-08-29 07:33:20	7	34	31	49	6	21	2	0	0	0	0	0	0	0	0	0	0	0	0	0	0	0	0	0	0	0	0	0	0	0	0	0	0	0	0	0	9	Abends10mob	2019-08-28 22:39:17	63	89	8.90083333333333	1	0
CNZAGXPNWY	11	11	32	Morgens_Kortisol04mob	2019-08-30 07:29:32	6	42	39	25	6	28	15	0	0	0	0	0	0	0	0	0	0	0	0	0	0	0	0	0	0	0	0	0	0	0	0	0	0	0	0	0	10	Abends11mob	2019-08-29 22:33:40	60	51	8.93111111111111	1	0
CNZAGXPNWY	12	12	32	Morgens12mob	2019-08-31 11:16:42	8	77	58	49	7	54	NA	NA	0	0	0	0	0	0	NA	NA	NA	NA	NA	NA	NA	NA	NA	NA	NA	NA	NA	NA	NA	NA	NA	NA	NA	NA	NA	NA	11	Abends12mob	2019-08-30 23:17:39	68	85	11.9841666666667	1	1
CNZAGXPNWY	13	13	32	Morgens13mob	2019-09-01 13:01:04	8	67	61	70	9	3	NA	NA	0	0	0	0	0	0	NA	NA	NA	NA	NA	NA	NA	NA	NA	NA	NA	NA	NA	NA	NA	NA	NA	NA	NA	NA	NA	NA	12	Abends13mob	2019-08-31 22:31:26	21	78	14.4938888888889	1	1
CNZAGXPNWY	14	14	32	Morgens14mob	2019-09-02 09:02:37	7	35	33	34	6	42	NA	NA	0	0	0	0	0	0	NA	NA	NA	NA	NA	NA	NA	NA	NA	NA	NA	NA	NA	NA	NA	NA	NA	NA	NA	NA	NA	NA	13	Abends14mob	2019-09-01 20:59:12	43	57	12.0569444444444	1	0
CNZAGXPNWY	2	2	32	Morgens02mob	2019-08-21 09:38:37	7	71	68	72	6	15	NA	NA	0	0	0	0	0	0	NA	NA	NA	NA	NA	NA	NA	NA	NA	NA	NA	NA	NA	NA	NA	NA	NA	NA	NA	NA	NA	NA	1	Abends02mob	2019-08-20 22:27:16	60	53	11.1891666666667	0	0
CNZAGXPNWY	3	3	32	Morgens_Kortisol01mob	2019-08-22 07:19:48	6.5	69	32	42	5	58	2	0	0	0	0	0	0	0	0	0	0	0	0	0	0	0	0	0	0	0	0	0	0	0	0	0	0	0	0	0	2	Abends03mob	2019-08-21 22:10:09	45	82	9.16083333333333	0	0
CNZAGXPNWY	4	4	32	Morgens_Kortisol02mob	2019-08-23 07:49:09	6.25	67	18	19	6	15	3	0	0	0	0	0	0	0	0	0	0	0	0	0	0	0	0	0	0	0	0	0	0	0	0	0	0	0	0	0	3	Abends04mob	2019-08-22 21:29:20	75	31	10.3302777777778	0	0
CNZAGXPNWY	5	5	32	Morgens05mob	2019-08-24 10:30:25	7	72	40	40	7	16	NA	NA	0	0	0	0	0	0	NA	NA	NA	NA	NA	NA	NA	NA	NA	NA	NA	NA	NA	NA	NA	NA	NA	NA	NA	NA	NA	NA	4	Abends_Hygmob	2019-08-23 23:33:11	92	60	10.9538888888889	0	1
CNZAGXPNWY	6	6	32	Morgens06mob	2019-08-25 09:51:08	7	59	41	43	7	5	NA	NA	0	0	0	0	0	0	NA	NA	NA	NA	NA	NA	NA	NA	NA	NA	NA	NA	NA	NA	NA	NA	NA	NA	NA	NA	NA	NA	5	Abends06mob	2019-08-24 20:43:16	44	80	13.1311111111111	0	1
CNZAGXPNWY	7	7	32	Morgens07mob	2019-08-26 08:35:34	5	49	60	67	5	28	NA	NA	0	0	0	0	0	0	NA	NA	NA	NA	NA	NA	NA	NA	NA	NA	NA	NA	NA	NA	NA	NA	NA	NA	NA	NA	NA	NA	6	Abends07mob	2019-08-25 21:22:05	74	38	11.2247222222222	0	0
CNZAGXPNWY	8	8	32	Morgens08mob	2019-08-27 09:37:34	6.5	51	20	12	6	41	NA	NA	0	0	0	0	0	0	NA	NA	NA	NA	NA	NA	NA	NA	NA	NA	NA	NA	NA	NA	NA	NA	NA	NA	NA	NA	NA	NA	7	Abends_Goalsmob	2019-08-26 23:33:07	57	77	10.0741666666667	1	0
CNZAGXPNWY	9	9	32	Morgens09mob	2019-08-28 09:03:07	8	57	80	92	6	46	NA	NA	0	0	0	0	0	0	NA	NA	NA	NA	NA	NA	NA	NA	NA	NA	NA	NA	NA	NA	NA	NA	NA	NA	NA	NA	NA	NA	8	Abends09mob	2019-08-27 22:31:41	60	33	10.5238888888889	1	0
CQVRFFPWMC	1	1	61	Morgens01mob	2019-08-06 09:19:11	7	34	40	38	6	32	NA	NA	0	0	0	0	0	0	NA	NA	NA	NA	NA	NA	NA	NA	NA	NA	NA	NA	NA	NA	NA	NA	NA	NA	NA	NA	NA	NA	0	Abends01mob	2019-08-05 21:26:38	51	28	11.8758333333333	0	0
CQVRFFPWMC	10	10	61	Morgens_Kortisol03	2019-08-15 09:52:48	7.2	50	48	41	8	9	38	0	0	0	0	0	0	0	41.3333333333333	0	0	0	0	0	0	50	0	0	0	0	0	0	50	0	0	0	0	0	0	24	9	Abends10	2019-08-14 21:19:01	28	1	12.5630555555556	1	0
CQVRFFPWMC	11	11	61	Morgens_Kortisol04	2019-08-16 12:40:36	8.5	57	55	56	8	21	50	0	0	0	0	0	0	0	10	0	0	0	0	0	0	0	0	0	0	0	0	0	5	0	0	0	0	0	0	25	10	Abends11	2019-08-15 22:14:38	33	0	14.4327777777778	1	0
CQVRFFPWMC	12	12	61	Morgens12mob	2019-08-18 02:56:45	5	54	81	47	4	50	NA	NA	0	0	0	0	0	0	NA	NA	NA	NA	NA	NA	NA	NA	NA	NA	NA	NA	NA	NA	NA	NA	NA	NA	NA	NA	NA	NA	11	Abends12mob	2019-08-16 19:36:25	29	27	31.3388888888889	1	1
CQVRFFPWMC	13	13	61	Morgens13mob	2019-08-18 22:42:24	7	67	85	57	6	42	NA	NA	0	0	0	0	0	0	NA	NA	NA	NA	NA	NA	NA	NA	NA	NA	NA	NA	NA	NA	NA	NA	NA	NA	NA	NA	NA	NA	12	Abends13mob	2019-08-18 02:59:00	2	32	19.7233333333333	1	1
CQVRFFPWMC	14	14	61	Morgens14	2019-08-19 16:40:31	6	50	24	21	5	39	NA	NA	0	0	0	0	0	0	NA	NA	NA	NA	NA	NA	NA	NA	NA	NA	NA	NA	NA	NA	NA	NA	NA	NA	NA	NA	NA	NA	13	Abends14mob	2019-08-18 22:46:14	0	42	17.9047222222222	1	0
CQVRFFPWMC	2	2	61	Morgens02mob	2019-08-07 09:07:04	7	47	34	33	6	20	NA	NA	0	0	0	0	0	0	NA	NA	NA	NA	NA	NA	NA	NA	NA	NA	NA	NA	NA	NA	NA	NA	NA	NA	NA	NA	NA	NA	1	Abends02mob	2019-08-07 01:39:37	50	0	7.4575	0	0
CQVRFFPWMC	3	3	61	Morgens_Kortisol01mob	2019-08-08 09:02:44	6.5	37	57	48	6	28	11	0	0	0	0	0	0	0	15.6666666666667	0	0	0	0	0	0	0	0	0	0	0	0	0	10	0	0	0	0	0	0	37	2	Abends03mob	2019-08-08 00:07:23	27	2	8.9225	0	0
CQVRFFPWMC	4	4	61	Morgens_Kortisol02mob	2019-08-09 09:18:29	3	32	52	33	4	49	4	0	0	1	0	0	0	0	37	0	0	0	0	0	0	50	0	0	0	0	0	0	35	0	1	0	0	0	0	26	3	Abends04mob	2019-08-09 03:20:45	47	4	5.96222222222222	0	0
CQVRFFPWMC	5	5	61	Morgens05mob	2019-08-10 11:27:27	7	59	61	94	6	43	NA	NA	0	0	0	0	0	0	NA	NA	NA	NA	NA	NA	NA	NA	NA	NA	NA	NA	NA	NA	NA	NA	NA	NA	NA	NA	NA	NA	4	Abends_Hygmob	2019-08-10 01:38:06	25	3	9.8225	0	1
CQVRFFPWMC	6	6	61	Morgens06	2019-08-11 14:44:06	10	53	51	51	10	8	NA	NA	0	0	0	0	0	0	NA	NA	NA	NA	NA	NA	NA	NA	NA	NA	NA	NA	NA	NA	NA	NA	NA	NA	NA	NA	NA	NA	5	Abends06mob	2019-08-11 01:04:22	1	0	13.6622222222222	0	1
CQVRFFPWMC	7	7	61	Morgens07	2019-08-12 18:45:22	4.5	13	27	27	5	4	NA	NA	0	0	0	0	0	0	NA	NA	NA	NA	NA	NA	NA	NA	NA	NA	NA	NA	NA	NA	NA	NA	NA	NA	NA	NA	NA	NA	6	Abends07mob	2019-08-12 03:32:30	6	21	15.2144444444444	0	0
CQVRFFPWMC	8	8	61	Morgens08mob	2019-08-13 10:03:04	7	49	11	9	6	42	NA	NA	0	0	0	0	0	0	NA	NA	NA	NA	NA	NA	NA	NA	NA	NA	NA	NA	NA	NA	NA	NA	NA	NA	NA	NA	NA	NA	7	Abends_Goals	2019-08-12 22:44:18	44	3	11.3127777777778	1	0
CQVRFFPWMC	9	9	61	Morgens09mob	2019-08-14 07:01:33	4.2	49	69	50	3	26	NA	NA	0	0	0	0	0	0	NA	NA	NA	NA	NA	NA	NA	NA	NA	NA	NA	NA	NA	NA	NA	NA	NA	NA	NA	NA	NA	NA	8	Abends09mob	2019-08-14 01:27:15	22	5	5.57166666666667	1	0
CV4T8Y4WDQ	1	1	68	Morgens01	2019-07-23 08:31:39	5	19	21	19	NA	NA	NA	NA	0	0	0	0	0	0	NA	NA	NA	NA	NA	NA	NA	NA	NA	NA	NA	NA	NA	NA	NA	NA	NA	NA	NA	NA	NA	NA	0	Abends01	2019-07-22 23:25:45	32	83	9.09833333333333	0	0
CV4T8Y4WDQ	10	10	68	Morgens_Kortisol03	2019-08-01 08:35:02	8.15	93	81	8	8	0	3	0	0	0	0	0	0	0	31	0	0	0	0	0	0	0	0	0	0	0	0	0	48	0	0	0	0	0	0	45	9	Abends10	2019-07-31 23:33:10	9	43	9.03111111111111	1	0
CV4T8Y4WDQ	11	11	68	Morgens_Kortisol04	2019-08-02 08:33:22	8	46	65	30	7	57	5	0	0	0	0	0	0	0	17	0	0	0	0	0	0	2	0	0	0	0	0	0	22	0	0	0	0	0	0	27	10	Abends11	2019-08-01 23:01:38	59	67	9.52888888888889	1	0
CV4T8Y4WDQ	12	12	68	Morgens12	2019-08-03 09:51:54	6.5	44	69	46	6	9	NA	NA	0	0	0	0	0	0	NA	NA	NA	NA	NA	NA	NA	NA	NA	NA	NA	NA	NA	NA	NA	NA	NA	NA	NA	NA	NA	NA	11	Abends12	2019-08-03 00:05:29	30	77	9.77361111111111	1	1
CV4T8Y4WDQ	13	13	68	Morgens13	2019-08-04 12:07:35	8	78	88	69	7	12	NA	NA	0	0	0	0	0	0	NA	NA	NA	NA	NA	NA	NA	NA	NA	NA	NA	NA	NA	NA	NA	NA	NA	NA	NA	NA	NA	NA	12	Abends13	2019-08-04 03:35:05	7	77	8.54166666666667	1	1
CV4T8Y4WDQ	14	14	68	Morgens14	2019-08-05 08:15:33	7	51	62	28	7	56	NA	NA	0	0	0	0	0	0	NA	NA	NA	NA	NA	NA	NA	NA	NA	NA	NA	NA	NA	NA	NA	NA	NA	NA	NA	NA	NA	NA	13	Abends14	2019-08-04 23:04:19	3	79	9.18722222222222	1	0
CV4T8Y4WDQ	2	2	68	Morgens02	2019-07-24 07:04:12	8	60	61	1	7	30	NA	NA	0	0	0	0	0	0	NA	NA	NA	NA	NA	NA	NA	NA	NA	NA	NA	NA	NA	NA	NA	NA	NA	NA	NA	NA	NA	NA	1	Abends02	2019-07-23 22:04:57	67	50	8.9875	0	0
CV4T8Y4WDQ	3	3	68	Morgens_Kortisol01	2019-07-25 07:28:13	7	60	59	1	6	47	40	0	0	0	0	0	0	0	71.3333333333333	0	0	0	0	0	0	57	0	0	0	0	0	0	74	0	0	0	0	0	0	83	2	Abends03	2019-07-24 23:01:35	65	68	8.44388888888889	0	0
CV4T8Y4WDQ	4	4	68	Morgens_Kortisol02	2019-07-26 09:00:03	8.3	84	86	29	8	41	10	0	0	0	0	0	0	0	46	0	0	0	0	0	0	50	0	0	0	0	0	0	52	0	0	0	0	0	0	36	3	Abends04	2019-07-25 22:38:37	84	48	10.3572222222222	0	0
CV4T8Y4WDQ	5	5	68	Morgens05	2019-07-28 23:35:56	7	21	7	12	6	10	NA	NA	0	0	0	0	0	0	NA	NA	NA	NA	NA	NA	NA	NA	NA	NA	NA	NA	NA	NA	NA	NA	NA	NA	NA	NA	NA	NA	4	Abends_Hyg	2019-07-28 23:32:53	15	98	0.0508333333333333	0	1
CV4T8Y4WDQ	6	6	68	Morgens06	2019-07-28 23:48:19	5	93	86	49	4	35	NA	NA	0	0	0	0	0	0	NA	NA	NA	NA	NA	NA	NA	NA	NA	NA	NA	NA	NA	NA	NA	NA	NA	NA	NA	NA	NA	NA	5	Abends06	2019-07-28 23:46:43	27	73	0.0266666666666667	0	1
CV4T8Y4WDQ	7	7	68	Morgens07	2019-07-29 07:01:46	6.3	76	89	3	6	27	NA	NA	0	0	0	0	0	0	NA	NA	NA	NA	NA	NA	NA	NA	NA	NA	NA	NA	NA	NA	NA	NA	NA	NA	NA	NA	NA	NA	6	Abends07	2019-07-28 23:53:30	0	89	7.13777777777778	0	0
CV4T8Y4WDQ	8	8	68	Morgens08	2019-07-30 07:34:00	8	65	72	14	7	44	NA	NA	0	0	0	0	0	0	NA	NA	NA	NA	NA	NA	NA	NA	NA	NA	NA	NA	NA	NA	NA	NA	NA	NA	NA	NA	NA	NA	7	Abends_Goals	2019-07-29 22:33:44	2	84	9.00444444444445	1	0
CV4T8Y4WDQ	9	9	68	Morgens09mob	2019-07-31 07:32:15	6.45	77	82	12	6	31	NA	NA	0	0	0	0	0	0	NA	NA	NA	NA	NA	NA	NA	NA	NA	NA	NA	NA	NA	NA	NA	NA	NA	NA	NA	NA	NA	NA	8	Abends09mob	2019-07-30 23:57:02	38	74	7.58694444444444	1	0
DQRKPHYKA6	1	1	10	Morgens01mob	2019-09-03 07:30:38	6.5	46	53	36	7	16	NA	NA	0	0	0	0	0	0	NA	NA	NA	NA	NA	NA	NA	NA	NA	NA	NA	NA	NA	NA	NA	NA	NA	NA	NA	NA	NA	NA	0	Abends01mob	2019-09-02 22:52:41	72	54	8.6325	0	0
DQRKPHYKA6	10	10	10	Morgens_Kortisol03mob	2019-09-12 09:44:12	7	64	64	19	7	39	2	0	0	0	1	0	0	0	13.6666666666667	0	0	0	0	0	0	0	0	0	0	0	0	0	11	0	0	1	0	0	0	30	9	Abends10mob	2019-09-12 09:42:07	50	21	0.0347222222222222	1	0
DQRKPHYKA6	11	11	10	Morgens_Kortisol04mob	2019-09-13 07:15:54	7	72	14	17	6	30	5	0	0	0	0	0	1	0	22.3333333333333	0	0	0	0	0	0	0	0	0	0	0	0	0	20	0	0	0	0	1	0	47	10	Abends11mob	2019-09-12 21:37:46	24	79	9.63555555555556	1	0
DQRKPHYKA6	12	12	10	Morgens12mob	2019-09-14 11:10:43	7	84	78	64	6	46	NA	NA	0	0	0	0	0	0	NA	NA	NA	NA	NA	NA	NA	NA	NA	NA	NA	NA	NA	NA	NA	NA	NA	NA	NA	NA	NA	NA	11	Abends12mob	2019-09-13 19:42:36	11	71	15.4686111111111	1	1
DQRKPHYKA6	13	13	10	Morgens13mob	2019-09-15 11:02:44	9	83	81	69	8	16	NA	NA	0	0	0	0	0	0	NA	NA	NA	NA	NA	NA	NA	NA	NA	NA	NA	NA	NA	NA	NA	NA	NA	NA	NA	NA	NA	NA	12	Abends13mob	2019-09-15 00:34:36	18	81	10.4688888888889	1	1
DQRKPHYKA6	14	14	10	Morgens14mob	2019-09-16 07:39:03	7.5	37	43	31	6	57	NA	NA	0	0	0	0	0	0	NA	NA	NA	NA	NA	NA	NA	NA	NA	NA	NA	NA	NA	NA	NA	NA	NA	NA	NA	NA	NA	NA	13	Abends14mob	2019-09-16 07:37:23	25	89	0.0277777777777778	1	0
DQRKPHYKA6	2	2	10	Morgens02mob	2019-09-04 07:20:28	7	50	26	16	6	58	NA	NA	0	0	0	0	0	0	NA	NA	NA	NA	NA	NA	NA	NA	NA	NA	NA	NA	NA	NA	NA	NA	NA	NA	NA	NA	NA	NA	1	Abends02mob	2019-09-03 22:50:09	51	44	8.50527777777778	0	0
DQRKPHYKA6	3	3	10	Morgens_Kortisol01mob	2019-09-05 07:50:35	5	21	23	19	5	24	3	0	0	0	0	0	0	0	9	0	0	0	0	0	0	6	0	0	0	0	0	0	9	0	0	0	0	0	0	12	2	Abends03mob	2019-09-05 01:10:40	95	43	6.66527777777778	0	0
DQRKPHYKA6	4	4	10	Morgens_Kortisol02mob	2019-09-06 07:35:43	7	84	70	30	7	2	5	0	0	0	1	0	0	0	7.66666666666667	0	0	0	0	0	0	0	0	0	0	0	0	0	16	0	0	1	0	0	0	7	3	Abends04mob	2019-09-05 22:25:50	51	20	9.16472222222222	0	0
DQRKPHYKA6	5	5	10	Morgens05mob	2019-09-07 11:07:52	9	78	80	79	9	47	NA	NA	0	0	0	0	0	0	NA	NA	NA	NA	NA	NA	NA	NA	NA	NA	NA	NA	NA	NA	NA	NA	NA	NA	NA	NA	NA	NA	4	Abends_Hygmob	2019-09-06 20:59:35	26	62	14.1380555555556	0	1
DQRKPHYKA6	6	6	10	Morgens06mob	2019-09-08 09:50:04	8	90	53	92	7	1	NA	NA	0	0	0	0	0	0	NA	NA	NA	NA	NA	NA	NA	NA	NA	NA	NA	NA	NA	NA	NA	NA	NA	NA	NA	NA	NA	NA	5	Abends06mob	2019-09-07 23:57:00	79	48	9.88444444444444	0	1
DQRKPHYKA6	7	7	10	Morgens07mob	2019-09-09 07:54:56	7	32	59	25	6	51	NA	NA	0	0	0	0	0	0	NA	NA	NA	NA	NA	NA	NA	NA	NA	NA	NA	NA	NA	NA	NA	NA	NA	NA	NA	NA	NA	NA	6	Abends07mob	2019-09-08 23:54:55	7	31	8.00027777777778	0	0
DQRKPHYKA6	8	8	10	Morgens08mob	2019-09-10 08:13:30	7.5	76	82	80	7	14	NA	NA	0	0	0	0	0	0	NA	NA	NA	NA	NA	NA	NA	NA	NA	NA	NA	NA	NA	NA	NA	NA	NA	NA	NA	NA	NA	NA	7	Abends_Goalsmob	2019-09-09 22:32:34	39	68	9.68222222222222	1	0
DQRKPHYKA6	9	9	10	Morgens09mob	2019-09-11 07:32:02	7.5	88	73	66	7	16	NA	NA	0	0	0	0	0	0	NA	NA	NA	NA	NA	NA	NA	NA	NA	NA	NA	NA	NA	NA	NA	NA	NA	NA	NA	NA	NA	NA	8	Abends09mob	2019-09-10 22:48:08	17	62	8.73166666666667	1	0
E4PFR4DRQW	1	1	12	Morgens01mob	2019-09-03 05:22:52	4	40	60	53	5	41	NA	NA	0	0	0	0	0	0	NA	NA	NA	NA	NA	NA	NA	NA	NA	NA	NA	NA	NA	NA	NA	NA	NA	NA	NA	NA	NA	NA	0	Abends01mob	2019-09-02 21:47:01	58	35	7.5975	0	0
E4PFR4DRQW	10	10	12	Morgens_Kortisol03mob	2019-09-12 05:18:16	5	57	44	42	6	2	3	0	0	0	0	0	0	0	32.6666666666667	0	0	0	0	0	0	11	0	0	0	0	0	0	35	0	0	0	0	0	0	52	9	NA	NA	NA	NA	NA	1	0
E4PFR4DRQW	11	11	12	Morgens_Kortisol04mob	2019-09-13 05:22:29	6	52	37	25	6	30	2	0	0	0	1	0	0	0	28	0	0	0	0	0	0	11	0	0	1	0	0	0	31	0	0	0	0	0	0	42	10	Abends11mob	2019-09-12 21:48:45	67	28	7.56222222222222	1	0
E4PFR4DRQW	12	12	12	Morgens12mob	2019-09-14 08:38:08	6.5	70	64	62	6	17	NA	NA	0	0	0	0	0	0	NA	NA	NA	NA	NA	NA	NA	NA	NA	NA	NA	NA	NA	NA	NA	NA	NA	NA	NA	NA	NA	NA	11	Abends12mob	2019-09-14 00:48:08	55	33	7.83333333333333	1	1
E4PFR4DRQW	13	13	12	Morgens13mob	2019-09-15 07:38:38	6	56	46	40	5	40	NA	NA	0	0	0	0	0	0	NA	NA	NA	NA	NA	NA	NA	NA	NA	NA	NA	NA	NA	NA	NA	NA	NA	NA	NA	NA	NA	NA	12	Abends13mob	2019-09-15 01:14:55	55	48	6.39527777777778	1	1
E4PFR4DRQW	14	14	12	Morgens14mob	2019-09-16 05:25:05	6	62	57	40	6	30	NA	NA	0	0	0	0	0	0	NA	NA	NA	NA	NA	NA	NA	NA	NA	NA	NA	NA	NA	NA	NA	NA	NA	NA	NA	NA	NA	NA	13	Abends14mob	2019-09-15 22:14:10	36	62	7.18194444444444	1	0
E4PFR4DRQW	2	2	12	Morgens02mob	2019-09-04 05:23:10	5.5	66	51	21	6	4	NA	NA	0	0	0	0	0	0	NA	NA	NA	NA	NA	NA	NA	NA	NA	NA	NA	NA	NA	NA	NA	NA	NA	NA	NA	NA	NA	NA	1	Abends02mob	2019-09-03 21:46:27	60	32	7.61194444444444	0	0
E4PFR4DRQW	3	3	12	Morgens_Kortisol01mob	2019-09-05 05:13:08	5.5	49	35	32	5	56	5	0	0	0	0	0	0	0	34	0	0	0	0	0	0	17	0	0	0	0	0	0	36	0	0	0	0	0	0	49	2	Abends03mob	2019-09-04 21:31:20	63	29	7.69666666666667	0	0
E4PFR4DRQW	4	4	12	Morgens_Kortisol02mob	2019-09-06 05:16:33	5	37	38	30	5	54	5	0	0	0	0	0	0	0	37	0	0	0	0	0	0	20	0	0	0	0	0	0	38	0	0	0	0	0	0	53	3	Abends04	2019-09-05 21:06:52	69	49	8.16138888888889	0	0
E4PFR4DRQW	5	5	12	Morgens05mob	2019-09-07 08:48:07	6	69	72	65	8	42	NA	NA	0	0	0	0	0	0	NA	NA	NA	NA	NA	NA	NA	NA	NA	NA	NA	NA	NA	NA	NA	NA	NA	NA	NA	NA	NA	NA	4	Abends_Hygmob	2019-09-06 22:55:03	62	38	9.88444444444444	0	1
E4PFR4DRQW	6	6	12	Morgens06mob	2019-09-08 09:11:30	5	77	67	58	6	55	NA	NA	0	0	0	0	0	0	NA	NA	NA	NA	NA	NA	NA	NA	NA	NA	NA	NA	NA	NA	NA	NA	NA	NA	NA	NA	NA	NA	5	Abends06mob	2019-09-08 00:25:40	27	31	8.76388888888889	0	1
E4PFR4DRQW	7	7	12	Morgens07mob	2019-09-09 05:30:37	5	48	41	33	6	12	NA	NA	0	0	0	0	0	0	NA	NA	NA	NA	NA	NA	NA	NA	NA	NA	NA	NA	NA	NA	NA	NA	NA	NA	NA	NA	NA	NA	6	Abends07mob	2019-09-08 22:06:46	26	59	7.3975	0	0
E4PFR4DRQW	8	8	12	Morgens08mob	2019-09-10 05:49:45	5	65	42	22	6	8	NA	NA	0	0	0	0	0	0	NA	NA	NA	NA	NA	NA	NA	NA	NA	NA	NA	NA	NA	NA	NA	NA	NA	NA	NA	NA	NA	NA	7	Abends_Goalsmob	2019-09-09 22:12:24	58	36	7.6225	1	0
E4PFR4DRQW	9	9	12	Morgens09mob	2019-09-11 05:33:29	5.5	65	59	48	6	9	NA	NA	0	0	0	0	0	0	NA	NA	NA	NA	NA	NA	NA	NA	NA	NA	NA	NA	NA	NA	NA	NA	NA	NA	NA	NA	NA	NA	8	Abends09mob	2019-09-10 21:59:40	58	36	7.56361111111111	1	0
ESD2Z1RQCT	1	1	62	Morgens01mob	2019-08-06 07:19:47	5	31	36	49	7	19	NA	NA	0	0	0	0	0	0	NA	NA	NA	NA	NA	NA	NA	NA	NA	NA	NA	NA	NA	NA	NA	NA	NA	NA	NA	NA	NA	NA	0	Abends01mob	2019-08-05 19:45:23	44	100	11.5733333333333	0	0
ESD2Z1RQCT	10	10	62	Morgens_Kortisol03mob	2019-08-15 06:58:15	7	78	79	79	8	2	2	0	0	0	1	0	0	0	51	0	0	1	0	0	0	52	0	0	0	0	0	0	51	0	0	0	0	0	0	50	9	Abends10mob	2019-08-14 22:38:09	65	50	8.335	1	0
ESD2Z1RQCT	11	11	62	Morgens_Kortisol04mob	2019-08-16 07:54:40	7	58	39	41	7	51	6	0	0	0	0	0	0	0	40	0	0	0	0	0	0	37	0	0	0	0	0	0	51	0	0	0	0	0	0	32	10	NA	NA	NA	NA	NA	1	0
ESD2Z1RQCT	12	12	62	Morgens12mob	2019-08-17 08:12:57	6	57	47	60	6	48	NA	NA	0	0	0	0	0	0	NA	NA	NA	NA	NA	NA	NA	NA	NA	NA	NA	NA	NA	NA	NA	NA	NA	NA	NA	NA	NA	NA	11	Abends12mob	2019-08-16 22:56:14	80	55	9.27861111111111	1	1
ESD2Z1RQCT	13	13	62	Morgens13mob	2019-08-18 08:21:52	8	79	79	79	7	57	NA	NA	0	0	0	0	0	0	NA	NA	NA	NA	NA	NA	NA	NA	NA	NA	NA	NA	NA	NA	NA	NA	NA	NA	NA	NA	NA	NA	12	Abends13mob	2019-08-17 21:44:58	33	83	10.615	1	1
ESD2Z1RQCT	14	14	62	Morgens14mob	2019-08-19 07:42:22	7	68	63	68	8	13	NA	NA	0	0	0	0	0	0	NA	NA	NA	NA	NA	NA	NA	NA	NA	NA	NA	NA	NA	NA	NA	NA	NA	NA	NA	NA	NA	NA	13	Abends14mob	2019-08-18 22:10:13	61	98	9.53583333333333	1	0
ESD2Z1RQCT	2	2	62	Morgens02mob	2019-08-07 07:38:43	5	68	74	70	7	32	NA	NA	0	0	0	0	0	0	NA	NA	NA	NA	NA	NA	NA	NA	NA	NA	NA	NA	NA	NA	NA	NA	NA	NA	NA	NA	NA	NA	1	Abends02mob	2019-08-06 20:27:44	60	76	11.1830555555556	0	0
ESD2Z1RQCT	3	3	62	Morgens_Kortisol01mob	2019-08-08 07:00:25	6	65	67	64	7	15	10	0	0	0	0	0	0	0	49.6666666666667	0	0	0	0	0	0	49	0	0	0	0	0	0	49	0	0	0	0	0	0	51	2	Abends03mob	2019-08-07 21:24:04	61	69	9.60583333333333	0	0
ESD2Z1RQCT	4	4	62	Morgens_Kortisol02mob	2019-08-09 07:19:36	5	40	35	40	7	16	5	0	0	0	0	0	0	0	50	0	0	0	0	0	0	50	0	0	0	0	0	0	52	0	0	0	0	0	0	48	3	Abends04mob	2019-08-08 19:51:29	62	85	11.4686111111111	0	0
ESD2Z1RQCT	5	5	62	Morgens05mob	2019-08-10 09:11:55	9	96	100	100	9	22	NA	NA	0	0	0	0	0	0	NA	NA	NA	NA	NA	NA	NA	NA	NA	NA	NA	NA	NA	NA	NA	NA	NA	NA	NA	NA	NA	NA	4	Abends_Hygmob	2019-08-09 23:01:41	79	51	10.1705555555556	0	1
ESD2Z1RQCT	6	6	62	Morgens06mob	2019-08-11 07:51:29	7	60	68	65	7	30	NA	NA	0	0	0	0	0	0	NA	NA	NA	NA	NA	NA	NA	NA	NA	NA	NA	NA	NA	NA	NA	NA	NA	NA	NA	NA	NA	NA	5	Abends06mob	2019-08-10 22:43:36	45	83	9.13138888888889	0	1
ESD2Z1RQCT	7	7	62	Morgens07mob	2019-08-12 07:33:08	6	40	50	41	7	5	NA	NA	0	0	0	0	0	0	NA	NA	NA	NA	NA	NA	NA	NA	NA	NA	NA	NA	NA	NA	NA	NA	NA	NA	NA	NA	NA	NA	6	Abends07mob	2019-08-11 21:25:40	80	57	10.1244444444444	0	0
ESD2Z1RQCT	8	8	62	Morgens08mob	2019-08-13 06:42:57	6.5	41	70	48	6	55	NA	NA	0	0	0	0	0	0	NA	NA	NA	NA	NA	NA	NA	NA	NA	NA	NA	NA	NA	NA	NA	NA	NA	NA	NA	NA	NA	NA	7	Abends_Goalsmob	2019-08-12 21:38:34	58	66	9.07305555555556	1	0
ESD2Z1RQCT	9	9	62	Morgens09mob	2019-08-14 07:01:40	7	82	87	84	6	58	NA	NA	0	0	0	0	0	0	NA	NA	NA	NA	NA	NA	NA	NA	NA	NA	NA	NA	NA	NA	NA	NA	NA	NA	NA	NA	NA	NA	8	Abends09mob	2019-08-13 21:45:49	69	41	9.26416666666667	1	0
FHNND12F6B	1	1	51	Morgens01mob	2019-08-13 05:48:34	5	62	33	14	6	20	NA	NA	0	0	0	0	0	0	NA	NA	NA	NA	NA	NA	NA	NA	NA	NA	NA	NA	NA	NA	NA	NA	NA	NA	NA	NA	NA	NA	0	Abends01mob	2019-08-12 20:52:51	73	0	8.92861111111111	0	0
FHNND12F6B	10	10	51	Morgens_Kortisol03mob	2019-08-22 08:10:03	7.2	50	61	32	7	45	NA	0	0	0	0	0	0	0	50	NA	NA	NA	NA	NA	NA	50	NA	NA	NA	NA	NA	NA	50	NA	NA	NA	NA	NA	NA	50	9	Abends10mob	2019-08-21 21:52:14	46	27	10.2969444444444	1	0
FHNND12F6B	11	11	51	Morgens_Kortisol04mob	2019-08-23 07:37:17	7.2	29	41	22	7	16	7	0	0	0	0	0	0	0	48	0	0	0	0	0	0	53	0	0	0	0	0	0	46	0	0	0	0	0	0	45	10	Abends11mob	2019-08-22 21:30:14	70	23	10.1175	1	0
FHNND12F6B	12	12	51	Morgens12mob	2019-08-24 08:15:18	8	59	60	41	8	5	NA	NA	0	0	0	0	0	0	NA	NA	NA	NA	NA	NA	NA	NA	NA	NA	NA	NA	NA	NA	NA	NA	NA	NA	NA	NA	NA	NA	11	Abends12mob	2019-08-23 21:31:19	66	41	10.7330555555556	1	1
FHNND12F6B	13	13	51	Morgens13mob	2019-08-25 09:27:18	6	9	32	17	6	26	NA	NA	0	0	0	0	0	0	NA	NA	NA	NA	NA	NA	NA	NA	NA	NA	NA	NA	NA	NA	NA	NA	NA	NA	NA	NA	NA	NA	12	Abends13mob	2019-08-24 23:36:54	70	21	9.84	1	1
FHNND12F6B	14	14	51	Morgens14	2019-08-26 06:34:26	6	63	24	24	5	56	NA	NA	0	0	0	0	0	0	NA	NA	NA	NA	NA	NA	NA	NA	NA	NA	NA	NA	NA	NA	NA	NA	NA	NA	NA	NA	NA	NA	13	Abends14mob	2019-08-25 21:06:32	80	31	9.465	1	0
FHNND12F6B	2	2	51	Morgens02mob	2019-08-14 07:29:57	7.3	64	99	60	7	46	NA	NA	0	0	0	0	0	0	NA	NA	NA	NA	NA	NA	NA	NA	NA	NA	NA	NA	NA	NA	NA	NA	NA	NA	NA	NA	NA	NA	1	Abends02mob	2019-08-13 20:12:10	34	26	11.2963888888889	0	0
FHNND12F6B	3	3	51	Morgens_Kortisol01mob	2019-08-15 07:14:56	6.3	33	58	26	6	46	10	0	0	0	0	0	0	0	48.6666666666667	0	0	0	0	0	0	50	0	0	0	0	0	0	52	0	0	0	0	0	0	44	2	Abends03mob	2019-08-14 21:57:35	38	24	9.28916666666667	0	0
FHNND12F6B	4	4	51	Morgens_Kortisol02mob	2019-08-16 06:44:32	7.3	48	27	28	7	10	3	0	0	0	0	0	0	0	50.3333333333333	0	0	0	0	0	0	49	0	0	0	0	0	0	51	0	0	0	0	0	0	51	3	Abends04mob	2019-08-15 21:54:05	38	27	8.84083333333333	0	0
FHNND12F6B	5	5	51	Morgens05mob	2019-08-17 08:46:32	7.45	60	59	62	6	51	NA	NA	0	0	0	0	0	0	NA	NA	NA	NA	NA	NA	NA	NA	NA	NA	NA	NA	NA	NA	NA	NA	NA	NA	NA	NA	NA	NA	4	Abends_Hygmob	2019-08-16 20:58:06	35	38	11.8072222222222	0	1
FHNND12F6B	6	6	51	Morgens06mob	2019-08-18 08:47:14	8	65	53	60	8	37	NA	NA	0	0	0	0	0	0	NA	NA	NA	NA	NA	NA	NA	NA	NA	NA	NA	NA	NA	NA	NA	NA	NA	NA	NA	NA	NA	NA	5	Abends06mob	2019-08-17 20:10:44	39	72	12.6083333333333	0	1
FHNND12F6B	7	7	51	Morgens07mob	2019-08-19 08:20:14	7	31	60	45	7	18	NA	NA	0	0	0	0	0	0	NA	NA	NA	NA	NA	NA	NA	NA	NA	NA	NA	NA	NA	NA	NA	NA	NA	NA	NA	NA	NA	NA	6	Abends07mob	2019-08-18 23:06:39	69	63	9.22638888888889	0	0
FHNND12F6B	8	8	51	Morgens08mob	2019-08-20 07:40:46	7	57	63	44	7	31	NA	NA	0	0	0	0	0	0	NA	NA	NA	NA	NA	NA	NA	NA	NA	NA	NA	NA	NA	NA	NA	NA	NA	NA	NA	NA	NA	NA	7	Abends_Goalsmob	2019-08-19 21:09:10	63	21	10.5266666666667	1	0
FHNND12F6B	9	9	51	Morgens09mob	2019-08-21 08:09:33	7.3	66	52	24	7	18	NA	NA	0	0	0	0	0	0	NA	NA	NA	NA	NA	NA	NA	NA	NA	NA	NA	NA	NA	NA	NA	NA	NA	NA	NA	NA	NA	NA	8	Abends09mob	2019-08-20 23:03:48	38	17	9.09583333333333	1	0
FT2NGHH8EW	1	1	52	Morgens01mob	2019-08-13 07:15:35	7	86	91	70	7	27	NA	NA	0	0	0	0	0	0	NA	NA	NA	NA	NA	NA	NA	NA	NA	NA	NA	NA	NA	NA	NA	NA	NA	NA	NA	NA	NA	NA	0	Abends01mob	2019-08-12 19:38:58	0	20	11.6102777777778	0	0
FT2NGHH8EW	10	10	52	Morgens_Kortisol03mob	2019-08-22 07:33:42	7.5	64	41	48	8	4	10	0	0	0	0	0	0	0	50.6666666666667	0	0	0	0	0	0	2	0	0	0	0	0	0	73	0	0	0	0	0	0	77	9	Abends10mob	2019-08-21 21:27:31	4	89	10.1030555555556	1	0
FT2NGHH8EW	11	11	52	Morgens_Kortisol04mob	2019-08-23 07:45:28	8	84	51	85	8	38	10	0	0	0	0	0	0	0	37	0	0	0	0	0	0	6	0	0	0	0	0	0	29	0	0	0	0	0	0	76	10	Abends11mob	2019-08-22 20:33:17	49	76	11.2030555555556	1	0
FT2NGHH8EW	12	12	52	Morgens12mob	2019-08-24 09:08:44	8.5	75	78	81	8	33	NA	NA	0	0	0	0	0	0	NA	NA	NA	NA	NA	NA	NA	NA	NA	NA	NA	NA	NA	NA	NA	NA	NA	NA	NA	NA	NA	NA	11	Abends12mob	2019-08-23 23:23:48	75	54	9.74888888888889	1	1
FT2NGHH8EW	13	13	52	Morgens13mob	2019-08-25 08:31:32	8	71	68	66	8	18	NA	NA	0	0	0	0	0	0	NA	NA	NA	NA	NA	NA	NA	NA	NA	NA	NA	NA	NA	NA	NA	NA	NA	NA	NA	NA	NA	NA	12	Abends13mob	2019-08-24 22:22:56	20	39	10.1433333333333	1	1
FT2NGHH8EW	14	14	52	Morgens14mob	2019-08-26 07:42:46	8	60	74	74	8	4	NA	NA	0	0	0	0	0	0	NA	NA	NA	NA	NA	NA	NA	NA	NA	NA	NA	NA	NA	NA	NA	NA	NA	NA	NA	NA	NA	NA	13	Abends14mob	2019-08-25 22:22:36	17	82	9.33611111111111	1	0
FT2NGHH8EW	2	2	52	Morgens02mob	2019-08-14 07:29:16	7	80	85	61	7	15	NA	NA	0	0	0	0	0	0	NA	NA	NA	NA	NA	NA	NA	NA	NA	NA	NA	NA	NA	NA	NA	NA	NA	NA	NA	NA	NA	NA	1	Abends02mob	2019-08-13 22:23:58	0	0	9.08833333333333	0	0
FT2NGHH8EW	3	3	52	Morgens_Kortisol01mob	2019-08-15 07:06:17	7.5	59	94	60	7	29	3	0	0	0	0	0	0	0	51.6666666666667	0	0	0	0	0	0	5	0	0	0	0	0	0	74	0	0	0	0	0	0	76	2	Abends03mob	2019-08-14 21:22:44	1	34	9.72583333333333	0	0
FT2NGHH8EW	4	4	52	Morgens_Kortisol02mob	2019-08-16 05:46:09	6	59	61	53	6	11	5	0	0	0	1	0	0	1	42	0	0	0	0	0	0	0	0	0	0	0	0	0	63	0	0	1	0	0	1	63	3	Abends04	2019-08-15 22:33:20	44	0	7.21361111111111	0	0
FT2NGHH8EW	5	5	52	Morgens05mob	2019-08-17 07:41:48	7.5	78	69	47	7	42	NA	NA	0	0	0	0	0	0	NA	NA	NA	NA	NA	NA	NA	NA	NA	NA	NA	NA	NA	NA	NA	NA	NA	NA	NA	NA	NA	NA	4	Abends_Hygmob	2019-08-16 19:43:46	0	66	11.9672222222222	0	1
FT2NGHH8EW	6	6	52	Morgens06mob	2019-08-18 08:29:12	8	75	74	66	NA	NA	NA	NA	0	0	0	0	0	0	NA	NA	NA	NA	NA	NA	NA	NA	NA	NA	NA	NA	NA	NA	NA	NA	NA	NA	NA	NA	NA	NA	5	Abends06mob	2019-08-17 21:17:51	0	83	11.1891666666667	0	1
FT2NGHH8EW	7	7	52	Morgens07mob	2019-08-19 08:05:53	8	84	85	76	7	33	NA	NA	0	0	0	0	0	0	NA	NA	NA	NA	NA	NA	NA	NA	NA	NA	NA	NA	NA	NA	NA	NA	NA	NA	NA	NA	NA	NA	6	Abends07mob	2019-08-18 20:29:32	0	45	11.6058333333333	0	0
FT2NGHH8EW	8	8	52	Morgens08mob	2019-08-20 07:25:10	7.5	59	88	56	7	20	NA	NA	0	0	0	0	0	0	NA	NA	NA	NA	NA	NA	NA	NA	NA	NA	NA	NA	NA	NA	NA	NA	NA	NA	NA	NA	NA	NA	7	Abends_Goalsmob	2019-08-19 19:49:25	31	53	11.5958333333333	1	0
FT2NGHH8EW	9	9	52	Morgens09mob	2019-08-21 07:39:20	7	33	65	46	6	58	NA	NA	0	0	0	0	0	0	NA	NA	NA	NA	NA	NA	NA	NA	NA	NA	NA	NA	NA	NA	NA	NA	NA	NA	NA	NA	NA	NA	8	Abends09mob	2019-08-20 20:00:33	20	63	11.6463888888889	1	0
FYF5HS2X71	1	1	24	Morgens01mob	2019-09-03 07:27:06	6.5	82	81	80	6	57	NA	NA	0	0	0	0	0	0	NA	NA	NA	NA	NA	NA	NA	NA	NA	NA	NA	NA	NA	NA	NA	NA	NA	NA	NA	NA	NA	NA	0	Abends01mob	2019-09-03 00:40:10	34	54	6.78222222222222	0	0
FYF5HS2X71	10	10	24	Morgens_Kortisol03	2019-09-12 06:56:48	6.5	79	77	82	5	5	10	0	0	0	1	0	0	0	50.3333333333333	0	0	1	0	0	0	51	0	0	0	0	0	0	49	0	0	0	0	0	0	51	9	Abends10	2019-09-12 00:07:57	84	83	6.81416666666667	1	0
FYF5HS2X71	11	11	24	Morgens_Kortisol04	2019-09-13 07:02:03	5	80	78	78	4	41	5	0	0	0	0	0	0	0	50.6666666666667	0	0	0	0	0	0	50	0	0	0	0	0	0	51	0	0	0	0	0	0	51	10	Abends11	2019-09-13 06:58:25	66	83	0.0605555555555556	1	0
FYF5HS2X71	12	12	NA	NA	NA	NA	NA	NA	NA	NA	NA	NA	NA	NA	NA	NA	NA	NA	NA	NA	NA	NA	NA	NA	NA	NA	NA	NA	NA	NA	NA	NA	NA	NA	NA	NA	NA	NA	NA	NA	NA	11	NA	NA	NA	NA	NA	1	1
FYF5HS2X71	13	13	24	Morgens13	2019-09-16 00:34:19	3	81	42	40	3	17	NA	NA	0	0	0	0	0	0	NA	NA	NA	NA	NA	NA	NA	NA	NA	NA	NA	NA	NA	NA	NA	NA	NA	NA	NA	NA	NA	NA	12	Abends13	2019-09-15 04:28:26	82	83	20.0980555555556	1	1
FYF5HS2X71	14	14	24	Morgens14	2019-09-16 09:03:03	6	100	79	80	5	49	NA	NA	0	0	0	0	0	0	NA	NA	NA	NA	NA	NA	NA	NA	NA	NA	NA	NA	NA	NA	NA	NA	NA	NA	NA	NA	NA	NA	13	Abends14	2019-09-16 00:39:20	100	64	8.39527777777778	1	0
FYF5HS2X71	2	2	24	Morgens02	2019-09-04 10:33:27	6	79	61	79	5	35	NA	NA	0	0	0	0	0	0	NA	NA	NA	NA	NA	NA	NA	NA	NA	NA	NA	NA	NA	NA	NA	NA	NA	NA	NA	NA	NA	NA	1	Abends02	2019-09-04 01:03:29	33	17	9.49944444444444	0	0
FYF5HS2X71	3	3	24	Morgens_Kortisol01	2019-09-05 07:24:54	3.3	79	60	81	3	43	30	0	0	0	0	0	0	0	4.66666666666667	0	0	0	0	0	0	4	0	0	0	0	0	0	4	0	0	0	0	0	0	6	2	Abends03	2019-09-04 23:23:06	50	68	8.03	0	0
FYF5HS2X71	4	4	24	Morgens_Kortisol02	2019-09-06 07:00:04	5	61	61	80	4	31	7	0	0	0	0	0	0	0	49.3333333333333	0	0	0	0	0	0	49	0	0	0	0	0	0	50	0	0	0	0	0	0	49	3	Abends04	2019-09-06 00:22:31	83	65	6.62583333333333	0	0
FYF5HS2X71	5	5	24	Morgens05	2019-09-07 11:47:55	9	79	99	99	8	13	NA	NA	0	0	0	0	0	0	NA	NA	NA	NA	NA	NA	NA	NA	NA	NA	NA	NA	NA	NA	NA	NA	NA	NA	NA	NA	NA	NA	4	Abends_Hyg	2019-09-07 01:59:08	34	81	9.81305555555556	0	1
FYF5HS2X71	6	6	24	Morgens06	2019-09-08 13:02:18	8	100	99	99	8	37	NA	NA	0	0	0	0	0	0	NA	NA	NA	NA	NA	NA	NA	NA	NA	NA	NA	NA	NA	NA	NA	NA	NA	NA	NA	NA	NA	NA	5	Abends06	2019-09-08 02:19:43	0	100	10.7097222222222	0	1
FYF5HS2X71	7	7	24	Morgens07	2019-09-09 10:03:57	4	81	39	79	4	12	NA	NA	0	0	0	0	0	0	NA	NA	NA	NA	NA	NA	NA	NA	NA	NA	NA	NA	NA	NA	NA	NA	NA	NA	NA	NA	NA	NA	6	Abends07	2019-09-09 01:38:28	3	100	8.42472222222222	0	0
FYF5HS2X71	8	8	24	Morgens08	2019-09-10 07:36:56	4	80	61	79	4	36	NA	NA	0	0	0	0	0	0	NA	NA	NA	NA	NA	NA	NA	NA	NA	NA	NA	NA	NA	NA	NA	NA	NA	NA	NA	NA	NA	NA	7	Abends_Goals	2019-09-10 00:49:47	83	83	6.78583333333333	1	0
FYF5HS2X71	9	9	24	Morgens09	2019-09-11 12:50:05	5	79	60	80	4	48	NA	NA	0	0	0	0	0	0	NA	NA	NA	NA	NA	NA	NA	NA	NA	NA	NA	NA	NA	NA	NA	NA	NA	NA	NA	NA	NA	NA	8	Abends09	2019-09-10 20:55:05	67	82	15.9166666666667	1	0
GB9LEQ8HP8	1	1	40	Morgens01	2019-07-30 22:49:14	8	99	100	99	8	8	NA	NA	0	0	0	0	0	0	NA	NA	NA	NA	NA	NA	NA	NA	NA	NA	NA	NA	NA	NA	NA	NA	NA	NA	NA	NA	NA	NA	0	Abends01	2019-07-30 22:46:20	48	49	0.0483333333333333	0	0
GB9LEQ8HP8	10	10	40	Morgens_Kortisol03	2019-08-09 12:56:52	4	39	61	58	4	5	10	0	0	0	1	0	0	0	10.6666666666667	0	0	0	0	0	0	2	0	0	1	0	0	0	15	0	0	0	0	0	0	15	9	Abends10	2019-08-09 12:54:02	31	31	0.0472222222222222	1	0
GB9LEQ8HP8	11	11	40	Morgens_Kortisol04	2019-08-09 13:52:20	5	38	58	60	4	55	10	0	0	0	1	0	0	0	22.6666666666667	0	0	0	0	0	0	49	0	0	0	0	0	0	11	0	0	1	0	0	0	8	10	Abends11	2019-08-09 13:02:29	33	35	0.830833333333333	1	0
GB9LEQ8HP8	12	12	40	Morgens12	2019-08-10 14:22:33	5	63	62	63	4	18	NA	NA	0	0	0	0	0	0	NA	NA	NA	NA	NA	NA	NA	NA	NA	NA	NA	NA	NA	NA	NA	NA	NA	NA	NA	NA	NA	NA	11	Abends12	2019-08-10 14:18:05	29	31	0.0744444444444444	1	1
GB9LEQ8HP8	13	13	40	Morgens13	2019-08-12 17:04:59	7	39	57	60	7	56	NA	NA	0	0	0	0	0	0	NA	NA	NA	NA	NA	NA	NA	NA	NA	NA	NA	NA	NA	NA	NA	NA	NA	NA	NA	NA	NA	NA	12	Abends13	2019-08-12 17:03:53	14	64	0.0183333333333333	1	1
GB9LEQ8HP8	14	14	40	Morgens14	2019-08-12 17:12:04	5	20	41	40	6	34	NA	NA	0	0	0	0	0	0	NA	NA	NA	NA	NA	NA	NA	NA	NA	NA	NA	NA	NA	NA	NA	NA	NA	NA	NA	NA	NA	NA	13	Abends14	2019-08-12 17:10:03	18	50	0.0336111111111111	1	0
GB9LEQ8HP8	2	2	40	Morgens02	2019-07-31 23:26:29	8	39	40	39	8	21	NA	NA	0	0	0	0	0	0	NA	NA	NA	NA	NA	NA	NA	NA	NA	NA	NA	NA	NA	NA	NA	NA	NA	NA	NA	NA	NA	NA	1	Abends02	2019-07-30 22:57:56	16	82	24.4758333333333	0	0
GB9LEQ8HP8	3	3	40	Morgens_Kortisol01	2019-08-01 12:38:19	8	39	39	39	8	19	5	0	0	0	1	0	0	0	3.66666666666667	0	0	0	0	0	0	1	0	0	0	0	0	0	2	0	0	1	0	0	0	8	2	Abends03	2019-07-31 23:50:28	16	34	12.7975	0	0
GB9LEQ8HP8	4	4	40	Morgens_Kortisol02	2019-08-02 08:57:48	4.5	38	60	61	4	34	5	0	0	0	1	0	0	0	12.3333333333333	0	0	0	0	0	0	6	0	0	0	0	0	0	15	0	0	1	0	0	0	16	3	Abends04	2019-08-02 08:56:17	16	65	0.0252777777777778	0	0
GB9LEQ8HP8	5	5	40	Morgens05	2019-08-03 17:28:22	3.5	39	60	60	6	10	NA	NA	0	0	0	0	0	0	NA	NA	NA	NA	NA	NA	NA	NA	NA	NA	NA	NA	NA	NA	NA	NA	NA	NA	NA	NA	NA	NA	4	Abends_Hyg	2019-08-03 17:24:15	33	33	0.0686111111111111	0	1
GB9LEQ8HP8	6	6	40	Morgens06	2019-08-04 23:04:06	7	40	58	59	6	45	NA	NA	0	0	0	0	0	0	NA	NA	NA	NA	NA	NA	NA	NA	NA	NA	NA	NA	NA	NA	NA	NA	NA	NA	NA	NA	NA	NA	5	Abends06	2019-08-04 23:01:13	16	83	0.0480555555555556	0	1
GB9LEQ8HP8	7	7	40	Morgens07	2019-08-06 21:58:40	5	19	79	60	5	34	NA	NA	0	0	0	0	0	0	NA	NA	NA	NA	NA	NA	NA	NA	NA	NA	NA	NA	NA	NA	NA	NA	NA	NA	NA	NA	NA	NA	6	Abends07	2019-08-04 23:13:34	33	48	46.7516666666667	0	0
GB9LEQ8HP8	8	8	40	Morgens08	2019-08-06 22:15:25	3	78	38	40	3	57	NA	NA	0	0	0	0	0	0	NA	NA	NA	NA	NA	NA	NA	NA	NA	NA	NA	NA	NA	NA	NA	NA	NA	NA	NA	NA	NA	NA	7	Abends_Goals	2019-08-06 22:13:08	31	32	0.0380555555555556	1	0
GB9LEQ8HP8	9	9	40	Morgens09	2019-08-07 19:41:45	5	37	59	57	7	1	NA	NA	0	0	0	0	0	0	NA	NA	NA	NA	NA	NA	NA	NA	NA	NA	NA	NA	NA	NA	NA	NA	NA	NA	NA	NA	NA	NA	8	Abends09	2019-08-06 22:24:44	68	16	21.2836111111111	1	0
H6A5DMDFQG	1	1	2	Morgens01mob	2019-08-27 07:29:10	7	59	59	47	7	18	NA	NA	0	0	0	0	0	0	NA	NA	NA	NA	NA	NA	NA	NA	NA	NA	NA	NA	NA	NA	NA	NA	NA	NA	NA	NA	NA	NA	0	Abends01mob	2019-08-26 21:33:28	49	84	9.92833333333333	0	0
H6A5DMDFQG	10	10	2	Morgens_Kortisol03mob	2019-09-05 07:27:23	7	57	30	30	7	22	5	0	0	0	1	0	0	0	45.3333333333333	0	0	0	0	0	0	50	0	0	1	0	0	0	50	0	0	0	0	0	0	36	9	Abends10mob	2019-09-04 21:36:25	75	36	9.84944444444444	1	0
H6A5DMDFQG	11	11	2	Morgens_Kortisol04mob	2019-09-06 07:48:28	7.5	59	54	62	7	41	10	0	0	0	1	0	0	0	35.6666666666667	0	0	0	0	0	0	50	0	0	1	0	0	0	26	0	0	1	0	0	0	31	10	Abends11mob	2019-09-05 20:20:08	34	44	11.4722222222222	1	0
H6A5DMDFQG	12	12	2	Morgens12mob	2019-09-07 09:11:49	9	79	68	72	9	1	NA	NA	0	0	0	0	0	0	NA	NA	NA	NA	NA	NA	NA	NA	NA	NA	NA	NA	NA	NA	NA	NA	NA	NA	NA	NA	NA	NA	11	Abends12mob	2019-09-06 19:53:32	25	68	13.3047222222222	1	1
H6A5DMDFQG	13	13	2	Morgens13mob	2019-09-08 08:46:28	7.5	30	42	48	7	32	NA	NA	0	0	0	0	0	0	NA	NA	NA	NA	NA	NA	NA	NA	NA	NA	NA	NA	NA	NA	NA	NA	NA	NA	NA	NA	NA	NA	12	Abends13mob	2019-09-08 00:10:14	9	74	8.60388888888889	1	1
H6A5DMDFQG	14	14	2	Morgens14mob	2019-09-09 07:36:36	7	74	89	47	7	32	NA	NA	0	0	0	0	0	0	NA	NA	NA	NA	NA	NA	NA	NA	NA	NA	NA	NA	NA	NA	NA	NA	NA	NA	NA	NA	NA	NA	13	Abends14mob	2019-09-08 19:41:09	26	77	11.9241666666667	1	0
H6A5DMDFQG	2	2	2	Morgens02mob	2019-08-28 07:48:55	7	28	50	31	7	18	NA	NA	0	0	0	0	0	0	NA	NA	NA	NA	NA	NA	NA	NA	NA	NA	NA	NA	NA	NA	NA	NA	NA	NA	NA	NA	NA	NA	1	Abends02mob	2019-08-27 22:35:58	60	40	9.21583333333333	0	0
H6A5DMDFQG	3	3	2	Morgens_Kortisol01mob	2019-08-29 07:19:58	7	25	36	61	7	15	8	0	0	0	1	0	0	0	35.6666666666667	0	0	0	0	0	0	50	0	0	0	0	0	0	26	0	0	1	0	0	0	31	2	Abends03mob	2019-08-28 20:26:12	29	74	10.8961111111111	0	0
H6A5DMDFQG	4	4	2	Morgens_Kortisol02mob	2019-08-30 07:38:27	7	41	52	69	7	41	5	0	0	0	1	0	0	0	38	0	0	0	0	0	0	50	0	0	1	0	0	0	50	0	0	0	0	0	0	14	3	Abends04mob	2019-08-29 22:51:36	25	66	8.78083333333333	0	0
H6A5DMDFQG	5	5	2	Morgens05mob	2019-08-31 09:45:24	8.5	44	68	36	8	45	NA	NA	0	0	0	0	0	0	NA	NA	NA	NA	NA	NA	NA	NA	NA	NA	NA	NA	NA	NA	NA	NA	NA	NA	NA	NA	NA	NA	4	Abends_Hygmob	2019-08-30 23:41:40	50	16	10.0622222222222	0	1
H6A5DMDFQG	6	6	2	Morgens06mob	2019-09-01 08:54:20	7.5	41	100	24	8	8	NA	NA	0	0	0	0	0	0	NA	NA	NA	NA	NA	NA	NA	NA	NA	NA	NA	NA	NA	NA	NA	NA	NA	NA	NA	NA	NA	NA	5	Abends06mob	2019-08-31 21:30:17	13	51	11.4008333333333	0	1
H6A5DMDFQG	7	7	2	Morgens07mob	2019-09-02 07:40:26	7	51	39	10	6	53	NA	NA	0	0	0	0	0	0	NA	NA	NA	NA	NA	NA	NA	NA	NA	NA	NA	NA	NA	NA	NA	NA	NA	NA	NA	NA	NA	NA	6	Abends07mob	2019-09-01 21:10:49	0	90	10.4936111111111	0	0
H6A5DMDFQG	8	8	2	Morgens08mob	2019-09-03 07:43:31	7.5	60	21	9	7	35	NA	NA	0	0	0	0	0	0	NA	NA	NA	NA	NA	NA	NA	NA	NA	NA	NA	NA	NA	NA	NA	NA	NA	NA	NA	NA	NA	NA	7	Abends_Goalsmob	2019-09-02 21:10:30	25	76	10.5502777777778	1	0
H6A5DMDFQG	9	9	2	Morgens09mob	2019-09-04 07:39:06	7	66	49	18	7	45	NA	NA	0	0	0	0	0	0	NA	NA	NA	NA	NA	NA	NA	NA	NA	NA	NA	NA	NA	NA	NA	NA	NA	NA	NA	NA	NA	NA	8	Abends09mob	2019-09-03 20:41:33	67	46	10.9591666666667	1	0
HTCW4N91A2	1	1	59	Morgens01mob	2019-08-20 07:39:41	7.5	62	63	20	5	11	NA	NA	0	0	0	0	0	0	NA	NA	NA	NA	NA	NA	NA	NA	NA	NA	NA	NA	NA	NA	NA	NA	NA	NA	NA	NA	NA	NA	0	Abends01	2019-08-19 21:01:37	83	83	10.6344444444444	0	0
HTCW4N91A2	10	10	59	Morgens_Kortisol03	2019-08-29 12:31:04	7.4	80	58	40	5	52	2	0	0	0	0	0	0	0	33.6666666666667	0	0	0	0	0	0	52	0	0	0	0	0	0	49	0	0	0	0	0	0	0	9	Abends10	2019-08-28 20:52:42	82	72	15.6394444444444	1	0
HTCW4N91A2	11	11	59	Morgens_Kortisol04	2019-08-30 09:47:05	8	80	59	30	6	15	5	0	0	0	0	0	0	0	0	0	0	0	0	0	0	0	0	0	0	0	0	0	0	0	0	0	0	0	0	0	10	Abends11	2019-08-29 20:14:09	32	84	13.5488888888889	1	0
HTCW4N91A2	12	12	59	Morgens12mob	2019-08-31 10:02:16	7.9	80	70	41	6	40	NA	NA	0	0	0	0	0	0	NA	NA	NA	NA	NA	NA	NA	NA	NA	NA	NA	NA	NA	NA	NA	NA	NA	NA	NA	NA	NA	NA	11	Abends12	2019-08-31 00:58:11	5	91	9.06805555555556	1	1
HTCW4N91A2	13	13	59	Morgens13mob	2019-09-01 09:52:47	8	81	78	51	7	56	NA	NA	0	0	0	0	0	0	NA	NA	NA	NA	NA	NA	NA	NA	NA	NA	NA	NA	NA	NA	NA	NA	NA	NA	NA	NA	NA	NA	12	Abends13mob	2019-08-31 23:54:59	90	81	9.96333333333333	1	1
HTCW4N91A2	14	14	59	Morgens14mob	2019-09-02 09:34:41	6	39	84	23	7	33	NA	NA	0	0	0	0	0	0	NA	NA	NA	NA	NA	NA	NA	NA	NA	NA	NA	NA	NA	NA	NA	NA	NA	NA	NA	NA	NA	NA	13	Abends14	2019-09-01 20:24:19	8	85	13.1727777777778	1	0
HTCW4N91A2	2	2	59	Morgens02	2019-08-21 10:19:19	8	94	82	60	7	38	NA	NA	0	0	0	0	0	0	NA	NA	NA	NA	NA	NA	NA	NA	NA	NA	NA	NA	NA	NA	NA	NA	NA	NA	NA	NA	NA	NA	1	Abends02	2019-08-20 19:49:40	25	85	14.4941666666667	0	0
HTCW4N91A2	3	3	59	Morgens_Kortisol01mob	2019-08-22 10:06:42	8.5	39	79	41	7	2	8	0	0	1	0	0	0	0	0	0	0	0	0	0	0	0	0	1	0	0	0	0	0	0	0	0	0	0	0	0	2	Abends03	2019-08-21 19:46:06	20	83	14.3433333333333	0	0
HTCW4N91A2	4	4	59	Morgens_Kortisol02mob	2019-08-23 08:46:03	7.2	43	83	59	4	46	5	0	0	0	0	0	0	0	50.6666666666667	0	0	0	0	0	0	51	0	0	0	0	0	0	51	0	0	0	0	0	0	50	3	Abends04	2019-08-22 23:34:07	16	66	9.19888888888889	0	0
HTCW4N91A2	5	5	59	Morgens05mob	2019-08-24 09:39:52	7	41	62	17	6	11	NA	NA	0	0	0	0	0	0	NA	NA	NA	NA	NA	NA	NA	NA	NA	NA	NA	NA	NA	NA	NA	NA	NA	NA	NA	NA	NA	NA	4	Abends_Hyg	2019-08-23 20:34:58	16	83	13.0816666666667	0	1
HTCW4N91A2	6	6	59	Morgens06mob	2019-08-25 10:41:58	7	60	41	48	6	20	NA	NA	0	0	0	0	0	0	NA	NA	NA	NA	NA	NA	NA	NA	NA	NA	NA	NA	NA	NA	NA	NA	NA	NA	NA	NA	NA	NA	5	Abends06	2019-08-24 22:30:44	66	100	12.1872222222222	0	1
HTCW4N91A2	7	7	59	Morgens07	2019-08-26 08:40:23	6	89	98	97	4	52	NA	NA	0	0	0	0	0	0	NA	NA	NA	NA	NA	NA	NA	NA	NA	NA	NA	NA	NA	NA	NA	NA	NA	NA	NA	NA	NA	NA	6	Abends07	2019-08-26 00:26:00	0	100	8.23972222222222	0	0
HTCW4N91A2	8	8	59	Morgens08	2019-08-27 12:43:12	7.5	50	33	3	5	51	NA	NA	0	0	0	0	0	0	NA	NA	NA	NA	NA	NA	NA	NA	NA	NA	NA	NA	NA	NA	NA	NA	NA	NA	NA	NA	NA	NA	7	Abends_Goals	2019-08-26 19:33:25	93	50	17.1630555555556	1	0
HTCW4N91A2	9	9	59	Morgens09	2019-08-28 09:35:54	7.5	20	59	4	6	49	NA	NA	0	0	0	0	0	0	NA	NA	NA	NA	NA	NA	NA	NA	NA	NA	NA	NA	NA	NA	NA	NA	NA	NA	NA	NA	NA	NA	8	Abends09	2019-08-27 19:42:07	27	50	13.8963888888889	1	0
KD6Z4NMS8G	1	1	42	Morgens01mob	2019-07-30 07:01:29	6.5	49	41	40	7	8	NA	NA	0	0	0	0	0	0	NA	NA	NA	NA	NA	NA	NA	NA	NA	NA	NA	NA	NA	NA	NA	NA	NA	NA	NA	NA	NA	NA	0	Abends01mob	2019-07-29 19:38:01	70	31	11.3911111111111	0	0
KD6Z4NMS8G	10	10	42	Morgens_Kortisol03mob	2019-08-08 06:13:22	6	42	43	53	5	56	5	0	0	0	1	0	0	1	51.3333333333333	0	0	0	0	0	0	51	0	0	1	0	0	1	49	0	0	0	0	0	0	54	9	Abends10	2019-08-07 19:37:16	59	41	10.6016666666667	1	0
KD6Z4NMS8G	11	11	42	Morgens_Kortisol04mob	2019-08-09 07:03:20	7	71	58	41	6	50	4	0	0	0	1	0	0	1	50.3333333333333	0	0	0	0	0	0	51	0	0	1	0	0	1	53	0	0	1	0	0	0	47	10	Abends11	2019-08-08 21:06:26	16	70	9.94833333333333	1	0
KD6Z4NMS8G	12	12	42	Morgens12mob	2019-08-10 08:20:08	8	68	53	39	7	52	NA	NA	0	0	0	0	0	0	NA	NA	NA	NA	NA	NA	NA	NA	NA	NA	NA	NA	NA	NA	NA	NA	NA	NA	NA	NA	NA	NA	11	Abends12mob	2019-08-09 19:42:23	52	32	12.6291666666667	1	1
KD6Z4NMS8G	13	13	42	Morgens13mob	2019-08-11 12:57:03	8	52	36	33	6	52	NA	NA	0	0	0	0	0	0	NA	NA	NA	NA	NA	NA	NA	NA	NA	NA	NA	NA	NA	NA	NA	NA	NA	NA	NA	NA	NA	NA	12	Abends13mob	2019-08-10 20:55:25	69	36	16.0272222222222	1	1
KD6Z4NMS8G	14	14	42	Morgens14mob	2019-08-12 07:11:19	7	47	33	28	6	20	NA	NA	0	0	0	0	0	0	NA	NA	NA	NA	NA	NA	NA	NA	NA	NA	NA	NA	NA	NA	NA	NA	NA	NA	NA	NA	NA	NA	13	Abends14mob	2019-08-11 22:17:21	47	49	8.89944444444444	1	0
KD6Z4NMS8G	2	2	42	Morgens02mob	2019-07-31 07:16:54	6.5	44	45	43	6	32	NA	NA	0	0	0	0	0	0	NA	NA	NA	NA	NA	NA	NA	NA	NA	NA	NA	NA	NA	NA	NA	NA	NA	NA	NA	NA	NA	NA	1	Abends02mob	2019-07-30 20:05:51	69	16	11.1841666666667	0	0
KD6Z4NMS8G	3	3	42	Morgens_Kortisol01mob	2019-08-01 07:18:27	6	41	38	37	6	4	5	0	0	0	1	0	0	1	47	0	0	0	0	0	0	46	0	0	1	0	0	1	48	0	0	0	0	0	0	47	2	Abends03mob	2019-07-31 22:47:34	60	31	8.51472222222222	0	0
KD6Z4NMS8G	4	4	42	Morgens_Kortisol02mob	2019-08-02 07:00:44	5	50	41	39	4	56	3	0	0	0	1	0	0	1	49	0	0	0	0	0	0	52	0	0	1	0	0	1	46	NA	NA	NA	NA	NA	NA	NA	3	Abends04mob	2019-08-02 00:31:26	32	65	6.48833333333333	0	0
KD6Z4NMS8G	5	5	42	Morgens05mob	2019-08-03 09:50:30	9	68	61	43	9	44	NA	NA	0	0	0	0	0	0	NA	NA	NA	NA	NA	NA	NA	NA	NA	NA	NA	NA	NA	NA	NA	NA	NA	NA	NA	NA	NA	NA	4	Abends_Hygmob	2019-08-02 20:33:07	30	69	13.2897222222222	0	1
KD6Z4NMS8G	6	6	42	Morgens06mob	2019-08-04 09:02:48	9	73	48	50	8	43	NA	NA	0	0	0	0	0	0	NA	NA	NA	NA	NA	NA	NA	NA	NA	NA	NA	NA	NA	NA	NA	NA	NA	NA	NA	NA	NA	NA	5	Abends06mob	2019-08-03 20:39:53	52	32	12.3819444444444	0	1
KD6Z4NMS8G	7	7	42	Morgens07mob	2019-08-05 06:30:31	6	64	35	35	5	58	NA	NA	0	0	0	0	0	0	NA	NA	NA	NA	NA	NA	NA	NA	NA	NA	NA	NA	NA	NA	NA	NA	NA	NA	NA	NA	NA	NA	6	Abends07mob	2019-08-04 19:56:29	17	79	10.5672222222222	0	0
KD6Z4NMS8G	8	8	42	Morgens08mob	2019-08-06 07:05:49	7	70	66	67	6	59	NA	NA	0	0	0	0	0	0	NA	NA	NA	NA	NA	NA	NA	NA	NA	NA	NA	NA	NA	NA	NA	NA	NA	NA	NA	NA	NA	NA	7	Abends_Goalsmob	2019-08-05 21:08:25	10	66	9.95666666666667	1	0
KD6Z4NMS8G	9	9	42	Morgens09mob	2019-08-07 07:03:30	6.5	29	30	29	6	2	NA	NA	0	0	0	0	0	0	NA	NA	NA	NA	NA	NA	NA	NA	NA	NA	NA	NA	NA	NA	NA	NA	NA	NA	NA	NA	NA	NA	8	Abends09mob	2019-08-06 21:20:14	16	84	9.72111111111111	1	0
L8UUWG89AF	1	1	4	Morgens01mob	2019-08-20 06:36:12	7	66	33	27	5	58	NA	NA	0	0	0	0	0	0	NA	NA	NA	NA	NA	NA	NA	NA	NA	NA	NA	NA	NA	NA	NA	NA	NA	NA	NA	NA	NA	NA	0	Abends01mob	2019-08-19 19:46:40	55	60	10.8255555555556	0	0
L8UUWG89AF	10	10	4	Morgens_Kortisol03mob	2019-08-29 06:26:19	6	57	29	22	5	39	4	0	0	1	0	0	0	0	0	0	0	0	0	0	0	0	0	0	0	0	0	0	0	0	1	0	0	0	0	0	9	Abends10mob	2019-08-28 23:48:01	66	25	6.63833333333333	1	0
L8UUWG89AF	11	11	4	Morgens_Kortisol04mob	2019-08-30 06:09:42	7	58	49	36	6	42	4	0	0	0	1	0	0	0	5	0	0	1	0	0	0	0	0	0	1	0	0	0	1	0	0	1	0	0	0	14	10	Abends11mob	2019-08-29 22:10:10	42	41	7.99222222222222	1	0
L8UUWG89AF	12	12	4	Morgens12mob	2019-08-31 08:45:01	7	42	49	56	6	37	NA	NA	0	0	0	0	0	0	NA	NA	NA	NA	NA	NA	NA	NA	NA	NA	NA	NA	NA	NA	NA	NA	NA	NA	NA	NA	NA	NA	11	Abends12mob	2019-08-30 23:41:35	38	29	9.05722222222222	1	1
L8UUWG89AF	13	13	4	Morgens13	2019-09-01 17:28:16	7	29	42	40	7	20	NA	NA	0	0	0	0	0	0	NA	NA	NA	NA	NA	NA	NA	NA	NA	NA	NA	NA	NA	NA	NA	NA	NA	NA	NA	NA	NA	NA	12	Abends13	2019-08-31 23:05:29	7	14	18.3797222222222	1	1
L8UUWG89AF	14	14	4	Morgens14mob	2019-09-02 07:39:53	7	60	54	60	7	3	NA	NA	0	0	0	0	0	0	NA	NA	NA	NA	NA	NA	NA	NA	NA	NA	NA	NA	NA	NA	NA	NA	NA	NA	NA	NA	NA	NA	13	Abends14mob	2019-09-01 22:46:36	16	74	8.88805555555555	1	0
L8UUWG89AF	2	2	4	Morgens02mob	2019-08-21 06:25:35	5	64	60	33	5	48	NA	NA	0	0	0	0	0	0	NA	NA	NA	NA	NA	NA	NA	NA	NA	NA	NA	NA	NA	NA	NA	NA	NA	NA	NA	NA	NA	NA	1	Abends02mob	2019-08-20 22:51:51	52	29	7.56222222222222	0	0
L8UUWG89AF	3	3	4	Morgens_Kortisol01mob	2019-08-22 06:16:42	5	28	26	27	5	58	5	0	0	0	0	0	0	0	9	0	0	0	0	0	0	0	0	0	0	0	0	0	13	0	0	0	0	0	0	14	2	Abends03mob	2019-08-21 19:46:20	65	39	10.5061111111111	0	0
L8UUWG89AF	4	4	4	Morgens_Kortisol02mob	2019-08-23 06:13:25	6	73	61	31	6	5	2	0	0	0	0	0	0	0	3	0	0	0	0	0	0	0	0	0	0	0	0	0	0	0	0	0	0	0	0	9	3	Abends04mob	2019-08-22 20:56:15	25	34	9.28611111111111	0	0
L8UUWG89AF	5	5	4	Morgens05mob	2019-08-24 07:48:20	7	63	69	59	6	5	NA	NA	0	0	0	0	0	0	NA	NA	NA	NA	NA	NA	NA	NA	NA	NA	NA	NA	NA	NA	NA	NA	NA	NA	NA	NA	NA	NA	4	Abends_Hygmob	2019-08-23 23:10:10	24	65	8.63611111111111	0	1
L8UUWG89AF	6	6	4	Morgens06mob	2019-08-25 09:12:29	7	71	62	54	7	37	NA	NA	0	0	0	0	0	0	NA	NA	NA	NA	NA	NA	NA	NA	NA	NA	NA	NA	NA	NA	NA	NA	NA	NA	NA	NA	NA	NA	5	NA	NA	NA	NA	NA	0	1
L8UUWG89AF	7	7	4	Morgens07mob	2019-08-26 06:23:01	6.5	66	48	33	6	41	NA	NA	0	0	0	0	0	0	NA	NA	NA	NA	NA	NA	NA	NA	NA	NA	NA	NA	NA	NA	NA	NA	NA	NA	NA	NA	NA	NA	6	Abends07mob	2019-08-25 19:52:14	6	100	10.5130555555556	0	0
L8UUWG89AF	8	8	4	Morgens08mob	2019-08-27 06:39:06	7	47	51	43	7	21	NA	NA	0	0	0	0	0	0	NA	NA	NA	NA	NA	NA	NA	NA	NA	NA	NA	NA	NA	NA	NA	NA	NA	NA	NA	NA	NA	NA	7	Abends_Goalsmob	2019-08-26 20:17:37	37	26	10.3580555555556	1	0
L8UUWG89AF	9	9	4	Morgens09mob	2019-08-28 05:54:09	6.5	53	69	71	6	12	NA	NA	0	0	0	0	0	0	NA	NA	NA	NA	NA	NA	NA	NA	NA	NA	NA	NA	NA	NA	NA	NA	NA	NA	NA	NA	NA	NA	8	Abends09mob	2019-08-27 21:11:18	54	26	8.71416666666667	1	0
LG9DUUA51W	1	1	34	Morgens01mob	2019-08-06 07:27:29	8	60	53	77	7	51	NA	NA	0	0	0	0	0	0	NA	NA	NA	NA	NA	NA	NA	NA	NA	NA	NA	NA	NA	NA	NA	NA	NA	NA	NA	NA	NA	NA	0	Abends01	2019-08-05 21:05:49	50	63	10.3611111111111	0	0
LG9DUUA51W	10	10	34	Morgens_Kortisol03mob	2019-08-15 05:49:13	7	40	65	65	7	5	5	0	0	0	0	0	0	0	15.3333333333333	0	0	0	0	0	0	9	0	0	0	0	0	0	24	0	0	0	0	0	0	13	9	Abends10mob	2019-08-14 19:48:42	48	48	10.0086111111111	1	0
LG9DUUA51W	11	11	34	Morgens_Kortisol04mob	2019-08-16 06:34:36	8	56	65	64	7	26	5	0	0	0	0	0	0	0	16.6666666666667	0	0	0	0	0	0	10	0	0	0	0	0	0	21	0	0	0	0	0	0	19	10	Abends11mob	2019-08-15 19:48:30	56	50	10.7683333333333	1	0
LG9DUUA51W	12	12	34	Morgens12mob	2019-08-17 06:54:07	7	49	59	59	7	41	NA	NA	0	0	0	0	0	0	NA	NA	NA	NA	NA	NA	NA	NA	NA	NA	NA	NA	NA	NA	NA	NA	NA	NA	NA	NA	NA	NA	11	Abends12mob	2019-08-16 19:38:35	59	62	11.2588888888889	1	1
LG9DUUA51W	13	13	34	Morgens13mob	2019-08-18 06:36:10	7	44	57	100	6	36	NA	NA	0	0	0	0	0	0	NA	NA	NA	NA	NA	NA	NA	NA	NA	NA	NA	NA	NA	NA	NA	NA	NA	NA	NA	NA	NA	NA	12	Abends13mob	2019-08-17 20:52:03	33	80	9.73527777777778	1	1
LG9DUUA51W	14	14	34	Morgens14mob	2019-08-19 06:34:16	7	50	55	63	7	40	NA	NA	0	0	0	0	0	0	NA	NA	NA	NA	NA	NA	NA	NA	NA	NA	NA	NA	NA	NA	NA	NA	NA	NA	NA	NA	NA	NA	13	Abends14mob	2019-08-18 20:37:51	43	73	9.94027777777778	1	0
LG9DUUA51W	2	2	34	Morgens02mob	2019-08-07 06:16:18	7	35	60	72	7	21	NA	NA	0	0	0	0	0	0	NA	NA	NA	NA	NA	NA	NA	NA	NA	NA	NA	NA	NA	NA	NA	NA	NA	NA	NA	NA	NA	NA	1	Abends02mob	2019-08-06 21:42:13	51	50	8.56805555555556	0	0
LG9DUUA51W	3	3	34	Morgens_Kortisol01mob	2019-08-08 06:22:17	7	53	60	60	6	7	5	0	0	0	0	0	0	0	14.3333333333333	0	0	0	0	0	0	14	0	0	0	0	0	0	16	0	0	0	0	0	0	13	2	Abends03mob	2019-08-07 22:34:22	35	66	7.79861111111111	0	0
LG9DUUA51W	4	4	34	Morgens_Kortisol02mob	2019-08-09 07:35:02	7	61	60	60	7	17	5	0	0	0	0	0	0	0	11	0	0	0	0	0	0	7	0	0	0	0	0	0	12	0	0	0	0	0	0	14	3	Abends04mob	2019-08-08 22:55:28	40	63	8.65944444444444	0	0
LG9DUUA51W	5	5	34	Morgens05mob	2019-08-10 07:33:17	7	76	77	80	7	25	NA	NA	0	0	0	0	0	0	NA	NA	NA	NA	NA	NA	NA	NA	NA	NA	NA	NA	NA	NA	NA	NA	NA	NA	NA	NA	NA	NA	4	Abends_Hyg	2019-08-09 22:04:20	50	60	9.4825	0	1
LG9DUUA51W	6	6	34	Morgens06mob	2019-08-11 07:03:36	8	50	68	61	7	14	NA	NA	0	0	0	0	0	0	NA	NA	NA	NA	NA	NA	NA	NA	NA	NA	NA	NA	NA	NA	NA	NA	NA	NA	NA	NA	NA	NA	5	Abends06mob	2019-08-10 21:57:56	42	79	9.09444444444444	0	1
LG9DUUA51W	7	7	34	Morgens07mob	2019-08-12 07:19:54	8	45	45	48	8	45	NA	NA	0	0	0	0	0	0	NA	NA	NA	NA	NA	NA	NA	NA	NA	NA	NA	NA	NA	NA	NA	NA	NA	NA	NA	NA	NA	NA	6	Abends07	2019-08-11 21:51:56	61	43	9.46611111111111	0	0
LG9DUUA51W	8	8	34	Morgens08mob	2019-08-13 07:11:37	8	50	60	56	7	27	NA	NA	0	0	0	0	0	0	NA	NA	NA	NA	NA	NA	NA	NA	NA	NA	NA	NA	NA	NA	NA	NA	NA	NA	NA	NA	NA	NA	7	Abends_Goalsmob	2019-08-12 20:46:34	57	57	10.4175	1	0
LG9DUUA51W	9	9	34	Morgens09mob	2019-08-14 07:08:50	7	45	53	46	7	54	NA	NA	0	0	0	0	0	0	NA	NA	NA	NA	NA	NA	NA	NA	NA	NA	NA	NA	NA	NA	NA	NA	NA	NA	NA	NA	NA	NA	8	Abends09mob	2019-08-13 20:43:29	52	51	10.4225	1	0
MENUT3CHQW	1	1	76	Morgens01mob	2019-07-23 07:54:19	5	16	18	43	6	48	NA	NA	0	0	0	0	0	0	NA	NA	NA	NA	NA	NA	NA	NA	NA	NA	NA	NA	NA	NA	NA	NA	NA	NA	NA	NA	NA	NA	0	Abends01mob	2019-07-22 23:28:43	18	83	8.42666666666667	0	0
MENUT3CHQW	10	10	76	Morgens_Kortisol03mob	2019-08-01 07:57:15	2	13	14	48	5	30	2	0	0	1	1	0	0	0	26	0	0	0	0	0	0	30	0	0	0	0	0	0	33	0	1	1	0	0	0	15	9	Abends10mob	2019-08-01 00:25:36	9	63	7.5275	1	0
MENUT3CHQW	11	11	76	Morgens_Kortisol04mob	2019-08-02 07:57:44	6.5	65	26	21	7	45	1	0	0	0	0	0	0	0	44.3333333333333	0	0	0	0	0	0	22	0	0	0	0	0	0	51	0	0	0	0	0	0	60	10	Abends11mob	2019-08-01 23:13:40	83	0	8.73444444444444	1	0
MENUT3CHQW	12	12	76	Morgens12mob	2019-08-03 11:42:36	6.5	17	52	92	9	34	NA	NA	0	0	0	0	0	0	NA	NA	NA	NA	NA	NA	NA	NA	NA	NA	NA	NA	NA	NA	NA	NA	NA	NA	NA	NA	NA	NA	11	Abends12mob	2019-08-02 23:33:21	32	0	12.1541666666667	1	1
MENUT3CHQW	13	13	76	Morgens13mob	2019-08-04 09:55:47	7.5	80	78	45	8	12	NA	NA	0	0	0	0	0	0	NA	NA	NA	NA	NA	NA	NA	NA	NA	NA	NA	NA	NA	NA	NA	NA	NA	NA	NA	NA	NA	NA	12	Abends13mob	2019-08-03 23:04:02	0	99	10.8625	1	1
MENUT3CHQW	14	14	76	Morgens14mob	2019-08-05 07:52:17	8	78	82	60	7	55	NA	NA	0	0	0	0	0	0	NA	NA	NA	NA	NA	NA	NA	NA	NA	NA	NA	NA	NA	NA	NA	NA	NA	NA	NA	NA	NA	NA	13	Abends14mob	2019-08-04 22:05:52	5	97	9.77361111111111	1	0
MENUT3CHQW	2	2	76	Morgens02mob	2019-07-24 08:27:43	6.5	43	86	29	7	2	NA	NA	0	0	0	0	0	0	NA	NA	NA	NA	NA	NA	NA	NA	NA	NA	NA	NA	NA	NA	NA	NA	NA	NA	NA	NA	NA	NA	1	Abends02mob	2019-07-23 23:50:29	30	50	8.62055555555555	0	0
MENUT3CHQW	3	3	76	Morgens_Kortisol01mob	2019-07-25 07:58:31	7	39	62	51	7	7	2	0	0	1	1	0	0	0	61.3333333333333	0	0	0	0	0	0	64	0	0	0	0	0	0	66	0	1	1	0	0	0	54	2	Abends03mob	2019-07-24 22:21:42	35	5	9.61361111111111	0	0
MENUT3CHQW	4	4	76	Morgens_Kortisol02mob	2019-07-26 07:55:34	7	63	34	39	6	33	2	0	0	0	0	0	0	0	20.3333333333333	0	0	0	0	0	0	0	0	0	0	0	0	0	8	0	0	0	0	0	0	53	3	Abends04mob	2019-07-25 23:39:33	73	27	8.26694444444444	0	0
MENUT3CHQW	5	5	76	Morgens05mob	2019-07-27 10:50:58	6.5	14	15	36	6	50	NA	NA	0	0	0	0	0	0	NA	NA	NA	NA	NA	NA	NA	NA	NA	NA	NA	NA	NA	NA	NA	NA	NA	NA	NA	NA	NA	NA	4	Abends_Hygmob	2019-07-26 22:03:21	46	14	12.7936111111111	0	1
MENUT3CHQW	6	6	76	Morgens06mob	2019-07-28 10:13:24	6	12	33	19	6	51	NA	NA	0	0	0	0	0	0	NA	NA	NA	NA	NA	NA	NA	NA	NA	NA	NA	NA	NA	NA	NA	NA	NA	NA	NA	NA	NA	NA	5	Abends06mob	2019-07-28 01:27:02	3	85	8.77277777777778	0	1
MENUT3CHQW	7	7	76	Morgens07mob	2019-07-29 08:27:44	7.6	60	61	9	7	50	NA	NA	0	0	0	0	0	0	NA	NA	NA	NA	NA	NA	NA	NA	NA	NA	NA	NA	NA	NA	NA	NA	NA	NA	NA	NA	NA	NA	6	Abends07mob	2019-07-28 22:59:59	0	100	9.4625	0	0
MENUT3CHQW	8	8	76	Morgens08mob	2019-07-30 07:51:47	7.5	62	58	21	7	31	NA	NA	0	0	0	0	0	0	NA	NA	NA	NA	NA	NA	NA	NA	NA	NA	NA	NA	NA	NA	NA	NA	NA	NA	NA	NA	NA	NA	7	Abends_Goalsmob	2019-07-30 00:19:08	43	75	7.54416666666667	1	0
MENUT3CHQW	9	9	76	Morgens09mob	2019-07-31 07:59:50	7	55	24	8	7	35	NA	NA	0	0	0	0	0	0	NA	NA	NA	NA	NA	NA	NA	NA	NA	NA	NA	NA	NA	NA	NA	NA	NA	NA	NA	NA	NA	NA	8	Abends09mob	2019-07-30 22:31:05	23	27	9.47916666666667	1	0
N98UAW4VGS	1	1	63	Morgens01mob	2019-07-30 07:41:23	7	72	68	19	7	21	NA	NA	0	0	0	0	0	0	NA	NA	NA	NA	NA	NA	NA	NA	NA	NA	NA	NA	NA	NA	NA	NA	NA	NA	NA	NA	NA	NA	0	Abends01mob	2019-07-29 21:19:14	32	100	10.3691666666667	0	0
N98UAW4VGS	10	10	63	Morgens_Kortisol03mob	2019-08-08 08:08:46	6	4	23	8	6	9	10	0	0	0	0	0	0	0	35.6666666666667	0	0	0	0	0	0	50	0	0	0	0	0	0	50	0	0	0	0	0	0	7	9	Abends10mob	2019-08-07 22:51:56	50	93	9.28055555555556	1	0
N98UAW4VGS	11	11	63	Morgens_Kortisol04mob	2019-08-09 07:14:49	7	77	54	63	7	20	20	0	0	0	1	0	0	1	17.6666666666667	0	0	0	0	0	0	2	0	0	1	0	0	1	18	0	0	0	0	0	0	33	10	Abends11mob	2019-08-08 22:26:44	32	65	8.80138888888889	1	0
N98UAW4VGS	12	12	63	Morgens12mob	2019-08-10 07:59:12	8	75	88	80	8	10	NA	NA	0	0	0	0	0	0	NA	NA	NA	NA	NA	NA	NA	NA	NA	NA	NA	NA	NA	NA	NA	NA	NA	NA	NA	NA	NA	NA	11	Abends12mob	2019-08-09 21:56:34	38	58	10.0438888888889	1	1
N98UAW4VGS	13	13	63	Morgens13mob	2019-08-11 08:16:14	7.5	89	82	75	7	31	NA	NA	0	0	0	0	0	0	NA	NA	NA	NA	NA	NA	NA	NA	NA	NA	NA	NA	NA	NA	NA	NA	NA	NA	NA	NA	NA	NA	12	Abends13mob	2019-08-10 23:02:03	48	33	9.23638888888889	1	1
N98UAW4VGS	14	14	63	Morgens14mob	2019-08-12 11:35:30	7	92	88	81	7	4	NA	NA	0	0	0	0	0	0	NA	NA	NA	NA	NA	NA	NA	NA	NA	NA	NA	NA	NA	NA	NA	NA	NA	NA	NA	NA	NA	NA	13	Abends14mob	2019-08-11 23:10:05	58	58	12.4236111111111	1	0
N98UAW4VGS	2	2	63	Morgens02mob	2019-07-31 05:58:57	6.12	65	63	56	6	26	NA	NA	0	0	0	0	0	0	NA	NA	NA	NA	NA	NA	NA	NA	NA	NA	NA	NA	NA	NA	NA	NA	NA	NA	NA	NA	NA	NA	1	Abends02mob	2019-07-30 21:35:10	67	34	8.39638888888889	0	0
N98UAW4VGS	3	3	63	Morgens_Kortisol01mob	2019-08-01 07:02:22	6.5	22	67	100	6	36	20	0	0	0	0	0	0	0	8	0	0	0	0	0	0	0	0	0	0	0	0	0	11	0	0	0	0	0	0	13	2	Abends03mob	2019-07-31 22:01:25	68	64	9.01583333333333	0	0
N98UAW4VGS	4	4	63	Morgens_Kortisol02mob	2019-08-02 07:29:30	7.2	59	62	40	6	44	10	0	0	0	0	0	0	0	7	0	0	0	0	0	0	0	0	0	0	0	0	0	14	NA	NA	NA	NA	NA	NA	NA	3	Abends04mob	2019-08-01 23:41:48	26	84	7.795	0	0
N98UAW4VGS	5	5	63	Morgens05mob	2019-08-03 08:04:56	6.7	87	78	88	6	34	NA	NA	0	0	0	0	0	0	NA	NA	NA	NA	NA	NA	NA	NA	NA	NA	NA	NA	NA	NA	NA	NA	NA	NA	NA	NA	NA	NA	4	Abends_Hygmob	2019-08-03 00:01:57	12	100	8.04972222222222	0	1
N98UAW4VGS	6	6	63	Morgens06mob	2019-08-04 09:19:15	8	100	97	95	9	12	NA	NA	0	0	0	0	0	0	NA	NA	NA	NA	NA	NA	NA	NA	NA	NA	NA	NA	NA	NA	NA	NA	NA	NA	NA	NA	NA	NA	5	Abends06mob	2019-08-03 22:08:29	15	84	11.1794444444444	0	1
N98UAW4VGS	7	7	63	Morgens07mob	2019-08-05 07:49:34	6	79	93	86	6	12	NA	NA	0	0	0	0	0	0	NA	NA	NA	NA	NA	NA	NA	NA	NA	NA	NA	NA	NA	NA	NA	NA	NA	NA	NA	NA	NA	NA	6	Abends07mob	2019-08-04 22:48:47	15	88	9.01305555555555	0	0
N98UAW4VGS	8	8	63	Morgens08mob	2019-08-06 07:46:31	7.5	96	84	64	7	40	NA	NA	0	0	0	0	0	0	NA	NA	NA	NA	NA	NA	NA	NA	NA	NA	NA	NA	NA	NA	NA	NA	NA	NA	NA	NA	NA	NA	7	Abends_Goalsmob	2019-08-05 23:03:06	53	86	8.72361111111111	1	0
N98UAW4VGS	9	9	63	Morgens09mob	2019-08-07 07:20:43	6.5	65	25	25	7	3	NA	NA	0	0	0	0	0	0	NA	NA	NA	NA	NA	NA	NA	NA	NA	NA	NA	NA	NA	NA	NA	NA	NA	NA	NA	NA	NA	NA	8	Abends09mob	2019-08-06 21:55:10	69	69	9.42583333333333	1	0
NC7K7WSL41	1	1	14	Morgens01mob	2019-08-27 08:17:02	6.3	41	47	63	6	59	NA	NA	0	0	0	0	0	0	NA	NA	NA	NA	NA	NA	NA	NA	NA	NA	NA	NA	NA	NA	NA	NA	NA	NA	NA	NA	NA	NA	0	Abends01	2019-08-26 19:44:36	38	76	12.5405555555556	0	0
NC7K7WSL41	10	10	14	Morgens_Kortisol03mob	2019-09-05 10:15:23	7	81	63	65	7	12	5	0	0	0	0	0	0	0	14.6666666666667	0	0	0	0	0	0	13	0	0	0	0	0	0	13	0	0	0	0	0	0	18	9	Abends10	2019-09-05 01:10:35	40	70	9.08	1	0
NC7K7WSL41	11	11	14	Morgens_Kortisol04mob	2019-09-06 08:43:42	6.3	88	68	68	5	35	5	0	0	0	0	0	0	0	5	0	0	0	0	0	0	0	0	0	0	0	0	0	6	0	0	0	0	0	0	9	10	Abends11mob	2019-09-06 01:41:07	46	77	7.04305555555556	1	0
NC7K7WSL41	12	12	14	Morgens12mob	2019-09-07 09:59:30	7.3	81	67	68	7	36	NA	NA	0	0	0	0	0	0	NA	NA	NA	NA	NA	NA	NA	NA	NA	NA	NA	NA	NA	NA	NA	NA	NA	NA	NA	NA	NA	NA	11	Abends12mob	2019-09-07 00:05:12	31	77	9.905	1	1
NC7K7WSL41	13	13	14	Morgens13mob	2019-09-08 09:23:43	7.3	87	78	80	6	4	NA	NA	0	0	0	0	0	0	NA	NA	NA	NA	NA	NA	NA	NA	NA	NA	NA	NA	NA	NA	NA	NA	NA	NA	NA	NA	NA	NA	12	Abends13mob	2019-09-08 01:53:54	23	86	7.49694444444444	1	1
NC7K7WSL41	14	14	14	Morgens14mob	2019-09-09 09:35:43	7.3	60	80	81	6	57	NA	NA	0	0	0	0	0	0	NA	NA	NA	NA	NA	NA	NA	NA	NA	NA	NA	NA	NA	NA	NA	NA	NA	NA	NA	NA	NA	NA	13	Abends14mob	2019-09-09 01:09:07	48	70	8.44333333333333	1	0
NC7K7WSL41	2	2	14	Morgens02mob	2019-08-28 07:04:57	8	50	68	81	7	34	NA	NA	0	0	0	0	0	0	NA	NA	NA	NA	NA	NA	NA	NA	NA	NA	NA	NA	NA	NA	NA	NA	NA	NA	NA	NA	NA	NA	1	Abends02mob	2019-08-28 07:01:34	49	74	0.0563888888888889	0	0
NC7K7WSL41	3	3	14	Morgens_Kortisol01mob	2019-08-29 07:03:09	6	66	66	65	5	0	5	0	0	0	0	0	0	0	8.33333333333333	0	0	0	0	0	0	0	0	0	0	0	0	0	15	0	0	0	0	0	0	10	2	Abends03mob	2019-08-29 00:47:49	35	82	6.25555555555556	0	0
NC7K7WSL41	4	4	14	Morgens_Kortisol02mob	2019-08-30 05:49:49	8	54	43	52	6	34	5	0	0	0	0	0	0	0	0	0	0	0	0	0	0	0	0	0	0	0	0	0	0	0	0	0	0	0	0	0	3	Abends04mob	2019-08-30 05:45:13	36	76	0.0766666666666667	0	0
NC7K7WSL41	5	5	14	Morgens05	2019-08-31 08:37:20	6.3	80	80	80	5	34	NA	NA	0	0	0	0	0	0	NA	NA	NA	NA	NA	NA	NA	NA	NA	NA	NA	NA	NA	NA	NA	NA	NA	NA	NA	NA	NA	NA	4	Abends_Hygmob	2019-08-31 00:48:00	44	35	7.82222222222222	0	1
NC7K7WSL41	6	6	14	Morgens06mob	2019-09-01 09:26:00	7.3	80	80	67	5	3	NA	NA	0	0	0	0	0	0	NA	NA	NA	NA	NA	NA	NA	NA	NA	NA	NA	NA	NA	NA	NA	NA	NA	NA	NA	NA	NA	NA	5	Abends06	2019-09-01 02:35:35	20	90	6.84027777777778	0	1
NC7K7WSL41	7	7	14	Morgens07mob	2019-09-02 07:21:39	5.3	74	61	45	4	47	NA	NA	0	0	0	0	0	0	NA	NA	NA	NA	NA	NA	NA	NA	NA	NA	NA	NA	NA	NA	NA	NA	NA	NA	NA	NA	NA	NA	6	Abends07mob	2019-09-02 01:31:45	24	91	5.83166666666667	0	0
NC7K7WSL41	8	8	14	Morgens08mob	2019-09-03 08:57:01	6.3	80	79	61	5	12	NA	NA	0	0	0	0	0	0	NA	NA	NA	NA	NA	NA	NA	NA	NA	NA	NA	NA	NA	NA	NA	NA	NA	NA	NA	NA	NA	NA	7	Abends_Goalsmob	2019-09-03 02:20:36	61	80	6.60694444444444	1	0
NC7K7WSL41	9	9	14	Morgens09mob	2019-09-04 09:55:05	7	73	59	62	5	11	NA	NA	0	0	0	0	0	0	NA	NA	NA	NA	NA	NA	NA	NA	NA	NA	NA	NA	NA	NA	NA	NA	NA	NA	NA	NA	NA	NA	8	Abends09mob	2019-09-04 02:10:55	26	74	7.73611111111111	1	0
NG4DX61D2R	1	1	1	Morgens01mob	2019-09-03 05:46:36	6	40	54	72	6	27	NA	NA	0	0	0	0	0	0	NA	NA	NA	NA	NA	NA	NA	NA	NA	NA	NA	NA	NA	NA	NA	NA	NA	NA	NA	NA	NA	NA	0	Abends01mob	2019-09-02 22:18:54	40	73	7.46166666666667	0	0
NG4DX61D2R	10	10	1	Morgens_Kortisol03mob	2019-09-12 05:17:37	6.2	24	61	41	5	58	3	0	0	0	0	0	0	0	55	0	0	0	0	0	0	66	0	0	0	0	0	0	50	0	0	0	0	0	0	49	9	Abends10mob	2019-09-11 21:25:33	67	51	7.86777777777778	1	0
NG4DX61D2R	11	11	1	Morgens_Kortisol04mob	2019-09-13 06:06:07	6.3	59	84	81	6	21	5	0	0	0	0	0	0	0	18	0	0	0	0	0	0	0	0	0	0	0	0	0	24	0	0	0	0	0	0	30	10	Abends11mob	2019-09-12 20:09:29	32	19	9.94388888888889	1	0
NG4DX61D2R	12	12	1	Morgens12mob	2019-09-14 07:26:26	6.5	47	69	54	6	21	NA	NA	0	0	0	0	0	0	NA	NA	NA	NA	NA	NA	NA	NA	NA	NA	NA	NA	NA	NA	NA	NA	NA	NA	NA	NA	NA	NA	11	Abends12mob	2019-09-13 22:54:03	43	36	8.53972222222222	1	1
NG4DX61D2R	13	13	1	Morgens13mob	2019-09-15 08:19:37	3.5	43	58	37	4	11	NA	NA	0	0	0	0	0	0	NA	NA	NA	NA	NA	NA	NA	NA	NA	NA	NA	NA	NA	NA	NA	NA	NA	NA	NA	NA	NA	NA	12	Abends13mob	2019-09-15 03:40:50	24	22	4.64638888888889	1	1
NG4DX61D2R	14	14	1	Morgens14mob	2019-09-16 06:51:55	NA	NA	NA	NA	NA	NA	NA	NA	0	0	0	0	0	0	NA	NA	NA	NA	NA	NA	NA	NA	NA	NA	NA	NA	NA	NA	NA	NA	NA	NA	NA	NA	NA	NA	13	Abends14mob	2019-09-15 21:19:45	17	16	9.53611111111111	1	0
NG4DX61D2R	2	2	1	Morgens02mob	2019-09-04 05:44:23	5.8	60	78	70	5	31	NA	NA	0	0	0	0	0	0	NA	NA	NA	NA	NA	NA	NA	NA	NA	NA	NA	NA	NA	NA	NA	NA	NA	NA	NA	NA	NA	NA	1	Abends02mob	2019-09-03 23:11:44	58	25	6.54416666666667	0	0
NG4DX61D2R	3	3	1	Morgens_Kortisol01mob	2019-09-05 05:16:40	5.5	26	55	67	5	40	8	0	0	0	0	0	0	0	51	0	0	0	0	0	0	50	0	0	0	0	0	0	50	0	0	0	0	0	0	53	2	Abends03mob	2019-09-04 23:05:06	39	15	6.19277777777778	0	0
NG4DX61D2R	4	4	1	Morgens_Kortisol02mob	2019-09-06 05:23:10	5.5	30	64	69	6	35	10	0	0	0	0	0	0	0	47.6666666666667	0	0	0	0	0	0	50	0	0	0	0	0	0	41	0	0	0	0	0	0	52	3	Abends04mob	2019-09-05 21:53:49	36	25	7.48916666666667	0	0
NG4DX61D2R	5	5	1	Morgens05mob	2019-09-07 08:59:34	6.5	15	0	54	7	38	NA	NA	0	0	0	0	0	0	NA	NA	NA	NA	NA	NA	NA	NA	NA	NA	NA	NA	NA	NA	NA	NA	NA	NA	NA	NA	NA	NA	4	Abends_Hygmob	2019-09-06 23:36:40	37	59	9.38166666666667	0	1
NG4DX61D2R	6	6	1	Morgens06mob	2019-09-08 08:52:07	6.6	56	80	74	6	42	NA	NA	0	0	0	0	0	0	NA	NA	NA	NA	NA	NA	NA	NA	NA	NA	NA	NA	NA	NA	NA	NA	NA	NA	NA	NA	NA	NA	5	Abends06mob	2019-09-08 01:06:48	31	21	7.75527777777778	0	1
NG4DX61D2R	7	7	1	Morgens07mob	2019-09-09 06:47:13	6.5	57	74	71	6	11	NA	NA	0	0	0	0	0	0	NA	NA	NA	NA	NA	NA	NA	NA	NA	NA	NA	NA	NA	NA	NA	NA	NA	NA	NA	NA	NA	NA	6	Abends07mob	2019-09-08 22:20:06	22	27	8.45194444444444	0	0
NG4DX61D2R	8	8	1	Morgens08mob	2019-09-10 06:02:40	4.3	20	25	56	4	46	NA	NA	0	0	0	0	0	0	NA	NA	NA	NA	NA	NA	NA	NA	NA	NA	NA	NA	NA	NA	NA	NA	NA	NA	NA	NA	NA	NA	7	Abends_Goals	2019-09-09 22:03:39	33	50	7.98361111111111	1	0
NG4DX61D2R	9	9	1	Morgens09mob	2019-09-11 06:51:34	7	63	84	83	7	33	NA	NA	0	0	0	0	0	0	NA	NA	NA	NA	NA	NA	NA	NA	NA	NA	NA	NA	NA	NA	NA	NA	NA	NA	NA	NA	NA	NA	8	Abends09mob	2019-09-10 22:45:56	34	14	8.09388888888889	1	0
NK1NM9QYW2	1	1	22	Morgens01mob	2019-08-20 07:43:42	7.5	72	100	83	7	18	NA	NA	0	0	0	0	0	0	NA	NA	NA	NA	NA	NA	NA	NA	NA	NA	NA	NA	NA	NA	NA	NA	NA	NA	NA	NA	NA	NA	0	Abends01mob	2019-08-19 22:00:43	30	75	9.71638888888889	0	0
NK1NM9QYW2	10	10	22	Morgens_Kortisol03mob	2019-08-29 07:04:49	7	100	100	100	6	48	4	0	0	0	1	0	0	0	12.6666666666667	0	0	0	0	0	0	0	0	0	1	0	0	0	9	0	0	0	0	0	0	29	9	Abends10mob	2019-08-28 23:12:59	16	95	7.86388888888889	1	0
NK1NM9QYW2	11	11	22	Morgens_Kortisol04mob	2019-08-30 07:08:53	6	71	95	81	6	53	5	0	0	0	1	0	0	0	35.3333333333333	0	0	0	0	0	0	0	0	0	1	0	0	0	24	0	0	0	0	0	0	82	10	Abends11mob	2019-08-29 23:11:37	93	100	7.95444444444444	1	0
NK1NM9QYW2	12	12	22	Morgens12mob	2019-08-31 08:02:12	6.5	96	77	77	6	27	NA	NA	0	0	0	0	0	0	NA	NA	NA	NA	NA	NA	NA	NA	NA	NA	NA	NA	NA	NA	NA	NA	NA	NA	NA	NA	NA	NA	11	Abends12mob	2019-08-30 23:30:03	12	50	8.53583333333333	1	1
NK1NM9QYW2	13	13	22	Morgens13mob	2019-09-01 07:51:37	8	80	100	100	7	42	NA	NA	0	0	0	0	0	0	NA	NA	NA	NA	NA	NA	NA	NA	NA	NA	NA	NA	NA	NA	NA	NA	NA	NA	NA	NA	NA	NA	12	Abends13mob	2019-08-31 22:42:40	9	92	9.14916666666667	1	1
NK1NM9QYW2	14	14	22	Morgens14mob	2019-09-02 07:51:34	8	73	89	60	7	42	NA	NA	0	0	0	0	0	0	NA	NA	NA	NA	NA	NA	NA	NA	NA	NA	NA	NA	NA	NA	NA	NA	NA	NA	NA	NA	NA	NA	13	Abends14mob	2019-09-01 22:51:07	42	65	9.0075	1	0
NK1NM9QYW2	2	2	22	Morgens02mob	2019-08-21 07:50:12	7.5	63	84	22	6	54	NA	NA	0	0	0	0	0	0	NA	NA	NA	NA	NA	NA	NA	NA	NA	NA	NA	NA	NA	NA	NA	NA	NA	NA	NA	NA	NA	NA	1	Abends02mob	2019-08-20 21:55:10	19	85	9.91722222222222	0	0
NK1NM9QYW2	3	3	22	Morgens_Kortisol01mob	2019-08-22 07:16:26	7	80	78	62	5	28	15	0	0	0	1	0	0	0	28.3333333333333	0	0	0	0	0	0	0	0	0	1	0	0	0	32	0	0	0	0	0	0	53	2	Abends03	2019-08-21 23:24:05	49	50	7.8725	0	0
NK1NM9QYW2	4	4	22	Morgens_Kortisol02mob	2019-08-23 09:15:25	7	60	82	59	6	51	5	0	0	0	0	0	0	0	13.6666666666667	0	0	0	0	0	0	0	0	0	0	0	0	0	21	0	0	0	0	0	0	20	3	Abends04mob	2019-08-23 00:59:31	14	65	8.265	0	0
NK1NM9QYW2	5	5	22	Morgens05mob	2019-08-24 09:06:47	6.5	78	82	25	5	54	NA	NA	0	0	0	0	0	0	NA	NA	NA	NA	NA	NA	NA	NA	NA	NA	NA	NA	NA	NA	NA	NA	NA	NA	NA	NA	NA	NA	4	Abends_Hygmob	2019-08-23 23:31:25	35	85	9.58944444444444	0	1
NK1NM9QYW2	6	6	22	Morgens06mob	2019-08-25 22:45:03	8	78	100	83	7	44	NA	NA	0	0	0	0	0	0	NA	NA	NA	NA	NA	NA	NA	NA	NA	NA	NA	NA	NA	NA	NA	NA	NA	NA	NA	NA	NA	NA	5	Abends06mob	2019-08-24 23:20:22	14	78	23.4113888888889	0	1
NK1NM9QYW2	7	7	22	Morgens07mob	2019-08-26 16:05:11	8.5	96	92	90	9	37	NA	NA	0	0	0	0	0	0	NA	NA	NA	NA	NA	NA	NA	NA	NA	NA	NA	NA	NA	NA	NA	NA	NA	NA	NA	NA	NA	NA	6	Abends07mob	2019-08-25 22:49:06	13	83	17.2680555555556	0	0
NK1NM9QYW2	8	8	22	Morgens08mob	2019-08-27 06:56:11	7.5	71	89	52	6	51	NA	NA	0	0	0	0	0	0	NA	NA	NA	NA	NA	NA	NA	NA	NA	NA	NA	NA	NA	NA	NA	NA	NA	NA	NA	NA	NA	NA	7	Abends_Goalsmob	2019-08-26 23:00:18	20	72	7.93138888888889	1	0
NK1NM9QYW2	9	9	22	Morgens09mob	2019-08-28 07:31:17	7.5	60	60	63	6	14	NA	NA	0	0	0	0	0	0	NA	NA	NA	NA	NA	NA	NA	NA	NA	NA	NA	NA	NA	NA	NA	NA	NA	NA	NA	NA	NA	NA	8	Abends09mob	2019-08-27 21:19:53	97	73	10.19	1	0
NML1DCUXX8	1	1	33	Morgens01mob	2019-09-03 08:10:32	5	30	65	33	5	24	NA	NA	0	0	0	0	0	0	NA	NA	NA	NA	NA	NA	NA	NA	NA	NA	NA	NA	NA	NA	NA	NA	NA	NA	NA	NA	NA	NA	0	Abends01mob	2019-09-03 00:42:21	50	60	7.46972222222222	0	0
NML1DCUXX8	10	10	33	Morgens_Kortisol03mob	2019-09-12 07:32:59	6	48	80	32	6	33	1	0	0	0	0	0	0	0	18.3333333333333	0	0	0	0	0	0	53	0	0	0	0	0	0	2	0	0	0	0	0	0	0	9	Abends10	2019-09-11 23:41:30	88	70	7.85805555555556	1	0
NML1DCUXX8	11	11	33	Morgens_Kortisol04mob	2019-09-13 07:15:30	6.3	66	65	38	6	22	3	0	0	0	0	0	0	0	9.33333333333333	0	0	0	0	0	0	9	0	0	0	0	0	0	12	0	0	0	0	0	0	7	10	Abends11mob	2019-09-13 00:13:05	94	16	7.04027777777778	1	0
NML1DCUXX8	12	12	33	Morgens12mob	2019-09-14 10:37:04	8.5	67	80	72	8	38	NA	NA	0	0	0	0	0	0	NA	NA	NA	NA	NA	NA	NA	NA	NA	NA	NA	NA	NA	NA	NA	NA	NA	NA	NA	NA	NA	NA	11	Abends12mob	2019-09-14 10:32:14	33	75	0.0805555555555556	1	1
NML1DCUXX8	13	13	33	Morgens13mob	2019-09-15 10:34:41	7	68	80	61	6	45	NA	NA	0	0	0	0	0	0	NA	NA	NA	NA	NA	NA	NA	NA	NA	NA	NA	NA	NA	NA	NA	NA	NA	NA	NA	NA	NA	NA	12	Abends13mob	2019-09-15 02:15:06	20	85	8.32638888888889	1	1
NML1DCUXX8	14	14	33	Morgens14mob	2019-09-16 09:02:47	6.5	51	70	40	6	40	NA	NA	0	0	0	0	0	0	NA	NA	NA	NA	NA	NA	NA	NA	NA	NA	NA	NA	NA	NA	NA	NA	NA	NA	NA	NA	NA	NA	13	Abends14	2019-09-16 01:25:43	20	18	7.61777777777778	1	0
NML1DCUXX8	2	2	33	Morgens02mob	2019-09-04 09:34:49	6.6	69	80	80	6	9	NA	NA	0	0	0	0	0	0	NA	NA	NA	NA	NA	NA	NA	NA	NA	NA	NA	NA	NA	NA	NA	NA	NA	NA	NA	NA	NA	NA	1	Abends02mob	2019-09-04 02:50:20	20	71	6.74138888888889	0	0
NML1DCUXX8	3	3	33	Morgens_Kortisol01mob	2019-09-05 09:15:18	7	69	80	71	7	26	2	0	0	0	0	0	0	0	3.66666666666667	0	0	0	0	0	0	0	0	0	0	0	0	0	5	0	0	0	0	0	0	6	2	Abends03mob	2019-09-05 00:54:27	30	85	8.3475	0	0
NML1DCUXX8	4	4	33	Morgens_Kortisol02mob	2019-09-06 09:34:48	6	50	80	71	5	52	5	0	0	0	0	0	0	0	0	0	0	0	0	0	0	0	0	0	0	0	0	0	0	0	0	0	0	0	0	0	3	Abends04mob	2019-09-06 02:13:18	15	70	7.35833333333333	0	0
NML1DCUXX8	5	5	33	Morgens05mob	2019-09-07 10:47:35	7	60	68	35	7	5	NA	NA	0	0	0	0	0	0	NA	NA	NA	NA	NA	NA	NA	NA	NA	NA	NA	NA	NA	NA	NA	NA	NA	NA	NA	NA	NA	NA	4	Abends_Hygmob	2019-09-07 10:42:37	57	19	0.0827777777777778	0	1
NML1DCUXX8	6	6	33	Morgens06mob	2019-09-08 11:04:35	6.5	71	86	60	7	5	NA	NA	0	0	0	0	0	0	NA	NA	NA	NA	NA	NA	NA	NA	NA	NA	NA	NA	NA	NA	NA	NA	NA	NA	NA	NA	NA	NA	5	Abends06mob	2019-09-08 03:21:33	50	90	7.71722222222222	0	1
NML1DCUXX8	7	7	33	Morgens07mob	2019-09-09 07:36:33	6.25	63	30	29	6	4	NA	NA	0	0	0	0	0	0	NA	NA	NA	NA	NA	NA	NA	NA	NA	NA	NA	NA	NA	NA	NA	NA	NA	NA	NA	NA	NA	NA	6	Abends07mob	2019-09-09 00:45:53	75	66	6.84444444444444	0	0
NML1DCUXX8	8	8	33	Morgens08mob	2019-09-10 08:13:01	6.75	66	58	61	6	53	NA	NA	0	0	0	0	0	0	NA	NA	NA	NA	NA	NA	NA	NA	NA	NA	NA	NA	NA	NA	NA	NA	NA	NA	NA	NA	NA	NA	7	Abends_Goalsmob	2019-09-10 00:34:00	80	0	7.65027777777778	1	0
NML1DCUXX8	9	9	33	Morgens09mob	2019-09-11 06:49:58	5.5	60	65	25	5	43	NA	NA	0	0	0	0	0	0	NA	NA	NA	NA	NA	NA	NA	NA	NA	NA	NA	NA	NA	NA	NA	NA	NA	NA	NA	NA	NA	NA	8	Abends09mob	2019-09-10 23:44:54	92	11	7.08444444444444	1	0
P4CUFTD219	1	1	79	Morgens01mob	2019-07-23 05:46:22	5	15	51	31	6	54	NA	NA	0	0	0	0	0	0	NA	NA	NA	NA	NA	NA	NA	NA	NA	NA	NA	NA	NA	NA	NA	NA	NA	NA	NA	NA	NA	NA	0	Abends01mob	2019-07-22 21:19:11	53	65	8.45305555555556	0	0
P4CUFTD219	10	10	79	Morgens_Kortisol03mob	2019-08-01 05:37:15	5.5	86	22	14	5	6	1	0	0	0	0	0	0	0	17.6666666666667	0	0	0	0	0	0	53	0	0	0	0	0	0	0	0	0	0	0	0	0	0	9	Abends10mob	2019-07-31 22:53:50	15	70	6.72361111111111	1	0
P4CUFTD219	11	11	79	Morgens_Kortisol04mob	2019-08-02 08:17:10	8	89	91	17	8	16	3	0	0	0	0	0	0	0	52.6666666666667	0	0	0	0	0	0	54	0	0	0	0	0	0	52	0	0	0	0	0	0	52	10	Abends11mob	2019-08-01 22:31:10	16	75	9.76666666666667	1	0
P4CUFTD219	12	12	79	Morgens12mob	2019-08-03 09:09:21	6	13	12	32	6	51	NA	NA	0	0	0	0	0	0	NA	NA	NA	NA	NA	NA	NA	NA	NA	NA	NA	NA	NA	NA	NA	NA	NA	NA	NA	NA	NA	NA	11	Abends12mob	2019-08-03 00:34:56	0	76	8.57361111111111	1	1
P4CUFTD219	13	13	79	Morgens13mob	2019-08-04 08:42:14	9	84	67	18	8	52	NA	NA	0	0	0	0	0	0	NA	NA	NA	NA	NA	NA	NA	NA	NA	NA	NA	NA	NA	NA	NA	NA	NA	NA	NA	NA	NA	NA	12	Abends13mob	2019-08-03 22:36:54	74	53	10.0888888888889	1	1
P4CUFTD219	14	14	79	Morgens14	2019-08-05 09:50:16	5.5	66	39	12	6	11	NA	NA	0	0	0	0	0	0	NA	NA	NA	NA	NA	NA	NA	NA	NA	NA	NA	NA	NA	NA	NA	NA	NA	NA	NA	NA	NA	NA	13	Abends14mob	2019-08-04 22:01:39	38	64	11.8102777777778	1	0
P4CUFTD219	2	2	79	Morgens02	2019-07-24 07:28:23	6.5	87	62	18	6	7	NA	NA	0	0	0	0	0	0	NA	NA	NA	NA	NA	NA	NA	NA	NA	NA	NA	NA	NA	NA	NA	NA	NA	NA	NA	NA	NA	NA	1	Abends02mob	2019-07-23 22:36:51	51	89	8.85888888888889	0	0
P4CUFTD219	3	3	79	Morgens_Kortisol01	2019-07-25 07:38:47	6	70	40	61	6	5	3	0	1	0	0	0	0	0	50	0	0	0	0	0	0	51	1	0	0	0	0	0	52	0	0	0	0	0	0	47	2	Abends03mob	2019-07-24 22:30:58	70	55	9.13027777777778	0	0
P4CUFTD219	4	4	79	Morgens_Kortisol02mob	2019-07-26 08:03:45	9	70	55	25	8	16	3	0	0	0	0	0	0	0	50	0	0	0	0	0	0	49	0	0	0	0	0	0	51	NA	NA	NA	NA	NA	NA	NA	3	Abends04mob	2019-07-25 20:50:21	36	70	11.2233333333333	0	0
P4CUFTD219	5	5	79	Morgens05mob	2019-07-27 08:25:11	8.5	13	45	34	8	30	NA	NA	0	0	0	0	0	0	NA	NA	NA	NA	NA	NA	NA	NA	NA	NA	NA	NA	NA	NA	NA	NA	NA	NA	NA	NA	NA	NA	4	Abends_Hygmob	2019-07-26 22:30:49	20	90	9.90611111111111	0	1
P4CUFTD219	6	6	79	Morgens06mob	2019-07-28 09:12:56	8	69	72	34	8	41	NA	NA	0	0	0	0	0	0	NA	NA	NA	NA	NA	NA	NA	NA	NA	NA	NA	NA	NA	NA	NA	NA	NA	NA	NA	NA	NA	NA	5	Abends06mob	2019-07-27 22:22:00	24	53	10.8488888888889	0	1
P4CUFTD219	7	7	79	Morgens07	2019-07-29 08:32:41	5.5	40	71	66	5	45	NA	NA	0	0	0	0	0	0	NA	NA	NA	NA	NA	NA	NA	NA	NA	NA	NA	NA	NA	NA	NA	NA	NA	NA	NA	NA	NA	NA	6	Abends07mob	2019-07-28 22:33:48	37	75	9.98138888888889	0	0
P4CUFTD219	8	8	79	Morgens08	2019-07-30 08:09:36	6	78	59	21	5	59	NA	NA	0	0	0	0	0	0	NA	NA	NA	NA	NA	NA	NA	NA	NA	NA	NA	NA	NA	NA	NA	NA	NA	NA	NA	NA	NA	NA	7	Abends_Goalsmob	2019-07-29 22:34:24	38	50	9.58666666666667	1	0
P4CUFTD219	9	9	79	Morgens09	2019-07-31 08:00:18	7	88	31	20	6	37	NA	NA	0	0	0	0	0	0	NA	NA	NA	NA	NA	NA	NA	NA	NA	NA	NA	NA	NA	NA	NA	NA	NA	NA	NA	NA	NA	NA	8	Abends09mob	2019-07-30 22:05:07	23	81	9.91972222222222	1	0
P659FMQCT9	1	1	71	Morgens01mob	2019-07-23 06:02:01	7.75	39	79	80	7	10	NA	NA	0	0	0	0	0	0	NA	NA	NA	NA	NA	NA	NA	NA	NA	NA	NA	NA	NA	NA	NA	NA	NA	NA	NA	NA	NA	NA	0	Abends01mob	2019-07-22 21:04:20	68	50	8.96138888888889	0	0
P659FMQCT9	10	10	71	Morgens_Kortisol03mob	2019-08-01 06:07:28	7	89	69	50	6	25	3	0	0	0	0	0	0	0	26.6666666666667	0	0	0	0	0	0	53	0	0	0	0	0	0	13	0	0	0	0	0	0	14	9	Abends10mob	2019-07-31 21:41:39	30	80	8.43027777777778	1	0
P659FMQCT9	11	11	71	Morgens_Kortisol04mob	2019-08-02 06:07:13	7.5	81	80	60	7	26	7	0	0	0	0	0	0	0	49	0	0	0	0	0	0	50	0	0	0	0	0	0	50	0	0	0	0	0	0	47	10	Abends11mob	2019-08-01 21:32:59	75	50	8.57055555555556	1	0
P659FMQCT9	12	12	71	Morgens12mob	2019-08-03 07:57:46	8.5	49	80	79	7	25	NA	NA	0	0	0	0	0	0	NA	NA	NA	NA	NA	NA	NA	NA	NA	NA	NA	NA	NA	NA	NA	NA	NA	NA	NA	NA	NA	NA	11	Abends12mob	2019-08-02 23:05:39	15	90	8.86861111111111	1	1
P659FMQCT9	13	13	71	Morgens13mob	2019-08-04 07:32:23	6.5	80	81	71	6	6	NA	NA	0	0	0	0	0	0	NA	NA	NA	NA	NA	NA	NA	NA	NA	NA	NA	NA	NA	NA	NA	NA	NA	NA	NA	NA	NA	NA	12	Abends13mob	2019-08-04 00:30:41	70	30	7.02833333333333	1	1
P659FMQCT9	14	14	71	Morgens14mob	2019-08-05 06:01:02	6.5	59	100	31	5	42	NA	NA	0	0	0	0	0	0	NA	NA	NA	NA	NA	NA	NA	NA	NA	NA	NA	NA	NA	NA	NA	NA	NA	NA	NA	NA	NA	NA	13	Abends14mob	2019-08-04 20:50:08	70	60	9.18166666666667	1	0
P659FMQCT9	2	2	71	Morgens02mob	2019-07-24 06:23:38	7.5	58	78	75	7	0	NA	NA	0	0	0	0	0	0	NA	NA	NA	NA	NA	NA	NA	NA	NA	NA	NA	NA	NA	NA	NA	NA	NA	NA	NA	NA	NA	NA	1	Abends02mob	2019-07-23 21:06:22	10	40	9.28777777777778	0	0
P659FMQCT9	3	3	71	Morgens_Kortisol01mob	2019-07-25 06:05:44	6.5	68	100	81	7	9	3	0	0	0	0	0	0	0	36.3333333333333	0	0	0	0	0	0	0	0	0	0	0	0	0	52	0	0	0	0	0	0	57	2	Abends03mob	2019-07-24 21:33:58	20	50	8.52944444444444	0	0
P659FMQCT9	4	4	71	Morgens_Kortisol02mob	2019-07-26 06:20:38	6.5	81	60	79	6	31	2	0	0	0	0	0	0	0	18.6666666666667	0	0	0	0	0	0	0	0	0	0	0	0	0	11	0	0	0	0	0	0	45	3	Abends04mob	2019-07-26 06:18:56	80	50	0.0283333333333333	0	0
P659FMQCT9	5	5	71	Morgens05mob	2019-07-27 06:58:51	7	81	81	80	6	21	NA	NA	0	0	0	0	0	0	NA	NA	NA	NA	NA	NA	NA	NA	NA	NA	NA	NA	NA	NA	NA	NA	NA	NA	NA	NA	NA	NA	4	Abends_Hygmob	2019-07-26 23:35:43	75	65	7.38555555555556	0	1
P659FMQCT9	6	6	71	Morgens06mob	2019-07-28 08:04:02	7.5	100	59	80	7	18	NA	NA	0	0	0	0	0	0	NA	NA	NA	NA	NA	NA	NA	NA	NA	NA	NA	NA	NA	NA	NA	NA	NA	NA	NA	NA	NA	NA	5	Abends06mob	2019-07-27 23:16:11	50	29	8.7975	0	1
P659FMQCT9	7	7	71	Morgens07mob	2019-07-29 06:52:04	7	100	91	49	5	57	NA	NA	0	0	0	0	0	0	NA	NA	NA	NA	NA	NA	NA	NA	NA	NA	NA	NA	NA	NA	NA	NA	NA	NA	NA	NA	NA	NA	6	Abends07mob	2019-07-28 21:35:35	30	80	9.27472222222222	0	0
P659FMQCT9	8	8	71	Morgens08mob	2019-07-30 07:02:45	7	79	79	39	6	57	NA	NA	0	0	0	0	0	0	NA	NA	NA	NA	NA	NA	NA	NA	NA	NA	NA	NA	NA	NA	NA	NA	NA	NA	NA	NA	NA	NA	7	Abends_Goalsmob	2019-07-29 22:01:04	80	15	9.02805555555556	1	0
P659FMQCT9	9	9	71	Morgens09mob	2019-07-31 05:41:19	8	69	69	89	7	50	NA	NA	0	0	0	0	0	0	NA	NA	NA	NA	NA	NA	NA	NA	NA	NA	NA	NA	NA	NA	NA	NA	NA	NA	NA	NA	NA	NA	8	Abends09mob	2019-07-31 05:37:57	84	15	0.0561111111111111	1	0
P7KMA73363	1	1	11	Morgens01	2019-09-03 07:19:41	7.5	69	69	60	6	47	NA	NA	0	0	0	0	0	0	NA	NA	NA	NA	NA	NA	NA	NA	NA	NA	NA	NA	NA	NA	NA	NA	NA	NA	NA	NA	NA	NA	0	Abends01	2019-09-02 21:35:54	50	31	9.72972222222222	0	0
P7KMA73363	10	10	11	Morgens_Kortisol03	2019-09-12 07:15:38	6.5	69	60	79	5	51	7	0	0	0	0	0	0	0	0.666666666666667	0	0	0	0	0	0	0	0	0	0	0	0	0	0	0	0	0	0	0	0	2	9	Abends10	2019-09-11 21:26:04	20	25	9.82611111111111	1	0
P7KMA73363	11	11	11	Morgens_Kortisol04	2019-09-13 08:12:09	7	69	59	70	6	36	5	0	0	0	0	0	0	0	10.3333333333333	0	0	0	0	0	0	0	0	0	0	0	0	0	14	0	0	0	0	0	0	17	10	Abends11	2019-09-12 23:07:02	41	16	9.08527777777778	1	0
P7KMA73363	12	12	11	Morgens12	2019-09-14 08:17:28	6	59	60	59	4	55	NA	NA	0	0	0	0	0	0	NA	NA	NA	NA	NA	NA	NA	NA	NA	NA	NA	NA	NA	NA	NA	NA	NA	NA	NA	NA	NA	NA	11	Abends12	2019-09-14 01:51:01	52	33	6.44083333333333	1	1
P7KMA73363	13	13	11	Morgens13	2019-09-15 09:04:28	7.5	79	81	80	6	44	NA	NA	0	0	0	0	0	0	NA	NA	NA	NA	NA	NA	NA	NA	NA	NA	NA	NA	NA	NA	NA	NA	NA	NA	NA	NA	NA	NA	12	Abends13	2019-09-15 00:01:43	0	50	9.04583333333333	1	1
P7KMA73363	14	14	11	Morgens14	2019-09-16 07:42:16	7.5	79	79	78	6	24	NA	NA	0	0	0	0	0	0	NA	NA	NA	NA	NA	NA	NA	NA	NA	NA	NA	NA	NA	NA	NA	NA	NA	NA	NA	NA	NA	NA	13	Abends14	2019-09-15 22:56:21	0	50	8.76527777777778	1	0
P7KMA73363	2	2	11	Morgens02	2019-09-04 08:10:56	7.25	59	59	60	7	12	NA	NA	0	0	0	0	0	0	NA	NA	NA	NA	NA	NA	NA	NA	NA	NA	NA	NA	NA	NA	NA	NA	NA	NA	NA	NA	NA	NA	1	Abends02	2019-09-03 22:30:39	32	34	9.67138888888889	0	0
P7KMA73363	3	3	11	Morgens_Kortisol01	2019-09-05 06:33:49	6	59	38	81	5	23	10	0	0	0	0	0	0	0	12.3333333333333	0	0	0	0	0	0	0	0	0	0	0	0	0	20	0	0	0	0	0	0	17	2	Abends03	2019-09-04 23:16:50	18	17	7.28305555555556	0	0
P7KMA73363	4	4	11	Morgens_Kortisol02	2019-09-06 06:28:35	6	60	20	61	5	48	10	0	0	0	0	0	0	0	7.66666666666667	0	0	0	0	0	0	0	0	0	0	0	0	0	10	0	0	0	0	0	0	13	3	Abends04	2019-09-05 22:53:35	16	24	7.58333333333333	0	0
P7KMA73363	5	5	11	Morgens05	2019-09-07 08:43:08	8	80	71	51	8	4	NA	NA	0	0	0	0	0	0	NA	NA	NA	NA	NA	NA	NA	NA	NA	NA	NA	NA	NA	NA	NA	NA	NA	NA	NA	NA	NA	NA	4	Abends_Hyg	2019-09-06 22:29:05	16	34	10.2341666666667	0	1
P7KMA73363	6	6	11	Morgens06	2019-09-08 07:54:13	6	50	59	59	5	20	NA	NA	0	0	0	0	0	0	NA	NA	NA	NA	NA	NA	NA	NA	NA	NA	NA	NA	NA	NA	NA	NA	NA	NA	NA	NA	NA	NA	5	Abends06	2019-09-07 21:15:25	0	84	10.6466666666667	0	1
P7KMA73363	7	7	11	Morgens07	2019-09-09 07:51:06	7	59	51	59	6	22	NA	NA	0	0	0	0	0	0	NA	NA	NA	NA	NA	NA	NA	NA	NA	NA	NA	NA	NA	NA	NA	NA	NA	NA	NA	NA	NA	NA	6	Abends07	2019-09-08 22:00:13	16	100	9.84805555555556	0	0
P7KMA73363	8	8	11	Morgens08	2019-09-10 08:31:38	7	60	59	60	6	7	NA	NA	0	0	0	0	0	0	NA	NA	NA	NA	NA	NA	NA	NA	NA	NA	NA	NA	NA	NA	NA	NA	NA	NA	NA	NA	NA	NA	7	Abends_Goals	2019-09-09 22:29:59	75	33	10.0275	1	0
P7KMA73363	9	9	11	Morgens09	2019-09-11 08:17:10	8	79	59	79	7	35	NA	NA	0	0	0	0	0	0	NA	NA	NA	NA	NA	NA	NA	NA	NA	NA	NA	NA	NA	NA	NA	NA	NA	NA	NA	NA	NA	NA	8	Abends09	2019-09-10 22:41:45	17	34	9.59027777777778	1	0
PAXX5YPB4Y	1	1	69	Morgens01mob	2019-07-23 07:03:08	6	82	45	0	5	48	NA	NA	0	0	0	0	0	0	NA	NA	NA	NA	NA	NA	NA	NA	NA	NA	NA	NA	NA	NA	NA	NA	NA	NA	NA	NA	NA	NA	0	Abends01mob	2019-07-22 23:28:06	58	29	7.58388888888889	0	0
PAXX5YPB4Y	10	10	69	Morgens_Kortisol03mob	2019-08-01 07:02:50	6	84	48	11	6	12	3	0	0	0	0	0	0	0	1.66666666666667	0	0	0	0	0	0	0	0	0	0	0	0	0	5	0	0	0	0	0	0	0	9	Abends10mob	2019-07-31 23:34:57	62	70	7.46472222222222	1	0
PAXX5YPB4Y	11	11	69	Morgens_Kortisol04mob	2019-08-02 08:02:54	7	68	55	53	6	24	3	0	1	0	0	0	0	0	11	0	0	0	0	0	0	0	0	0	0	0	0	0	18	1	0	0	0	0	0	15	10	Abends11	2019-08-02 00:01:59	88	16	8.01527777777778	1	0
PAXX5YPB4Y	12	12	69	Morgens12mob	2019-08-03 08:47:26	6.45	45	24	23	6	51	NA	NA	0	0	0	0	0	0	NA	NA	NA	NA	NA	NA	NA	NA	NA	NA	NA	NA	NA	NA	NA	NA	NA	NA	NA	NA	NA	NA	11	Abends12mob	2019-08-03 00:25:41	48	46	8.3625	1	1
PAXX5YPB4Y	13	13	69	Morgens13mob	2019-08-04 11:50:23	7.5	75	90	67	6	42	NA	NA	0	0	0	0	0	0	NA	NA	NA	NA	NA	NA	NA	NA	NA	NA	NA	NA	NA	NA	NA	NA	NA	NA	NA	NA	NA	NA	12	Abends13mob	2019-08-03 22:14:57	34	82	13.5905555555556	1	1
PAXX5YPB4Y	14	14	69	Morgens14mob	2019-08-05 07:49:27	5.15	46	20	8	5	34	NA	NA	0	0	0	0	0	0	NA	NA	NA	NA	NA	NA	NA	NA	NA	NA	NA	NA	NA	NA	NA	NA	NA	NA	NA	NA	NA	NA	13	Abends14	2019-08-05 00:53:27	38	74	6.93333333333333	1	0
PAXX5YPB4Y	2	2	69	Morgens02mob	2019-07-24 07:11:23	5.5	60	19	0	5	46	NA	NA	0	0	0	0	0	0	NA	NA	NA	NA	NA	NA	NA	NA	NA	NA	NA	NA	NA	NA	NA	NA	NA	NA	NA	NA	NA	NA	1	Abends02mob	2019-07-23 23:49:34	64	32	7.36361111111111	0	0
PAXX5YPB4Y	3	3	69	Morgens_Kortisol01mob	2019-07-25 05:37:25	4	21	21	0	5	21	7	0	1	0	0	0	0	0	16.3333333333333	0	0	0	0	0	0	0	0	0	0	0	0	0	30	1	0	0	0	0	0	19	2	Abends03mob	2019-07-24 22:47:51	63	87	6.82611111111111	0	0
PAXX5YPB4Y	4	4	69	Morgens_Kortisol02mob	2019-07-26 08:04:05	7.5	60	23	48	7	45	5	0	0	0	0	0	0	0	62	0	0	0	0	0	0	48	0	0	0	0	0	0	65	0	0	0	0	0	0	73	3	Abends04mob	2019-07-25 22:21:19	52	9	9.71277777777778	0	0
PAXX5YPB4Y	5	5	69	Morgens05mob	2019-07-27 09:47:52	10.2	71	64	41	9	42	NA	NA	0	0	0	0	0	0	NA	NA	NA	NA	NA	NA	NA	NA	NA	NA	NA	NA	NA	NA	NA	NA	NA	NA	NA	NA	NA	NA	4	Abends_Hygmob	2019-07-26 21:57:41	32	17	11.8363888888889	0	1
PAXX5YPB4Y	6	6	69	Morgens06mob	2019-07-28 08:20:51	5.45	28	25	27	5	51	NA	NA	0	0	0	0	0	0	NA	NA	NA	NA	NA	NA	NA	NA	NA	NA	NA	NA	NA	NA	NA	NA	NA	NA	NA	NA	NA	NA	5	Abends06mob	2019-07-27 23:56:45	19	15	8.40166666666667	0	1
PAXX5YPB4Y	7	7	69	Morgens07mob	2019-07-29 07:42:22	5	80	44	25	5	24	NA	NA	0	0	0	0	0	0	NA	NA	NA	NA	NA	NA	NA	NA	NA	NA	NA	NA	NA	NA	NA	NA	NA	NA	NA	NA	NA	NA	6	Abends07mob	2019-07-29 00:00:07	60	33	7.70416666666667	0	0
PAXX5YPB4Y	8	8	69	Morgens08mob	2019-07-30 07:45:33	6	13	30	45	6	24	NA	NA	0	0	0	0	0	0	NA	NA	NA	NA	NA	NA	NA	NA	NA	NA	NA	NA	NA	NA	NA	NA	NA	NA	NA	NA	NA	NA	7	Abends_Goals	2019-07-29 22:27:37	26	20	9.29888888888889	1	0
PAXX5YPB4Y	9	9	69	Morgens09mob	2019-07-31 08:18:38	6.15	33	70	15	6	41	NA	NA	0	0	0	0	0	0	NA	NA	NA	NA	NA	NA	NA	NA	NA	NA	NA	NA	NA	NA	NA	NA	NA	NA	NA	NA	NA	NA	8	Abends09	2019-07-31 00:39:00	26	59	7.66055555555556	1	0
PS5YB5YHEA	1	1	27	Morgens01	2019-08-27 10:10:45	7	41	69	19	8	7	NA	NA	0	0	0	0	0	0	NA	NA	NA	NA	NA	NA	NA	NA	NA	NA	NA	NA	NA	NA	NA	NA	NA	NA	NA	NA	NA	NA	0	Abends01	2019-08-26 22:48:31	76	5	11.3705555555556	0	0
PS5YB5YHEA	10	10	27	Morgens_Kortisol03mob	2019-09-05 06:40:56	6	66	63	42	5	36	8	0	0	0	1	0	0	0	5.66666666666667	0	0	1	0	0	0	1	0	0	0	0	0	0	5	0	0	0	0	0	0	11	9	Abends10mob	2019-09-04 23:20:01	54	13	7.34861111111111	1	0
PS5YB5YHEA	11	11	27	Morgens_Kortisol04mob	2019-09-06 08:35:05	8	64	75	53	8	24	3	0	0	0	1	0	0	0	7.33333333333333	0	0	0	0	0	0	2	0	0	1	0	0	0	7	0	0	0	0	0	0	13	10	Abends11mob	2019-09-05 21:13:13	57	50	11.3644444444444	1	0
PS5YB5YHEA	12	12	27	Morgens12mob	2019-09-07 07:51:49	7	74	90	69	7	2	NA	NA	0	0	0	0	0	0	NA	NA	NA	NA	NA	NA	NA	NA	NA	NA	NA	NA	NA	NA	NA	NA	NA	NA	NA	NA	NA	NA	11	Abends12mob	2019-09-06 21:45:35	26	6	10.1038888888889	1	1
PS5YB5YHEA	13	13	27	Morgens13mob	2019-09-08 11:04:26	8.5	72	85	66	8	0	NA	NA	0	0	0	0	0	0	NA	NA	NA	NA	NA	NA	NA	NA	NA	NA	NA	NA	NA	NA	NA	NA	NA	NA	NA	NA	NA	NA	12	Abends13mob	2019-09-07 23:27:31	20	81	11.6152777777778	1	1
PS5YB5YHEA	14	14	27	Morgens14mob	2019-09-09 10:53:06	8.5	65	77	47	8	24	NA	NA	0	0	0	0	0	0	NA	NA	NA	NA	NA	NA	NA	NA	NA	NA	NA	NA	NA	NA	NA	NA	NA	NA	NA	NA	NA	NA	13	Abends14mob	2019-09-08 21:56:58	16	95	12.9355555555556	1	0
PS5YB5YHEA	2	2	27	Morgens02mob	2019-08-28 08:29:03	8	69	87	42	8	2	NA	NA	0	0	0	0	0	0	NA	NA	NA	NA	NA	NA	NA	NA	NA	NA	NA	NA	NA	NA	NA	NA	NA	NA	NA	NA	NA	NA	1	Abends02mob	2019-08-27 21:03:21	67	16	11.4283333333333	0	0
PS5YB5YHEA	3	3	27	Morgens_Kortisol01mob	2019-08-29 07:11:59	7	74	60	14	7	4	5	0	0	0	0	0	0	0	2.33333333333333	0	0	0	0	0	0	0	0	0	0	0	0	0	2	0	0	0	0	0	0	5	2	Abends03mob	2019-08-28 21:21:15	33	10	9.84555555555556	0	0
PS5YB5YHEA	4	4	27	Morgens_Kortisol02mob	2019-08-30 06:32:45	6.5	9	34	33	7	9	5	0	0	0	1	0	0	0	4	0	0	1	0	0	0	0	0	0	0	0	0	0	3	0	0	0	0	0	0	9	3	Abends04mob	2019-08-29 21:53:16	50	50	8.65805555555556	0	0
PS5YB5YHEA	5	5	27	Morgens05mob	2019-08-31 09:33:13	7	45	76	33	7	0	NA	NA	0	0	0	0	0	0	NA	NA	NA	NA	NA	NA	NA	NA	NA	NA	NA	NA	NA	NA	NA	NA	NA	NA	NA	NA	NA	NA	4	Abends_Hygmob	2019-08-30 21:54:04	33	53	11.6525	0	1
PS5YB5YHEA	6	6	27	Morgens06mob	2019-09-01 10:39:10	8	60	79	50	8	39	NA	NA	0	0	0	0	0	0	NA	NA	NA	NA	NA	NA	NA	NA	NA	NA	NA	NA	NA	NA	NA	NA	NA	NA	NA	NA	NA	NA	5	Abends06mob	2019-08-31 21:35:11	17	47	13.0663888888889	0	1
PS5YB5YHEA	7	7	27	Morgens07mob	2019-09-02 11:12:30	8.5	64	70	35	8	44	NA	NA	0	0	0	0	0	0	NA	NA	NA	NA	NA	NA	NA	NA	NA	NA	NA	NA	NA	NA	NA	NA	NA	NA	NA	NA	NA	NA	6	Abends07mob	2019-09-01 21:38:06	34	65	13.5733333333333	0	0
PS5YB5YHEA	8	8	27	Morgens08mob	2019-09-03 09:12:19	7	63	68	46	7	23	NA	NA	0	0	0	0	0	0	NA	NA	NA	NA	NA	NA	NA	NA	NA	NA	NA	NA	NA	NA	NA	NA	NA	NA	NA	NA	NA	NA	7	Abends_Goalsmob	2019-09-02 22:18:56	44	83	10.8897222222222	1	0
PS5YB5YHEA	9	9	27	Morgens09mob	2019-09-04 07:49:22	6.5	52	80	38	6	28	NA	NA	0	0	0	0	0	0	NA	NA	NA	NA	NA	NA	NA	NA	NA	NA	NA	NA	NA	NA	NA	NA	NA	NA	NA	NA	NA	NA	8	Abends09mob	2019-09-03 20:42:38	25	49	11.1122222222222	1	0
PU4EAPT5UC	1	1	6	Morgens01mob	2019-08-20 08:06:45	6	75	77	74	5	27	NA	NA	0	0	0	0	0	0	NA	NA	NA	NA	NA	NA	NA	NA	NA	NA	NA	NA	NA	NA	NA	NA	NA	NA	NA	NA	NA	NA	0	Abends01mob	2019-08-19 21:12:56	66	73	10.8969444444444	0	0
PU4EAPT5UC	10	10	6	Morgens_Kortisol03mob	2019-08-29 07:30:00	7	78	77	77	6	13	2	0	0	0	0	0	0	0	30.3333333333333	0	0	0	0	0	0	52	0	0	0	0	0	0	12	0	0	0	0	0	0	27	9	Abends10mob	2019-08-29 00:09:46	63	65	7.33722222222222	1	0
PU4EAPT5UC	11	11	6	Morgens_Kortisol04mob	2019-08-30 07:06:53	7	78	80	78	6	40	2	0	0	0	0	0	0	0	14.6666666666667	0	0	0	0	0	0	0	0	0	0	0	0	0	23	0	0	0	0	0	0	21	10	Abends11mob	2019-08-29 23:24:26	35	68	7.7075	1	0
PU4EAPT5UC	12	12	6	Morgens12mob	2019-08-31 07:34:57	7.5	63	61	58	6	39	NA	NA	0	0	0	0	0	0	NA	NA	NA	NA	NA	NA	NA	NA	NA	NA	NA	NA	NA	NA	NA	NA	NA	NA	NA	NA	NA	NA	11	Abends12mob	2019-08-30 23:10:22	35	80	8.40972222222222	1	1
PU4EAPT5UC	13	13	6	Morgens13mob	2019-09-01 08:12:51	7.5	72	60	58	6	50	NA	NA	0	0	0	0	0	0	NA	NA	NA	NA	NA	NA	NA	NA	NA	NA	NA	NA	NA	NA	NA	NA	NA	NA	NA	NA	NA	NA	12	Abends13mob	2019-08-31 23:56:58	32	82	8.26472222222222	1	1
PU4EAPT5UC	14	14	6	Morgens14mob	2019-09-02 08:10:27	8	85	81	85	7	22	NA	NA	0	0	0	0	0	0	NA	NA	NA	NA	NA	NA	NA	NA	NA	NA	NA	NA	NA	NA	NA	NA	NA	NA	NA	NA	NA	NA	13	Abends14mob	2019-09-01 23:37:59	17	81	8.54111111111111	1	0
PU4EAPT5UC	2	2	6	Morgens02mob	2019-08-21 06:34:09	6.66	72	80	79	6	40	NA	NA	0	0	0	0	0	0	NA	NA	NA	NA	NA	NA	NA	NA	NA	NA	NA	NA	NA	NA	NA	NA	NA	NA	NA	NA	NA	NA	1	Abends02mob	2019-08-20 19:30:29	35	51	11.0611111111111	0	0
PU4EAPT5UC	3	3	6	Morgens_Kortisol01mob	2019-08-22 06:34:31	5	19	23	33	4	29	2	0	0	0	0	0	0	0	8	0	0	0	0	0	0	0	0	0	0	0	0	0	18	0	0	0	0	0	0	6	2	Abends03mob	2019-08-21 21:38:28	34	58	8.93416666666667	0	0
PU4EAPT5UC	4	4	6	Morgens_Kortisol02mob	2019-08-23 06:34:04	7.5	63	39	42	7	11	2	0	0	0	0	0	0	0	33	0	0	0	0	0	0	0	0	0	0	0	0	0	50	0	0	0	0	0	0	49	3	Abends04mob	2019-08-22 19:39:16	40	80	10.9133333333333	0	0
PU4EAPT5UC	5	5	6	Morgens05mob	2019-08-24 07:57:59	6	48	70	60	4	46	NA	NA	0	0	0	0	0	0	NA	NA	NA	NA	NA	NA	NA	NA	NA	NA	NA	NA	NA	NA	NA	NA	NA	NA	NA	NA	NA	NA	4	Abends_Hygmob	2019-08-23 23:10:43	51	32	8.78777777777778	0	1
PU4EAPT5UC	6	6	6	Morgens06mob	2019-08-25 06:00:09	7	65	85	78	6	25	NA	NA	0	0	0	0	0	0	NA	NA	NA	NA	NA	NA	NA	NA	NA	NA	NA	NA	NA	NA	NA	NA	NA	NA	NA	NA	NA	NA	5	Abends06mob	2019-08-24 22:58:30	32	87	7.0275	0	1
PU4EAPT5UC	7	7	6	Morgens07mob	2019-08-26 07:21:19	6	61	65	60	5	51	NA	NA	0	0	0	0	0	0	NA	NA	NA	NA	NA	NA	NA	NA	NA	NA	NA	NA	NA	NA	NA	NA	NA	NA	NA	NA	NA	NA	6	Abends07mob	2019-08-25 23:09:46	33	32	8.1925	0	0
PU4EAPT5UC	8	8	6	Morgens08mob	2019-08-27 06:20:35	6.5	39	59	75	6	15	NA	NA	0	0	0	0	0	0	NA	NA	NA	NA	NA	NA	NA	NA	NA	NA	NA	NA	NA	NA	NA	NA	NA	NA	NA	NA	NA	NA	7	Abends_Goalsmob	2019-08-26 19:30:49	35	65	10.8294444444444	1	0
PU4EAPT5UC	9	9	6	Morgens09mob	2019-08-28 08:31:38	9	62	83	82	8	9	NA	NA	0	0	0	0	0	0	NA	NA	NA	NA	NA	NA	NA	NA	NA	NA	NA	NA	NA	NA	NA	NA	NA	NA	NA	NA	NA	NA	8	Abends09mob	2019-08-27 22:45:15	60	81	9.77305555555555	1	0
Q5B4F7EKB5	1	1	60	Morgens01mob	2019-08-13 07:52:04	7	39	79	62	7	19	NA	NA	0	0	0	0	0	0	NA	NA	NA	NA	NA	NA	NA	NA	NA	NA	NA	NA	NA	NA	NA	NA	NA	NA	NA	NA	NA	NA	0	Abends01mob	2019-08-12 23:08:44	54	75	8.72222222222222	0	0
Q5B4F7EKB5	10	10	60	Morgens_Kortisol03mob	2019-08-22 07:49:20	6.5	26	44	15	6	46	20	0	0	0	1	0	0	0	33.6666666666667	0	0	0	0	0	0	0	0	0	1	0	0	0	41	0	0	0	0	0	0	60	9	Abends10mob	2019-08-21 23:51:28	15	67	7.96444444444444	1	0
Q5B4F7EKB5	11	11	60	Morgens_Kortisol04mob	2019-08-23 07:26:19	7.2	54	51	40	6	58	10	0	0	0	1	1	0	0	30	0	0	0	0	0	0	0	0	0	1	0	0	0	36	0	0	0	1	0	0	54	10	Abends11mob	2019-08-22 22:36:12	18	68	8.83527777777778	1	0
Q5B4F7EKB5	12	12	60	Morgens12mob	2019-08-24 10:56:34	5	40	58	61	5	27	NA	NA	0	0	0	0	0	0	NA	NA	NA	NA	NA	NA	NA	NA	NA	NA	NA	NA	NA	NA	NA	NA	NA	NA	NA	NA	NA	NA	11	Abends12mob	2019-08-24 04:22:50	63	52	6.56222222222222	1	1
Q5B4F7EKB5	13	13	60	Morgens13mob	2019-08-25 09:26:14	8.5	96	86	91	8	28	NA	NA	0	0	0	0	0	0	NA	NA	NA	NA	NA	NA	NA	NA	NA	NA	NA	NA	NA	NA	NA	NA	NA	NA	NA	NA	NA	NA	12	Abends13mob	2019-08-24 22:46:18	34	86	10.6655555555556	1	1
Q5B4F7EKB5	14	14	60	Morgens14mob	2019-08-26 07:06:24	7.5	29	61	40	7	51	NA	NA	0	0	0	0	0	0	NA	NA	NA	NA	NA	NA	NA	NA	NA	NA	NA	NA	NA	NA	NA	NA	NA	NA	NA	NA	NA	NA	13	Abends14mob	2019-08-25 21:19:20	33	78	9.78444444444444	1	0
Q5B4F7EKB5	2	2	60	Morgens02mob	2019-08-14 07:41:11	6.75	3	38	0	7	9	NA	NA	0	0	0	0	0	0	NA	NA	NA	NA	NA	NA	NA	NA	NA	NA	NA	NA	NA	NA	NA	NA	NA	NA	NA	NA	NA	NA	1	Abends02mob	2019-08-13 23:33:51	50	30	8.12222222222222	0	0
Q5B4F7EKB5	3	3	60	Morgens_Kortisol01mob	2019-08-15 07:23:36	5.5	38	50	16	4	49	23	0	0	0	1	0	0	0	41.3333333333333	0	0	0	0	0	0	19	0	0	1	0	0	0	65	0	0	0	0	0	0	40	2	Abends03mob	2019-08-15 01:21:01	15	72	6.04305555555556	0	0
Q5B4F7EKB5	4	4	60	Morgens_Kortisol02mob	2019-08-16 06:07:53	6.7	73	50	57	6	21	7	0	0	0	1	0	0	0	58.3333333333333	0	0	0	0	0	0	50	0	0	1	0	0	0	55	0	0	0	0	0	0	70	3	Abends04mob	2019-08-15 22:55:34	63	23	7.20527777777778	0	0
Q5B4F7EKB5	5	5	60	Morgens05mob	2019-08-17 07:54:14	7.5	68	78	75	7	10	NA	NA	0	0	0	0	0	0	NA	NA	NA	NA	NA	NA	NA	NA	NA	NA	NA	NA	NA	NA	NA	NA	NA	NA	NA	NA	NA	NA	4	Abends_Hygmob	2019-08-16 23:34:57	7	93	8.32138888888889	0	1
Q5B4F7EKB5	6	6	60	Morgens06mob	2019-08-18 08:39:39	7.5	78	67	53	6	40	NA	NA	0	0	0	0	0	0	NA	NA	NA	NA	NA	NA	NA	NA	NA	NA	NA	NA	NA	NA	NA	NA	NA	NA	NA	NA	NA	NA	5	Abends06mob	2019-08-18 00:51:31	0	100	7.80222222222222	0	1
Q5B4F7EKB5	7	7	60	Morgens07mob	2019-08-19 08:05:39	7	90	77	63	6	38	NA	NA	0	0	0	0	0	0	NA	NA	NA	NA	NA	NA	NA	NA	NA	NA	NA	NA	NA	NA	NA	NA	NA	NA	NA	NA	NA	NA	6	Abends07mob	2019-08-19 00:18:00	0	85	7.79416666666667	0	0
Q5B4F7EKB5	8	8	60	Morgens08mob	2019-08-20 08:39:27	7	78	78	57	6	48	NA	NA	0	0	0	0	0	0	NA	NA	NA	NA	NA	NA	NA	NA	NA	NA	NA	NA	NA	NA	NA	NA	NA	NA	NA	NA	NA	NA	7	Abends_Goalsmob	2019-08-19 23:54:46	31	63	8.74472222222222	1	0
Q5B4F7EKB5	9	9	60	Morgens09mob	2019-08-21 07:36:15	7	50	50	24	7	10	NA	NA	0	0	0	0	0	0	NA	NA	NA	NA	NA	NA	NA	NA	NA	NA	NA	NA	NA	NA	NA	NA	NA	NA	NA	NA	NA	NA	8	Abends09mob	2019-08-20 22:51:55	56	49	8.73888888888889	1	0
QAAB11E1F3	1	1	56	Morgens01	2019-08-13 05:38:52	7.5	62	70	74	6	44	NA	NA	0	0	0	0	0	0	NA	NA	NA	NA	NA	NA	NA	NA	NA	NA	NA	NA	NA	NA	NA	NA	NA	NA	NA	NA	NA	NA	0	Abends01	2019-08-12 20:25:47	20	70	9.21805555555556	0	0
QAAB11E1F3	10	10	56	Morgens_Kortisol03mob	2019-08-22 05:43:14	7.5	80	79	79	7	7	3	0	0	0	0	0	0	0	53.3333333333333	0	0	0	0	0	0	50	0	0	0	0	0	0	51	0	0	0	0	0	0	59	9	Abends10mob	2019-08-21 19:59:40	66	51	9.72611111111111	1	0
QAAB11E1F3	11	11	56	Morgens_Kortisol04mob	2019-08-23 05:32:54	6.5	71	61	61	5	54	1	0	0	0	0	0	0	0	61.6666666666667	0	0	0	0	0	0	52	0	0	0	0	0	0	64	0	0	0	0	0	0	69	10	Abends11mob	2019-08-22 20:12:39	70	50	9.3375	1	0
QAAB11E1F3	12	12	56	Morgens12mob	2019-08-24 08:03:10	7.5	81	81	81	7	33	NA	NA	0	0	0	0	0	0	NA	NA	NA	NA	NA	NA	NA	NA	NA	NA	NA	NA	NA	NA	NA	NA	NA	NA	NA	NA	NA	NA	11	Abends12mob	2019-08-23 23:16:37	61	60	8.77583333333333	1	1
QAAB11E1F3	13	13	56	Morgens13mob	2019-08-25 08:50:54	7.5	51	49	59	6	50	NA	NA	0	0	0	0	0	0	NA	NA	NA	NA	NA	NA	NA	NA	NA	NA	NA	NA	NA	NA	NA	NA	NA	NA	NA	NA	NA	NA	12	Abends13mob	2019-08-24 20:10:04	50	83	12.6805555555556	1	1
QAAB11E1F3	14	14	56	Morgens14mob	2019-08-26 05:52:32	6.5	69	69	61	6	34	NA	NA	0	0	0	0	0	0	NA	NA	NA	NA	NA	NA	NA	NA	NA	NA	NA	NA	NA	NA	NA	NA	NA	NA	NA	NA	NA	NA	13	Abends14mob	2019-08-25 20:11:49	8	92	9.67861111111111	1	0
QAAB11E1F3	2	2	56	Morgens02	2019-08-14 05:47:24	7	86	89	80	6	40	NA	NA	0	0	0	0	0	0	NA	NA	NA	NA	NA	NA	NA	NA	NA	NA	NA	NA	NA	NA	NA	NA	NA	NA	NA	NA	NA	NA	1	Abends02mob	2019-08-13 19:41:34	10	90	10.0972222222222	0	0
QAAB11E1F3	3	3	56	Morgens_Kortisol01mob	2019-08-15 06:01:05	5	23	59	60	6	2	2	0	0	0	0	0	0	0	42.3333333333333	0	0	0	0	0	0	0	0	0	0	0	0	0	66	0	0	0	0	0	0	61	2	Abends03mob	2019-08-14 22:05:43	5	89	7.92277777777778	0	0
QAAB11E1F3	4	4	56	Morgens_Kortisol02mob	2019-08-16 06:00:09	6.5	88	81	73	7	55	1	0	0	0	0	0	0	0	65.3333333333333	0	0	0	0	0	0	49	0	0	0	0	0	0	67	0	0	0	0	0	0	80	3	Abends04mob	2019-08-15 19:41:43	25	65	10.3072222222222	0	0
QAAB11E1F3	5	5	56	Morgens05mob	2019-08-17 07:20:17	8	68	71	71	7	53	NA	NA	0	0	0	0	0	0	NA	NA	NA	NA	NA	NA	NA	NA	NA	NA	NA	NA	NA	NA	NA	NA	NA	NA	NA	NA	NA	NA	4	Abends_Hygmob	2019-08-16 20:33:42	40	60	10.7763888888889	0	1
QAAB11E1F3	6	6	56	Morgens06mob	2019-08-18 08:12:47	8.5	79	80	79	8	28	NA	NA	0	0	0	0	0	0	NA	NA	NA	NA	NA	NA	NA	NA	NA	NA	NA	NA	NA	NA	NA	NA	NA	NA	NA	NA	NA	NA	5	Abends06mob	2019-08-17 20:31:14	8	90	11.6925	0	1
QAAB11E1F3	7	7	56	Morgens07mob	2019-08-19 06:06:23	7.5	60	61	41	7	11	NA	NA	0	0	0	0	0	0	NA	NA	NA	NA	NA	NA	NA	NA	NA	NA	NA	NA	NA	NA	NA	NA	NA	NA	NA	NA	NA	NA	6	Abends07mob	2019-08-18 20:04:26	32	75	10.0325	0	0
QAAB11E1F3	8	8	56	Morgens08mob	2019-08-20 05:57:38	7	60	60	59	6	37	NA	NA	0	0	0	0	0	0	NA	NA	NA	NA	NA	NA	NA	NA	NA	NA	NA	NA	NA	NA	NA	NA	NA	NA	NA	NA	NA	NA	7	Abends_Goalsmob	2019-08-19 20:24:33	60	66	9.55138888888889	1	0
QAAB11E1F3	9	9	56	Morgens09mob	2019-08-21 05:25:43	7	89	81	90	6	41	NA	NA	0	0	0	0	0	0	NA	NA	NA	NA	NA	NA	NA	NA	NA	NA	NA	NA	NA	NA	NA	NA	NA	NA	NA	NA	NA	NA	8	Abends09mob	2019-08-20 20:51:15	66	74	8.57444444444444	1	0
QL7XX9UNRT	1	1	72	Morgens01mob	2019-07-23 06:24:45	5	39	60	60	6	44	NA	NA	0	0	0	0	0	0	NA	NA	NA	NA	NA	NA	NA	NA	NA	NA	NA	NA	NA	NA	NA	NA	NA	NA	NA	NA	NA	NA	0	Abends01mob	2019-07-22 21:49:39	52	68	8.585	0	0
QL7XX9UNRT	10	10	72	Morgens_Kortisol03mob	2019-08-01 06:05:44	5.5	55	57	43	6	53	6	0	0	0	0	0	0	0	26	0	0	0	0	0	0	43	0	0	0	0	0	0	15	0	0	0	0	0	0	20	9	Abends10mob	2019-07-31 22:18:46	0	100	7.78277777777778	1	0
QL7XX9UNRT	11	11	72	Morgens_Kortisol04mob	2019-08-02 06:42:31	6	78	73	61	7	30	10	0	0	0	0	0	0	0	34	0	0	0	0	0	0	49	0	0	0	0	0	0	29	0	0	0	0	0	0	24	10	Abends11mob	2019-08-01 21:50:39	0	95	8.86444444444444	1	0
QL7XX9UNRT	12	12	72	Morgens12	2019-08-03 09:27:55	7.5	91	93	81	5	45	NA	NA	0	0	0	0	0	0	NA	NA	NA	NA	NA	NA	NA	NA	NA	NA	NA	NA	NA	NA	NA	NA	NA	NA	NA	NA	NA	NA	11	Abends12	2019-08-03 01:38:34	6	91	7.8225	1	1
QL7XX9UNRT	13	13	72	Morgens13mob	2019-08-04 09:54:38	7.5	78	100	81	8	35	NA	NA	0	0	0	0	0	0	NA	NA	NA	NA	NA	NA	NA	NA	NA	NA	NA	NA	NA	NA	NA	NA	NA	NA	NA	NA	NA	NA	12	Abends13mob	2019-08-04 09:53:01	13	100	0.0269444444444444	1	1
QL7XX9UNRT	14	14	72	Morgens14mob	2019-08-05 07:54:21	5	60	61	48	7	8	NA	NA	0	0	0	0	0	0	NA	NA	NA	NA	NA	NA	NA	NA	NA	NA	NA	NA	NA	NA	NA	NA	NA	NA	NA	NA	NA	NA	13	Abends14	2019-08-04 22:18:41	0	100	9.59444444444444	1	0
QL7XX9UNRT	2	2	72	Morgens02mob	2019-07-24 06:46:56	5	49	71	58	7	0	NA	NA	0	0	0	0	0	0	NA	NA	NA	NA	NA	NA	NA	NA	NA	NA	NA	NA	NA	NA	NA	NA	NA	NA	NA	NA	NA	NA	1	Abends02mob	2019-07-23 21:56:48	83	67	8.83555555555555	0	0
QL7XX9UNRT	3	3	72	Morgens_Kortisol01mob	2019-07-25 06:10:33	5	50	64	41	6	29	6	0	0	0	0	0	0	0	10.6666666666667	0	0	0	0	0	0	0	0	0	0	0	0	0	14	0	0	0	0	0	0	18	2	Abends03mob	2019-07-24 21:36:28	19	84	8.56805555555556	0	0
QL7XX9UNRT	4	4	72	Morgens_Kortisol02mob	2019-07-26 06:27:51	5	61	60	52	6	46	8	0	0	0	0	0	0	0	24.6666666666667	0	0	0	0	0	0	0	0	0	0	0	0	0	31	0	0	0	0	0	0	43	3	Abends04mob	2019-07-25 21:46:38	13	80	8.68694444444444	0	0
QL7XX9UNRT	5	5	72	Morgens05mob	2019-07-27 07:44:12	7	59	100	80	7	8	NA	NA	0	0	0	0	0	0	NA	NA	NA	NA	NA	NA	NA	NA	NA	NA	NA	NA	NA	NA	NA	NA	NA	NA	NA	NA	NA	NA	4	Abends_Hygmob	2019-07-26 21:09:04	30	85	10.5855555555556	0	1
QL7XX9UNRT	6	6	72	Morgens06mob	2019-07-28 09:10:26	8	63	100	61	7	49	NA	NA	0	0	0	0	0	0	NA	NA	NA	NA	NA	NA	NA	NA	NA	NA	NA	NA	NA	NA	NA	NA	NA	NA	NA	NA	NA	NA	5	Abends06mob	2019-07-27 23:53:17	0	0	9.28583333333333	0	1
QL7XX9UNRT	7	7	72	Morgens07mob	2019-07-29 07:22:39	5	61	53	50	6	15	NA	NA	0	0	0	0	0	0	NA	NA	NA	NA	NA	NA	NA	NA	NA	NA	NA	NA	NA	NA	NA	NA	NA	NA	NA	NA	NA	NA	6	Abends07mob	2019-07-28 22:13:35	0	100	9.15111111111111	0	0
QL7XX9UNRT	8	8	72	Morgens08mob	2019-07-30 07:13:19	5.5	81	77	58	7	5	NA	NA	0	0	0	0	0	0	NA	NA	NA	NA	NA	NA	NA	NA	NA	NA	NA	NA	NA	NA	NA	NA	NA	NA	NA	NA	NA	NA	7	Abends_Goalsmob	2019-07-29 22:01:56	18	100	9.18972222222222	1	0
QL7XX9UNRT	9	9	72	Morgens09	2019-07-31 06:14:36	5	42	69	61	6	34	NA	NA	0	0	0	0	0	0	NA	NA	NA	NA	NA	NA	NA	NA	NA	NA	NA	NA	NA	NA	NA	NA	NA	NA	NA	NA	NA	NA	8	Abends09mob	2019-07-30 21:40:50	19	98	8.56277777777778	1	0
QTBETTYG55	1	1	58	Morgens01	2019-08-20 07:36:25	7.5	100	18	62	7	19	NA	NA	0	0	0	0	0	0	NA	NA	NA	NA	NA	NA	NA	NA	NA	NA	NA	NA	NA	NA	NA	NA	NA	NA	NA	NA	NA	NA	0	Abends01	2019-08-20 07:33:33	34	13	0.0477777777777778	0	0
QTBETTYG55	10	10	58	Morgens_Kortisol03	2019-08-29 06:55:23	7	79	0	71	7	27	5	0	0	0	0	0	0	0	33.3333333333333	0	0	0	0	0	0	2	0	0	0	0	0	0	50	0	0	0	0	0	0	48	9	Abends10	2019-08-28 22:12:02	54	16	8.7225	1	0
QTBETTYG55	11	11	58	Morgens_Kortisol04	2019-08-30 07:15:45	7	99	100	84	6	47	7	0	0	0	0	0	0	0	39.3333333333333	0	0	0	0	0	0	0	0	0	0	0	0	0	52	0	0	0	0	0	0	66	10	Abends11	2019-08-29 23:00:39	35	89	8.25166666666667	1	0
QTBETTYG55	12	12	58	Morgens12	2019-08-31 10:07:40	7	66	21	100	6	20	NA	NA	0	0	0	0	0	0	NA	NA	NA	NA	NA	NA	NA	NA	NA	NA	NA	NA	NA	NA	NA	NA	NA	NA	NA	NA	NA	NA	11	Abends12	2019-08-31 01:10:55	70	100	8.94583333333333	1	1
QTBETTYG55	13	13	58	Morgens13	2019-09-01 17:56:05	8	100	98	99	8	37	NA	NA	0	0	0	0	0	0	NA	NA	NA	NA	NA	NA	NA	NA	NA	NA	NA	NA	NA	NA	NA	NA	NA	NA	NA	NA	NA	NA	12	Abends13	2019-08-31 23:17:19	8	100	18.6461111111111	1	1
QTBETTYG55	14	14	58	Morgens14	2019-09-02 06:36:25	6	66	100	100	5	57	NA	NA	0	0	0	0	0	0	NA	NA	NA	NA	NA	NA	NA	NA	NA	NA	NA	NA	NA	NA	NA	NA	NA	NA	NA	NA	NA	NA	13	Abends14mob	2019-09-01 22:46:22	7	86	7.83416666666667	1	0
QTBETTYG55	2	2	58	Morgens02	2019-08-21 07:22:50	6	22	1	20	7	23	NA	NA	0	0	0	0	0	0	NA	NA	NA	NA	NA	NA	NA	NA	NA	NA	NA	NA	NA	NA	NA	NA	NA	NA	NA	NA	NA	NA	1	Abends02	2019-08-20 20:03:17	18	83	11.3258333333333	0	0
QTBETTYG55	3	3	58	Morgens_Kortisol01	2019-08-22 07:01:05	6	78	100	81	7	29	1	0	0	0	0	0	0	0	15	0	0	0	0	0	0	9	0	0	0	0	0	0	18	0	0	0	0	0	0	18	2	Abends03	2019-08-21 22:07:44	1	84	8.88916666666667	0	0
QTBETTYG55	4	4	58	Morgens_Kortisol02	2019-08-23 07:18:41	8	100	100	100	6	32	5	0	0	0	0	0	0	0	47.3333333333333	0	0	0	0	0	0	13	0	0	0	0	0	0	62	0	0	0	0	0	0	67	3	Abends04	2019-08-22 21:18:11	15	100	10.0083333333333	0	0
QTBETTYG55	5	5	58	Morgens05	2019-08-24 10:28:28	7	100	98	53	6	53	NA	NA	0	0	0	0	0	0	NA	NA	NA	NA	NA	NA	NA	NA	NA	NA	NA	NA	NA	NA	NA	NA	NA	NA	NA	NA	NA	NA	4	Abends_Hyg	2019-08-24 02:35:35	18	100	7.88138888888889	0	1
QTBETTYG55	6	6	58	Morgens06	2019-08-25 13:29:11	10	100	100	81	9	4	NA	NA	0	0	0	0	0	0	NA	NA	NA	NA	NA	NA	NA	NA	NA	NA	NA	NA	NA	NA	NA	NA	NA	NA	NA	NA	NA	NA	5	Abends06	2019-08-24 23:48:21	8	100	13.6805555555556	0	1
QTBETTYG55	7	7	58	Morgens07	2019-08-26 06:49:58	6	30	0	29	6	17	NA	NA	0	0	0	0	0	0	NA	NA	NA	NA	NA	NA	NA	NA	NA	NA	NA	NA	NA	NA	NA	NA	NA	NA	NA	NA	NA	NA	6	Abends07	2019-08-25 22:41:10	0	100	8.14666666666667	0	0
QTBETTYG55	8	8	58	Morgens08	2019-08-27 08:11:52	7	100	80	39	6	18	NA	NA	0	0	0	0	0	0	NA	NA	NA	NA	NA	NA	NA	NA	NA	NA	NA	NA	NA	NA	NA	NA	NA	NA	NA	NA	NA	NA	7	Abends_Goals	2019-08-26 23:25:57	47	62	8.76527777777778	1	0
QTBETTYG55	9	9	58	Morgens09	2019-08-28 07:25:13	6	100	99	100	7	22	NA	NA	0	0	0	0	0	0	NA	NA	NA	NA	NA	NA	NA	NA	NA	NA	NA	NA	NA	NA	NA	NA	NA	NA	NA	NA	NA	NA	8	Abends09	2019-08-27 22:54:08	41	69	8.51805555555556	1	0
QZLBAB9ETQ	1	1	64	Morgens01mob	2019-07-30 06:44:16	6.75	61	82	80	6	22	NA	NA	0	0	0	0	0	0	NA	NA	NA	NA	NA	NA	NA	NA	NA	NA	NA	NA	NA	NA	NA	NA	NA	NA	NA	NA	NA	NA	0	Abends01mob	2019-07-29 22:38:42	19	68	8.09277777777778	0	0
QZLBAB9ETQ	10	10	64	Morgens_Kortisol03mob	2019-08-08 06:17:49	6.5	72	81	80	6	47	2	0	0	0	0	0	0	0	41	0	0	0	0	0	0	50	0	0	0	0	0	0	50	0	0	0	0	0	0	23	9	Abends10mob	2019-08-07 22:38:12	65	50	7.66027777777778	1	0
QZLBAB9ETQ	11	11	64	Morgens_Kortisol04mob	2019-08-09 06:35:59	6.25	71	78	69	6	36	1	0	0	0	0	0	0	0	15	0	0	0	0	0	0	0	0	0	0	0	0	0	24	0	0	0	0	0	0	21	10	Abends11mob	2019-08-08 23:14:35	40	38	7.35666666666667	1	0
QZLBAB9ETQ	12	12	64	Morgens12mob	2019-08-10 08:43:32	9	71	59	81	8	57	NA	NA	0	0	0	0	0	0	NA	NA	NA	NA	NA	NA	NA	NA	NA	NA	NA	NA	NA	NA	NA	NA	NA	NA	NA	NA	NA	NA	11	Abends12mob	2019-08-09 22:41:49	30	51	10.0286111111111	1	1
QZLBAB9ETQ	13	13	64	Morgens13mob	2019-08-11 08:52:18	8	78	78	82	7	19	NA	NA	0	0	0	0	0	0	NA	NA	NA	NA	NA	NA	NA	NA	NA	NA	NA	NA	NA	NA	NA	NA	NA	NA	NA	NA	NA	NA	12	Abends13mob	2019-08-11 00:26:20	5	100	8.43277777777778	1	1
QZLBAB9ETQ	14	14	64	Morgens14mob	2019-08-12 06:45:36	6.75	71	73	73	6	54	NA	NA	0	0	0	0	0	0	NA	NA	NA	NA	NA	NA	NA	NA	NA	NA	NA	NA	NA	NA	NA	NA	NA	NA	NA	NA	NA	NA	13	Abends14mob	2019-08-11 23:01:41	8	88	7.73194444444444	1	0
QZLBAB9ETQ	2	2	64	Morgens02mob	2019-07-31 07:08:52	7	60	80	81	7	46	NA	NA	0	0	0	0	0	0	NA	NA	NA	NA	NA	NA	NA	NA	NA	NA	NA	NA	NA	NA	NA	NA	NA	NA	NA	NA	NA	NA	1	Abends02mob	2019-07-30 22:20:47	40	52	8.80138888888889	0	0
QZLBAB9ETQ	3	3	64	Morgens_Kortisol01mob	2019-08-01 06:54:04	6.75	52	72	68	6	53	5	0	0	0	0	0	0	0	21	0	0	0	0	0	0	7	0	0	0	0	0	0	35	0	0	0	0	0	0	21	2	Abends03mob	2019-07-31 23:05:33	20	80	7.80861111111111	0	0
QZLBAB9ETQ	4	4	64	Morgens_Kortisol02mob	2019-08-02 06:19:04	6.5	73	61	50	6	12	2	0	0	0	0	0	0	0	8.33333333333333	0	0	0	0	0	0	0	0	0	0	0	0	0	7	0	0	0	0	0	0	18	3	Abends04mob	2019-08-01 23:14:30	60	59	7.07611111111111	0	0
QZLBAB9ETQ	5	5	64	Morgens05mob	2019-08-03 09:22:35	8.5	79	89	91	8	24	NA	NA	0	0	0	0	0	0	NA	NA	NA	NA	NA	NA	NA	NA	NA	NA	NA	NA	NA	NA	NA	NA	NA	NA	NA	NA	NA	NA	4	Abends_Hygmob	2019-08-02 23:43:08	31	68	9.6575	0	1
QZLBAB9ETQ	6	6	64	Morgens06mob	2019-08-04 09:41:27	6.5	60	80	68	6	32	NA	NA	0	0	0	0	0	0	NA	NA	NA	NA	NA	NA	NA	NA	NA	NA	NA	NA	NA	NA	NA	NA	NA	NA	NA	NA	NA	NA	5	Abends06mob	2019-08-04 02:06:01	3	85	7.59055555555556	0	1
QZLBAB9ETQ	7	7	64	Morgens07mob	2019-08-05 06:35:39	6	58	78	48	5	59	NA	NA	0	0	0	0	0	0	NA	NA	NA	NA	NA	NA	NA	NA	NA	NA	NA	NA	NA	NA	NA	NA	NA	NA	NA	NA	NA	NA	6	Abends07mob	2019-08-04 23:39:49	6	86	6.93055555555556	0	0
QZLBAB9ETQ	8	8	64	Morgens08mob	2019-08-06 06:44:59	7	73	69	65	6	41	NA	NA	0	0	0	0	0	0	NA	NA	NA	NA	NA	NA	NA	NA	NA	NA	NA	NA	NA	NA	NA	NA	NA	NA	NA	NA	NA	NA	7	Abends_Goalsmob	2019-08-05 22:58:37	39	71	7.77277777777778	1	0
QZLBAB9ETQ	9	9	64	Morgens09mob	2019-08-07 06:30:44	6.75	70	65	58	6	46	NA	NA	0	0	0	0	0	0	NA	NA	NA	NA	NA	NA	NA	NA	NA	NA	NA	NA	NA	NA	NA	NA	NA	NA	NA	NA	NA	NA	8	Abends09mob	2019-08-06 22:58:41	73	20	7.53416666666667	1	0
R8STSYNNLM	1	1	26	Morgens01mob	2019-08-27 05:55:35	6	49	68	56	7	45	NA	NA	0	0	0	0	0	0	NA	NA	NA	NA	NA	NA	NA	NA	NA	NA	NA	NA	NA	NA	NA	NA	NA	NA	NA	NA	NA	NA	0	Abends01	2019-08-26 19:55:50	30	65	9.99583333333333	0	0
R8STSYNNLM	10	10	26	Morgens_Kortisol03mob	2019-09-05 05:50:36	6	71	75	76	7	24	5	0	0	0	0	0	0	0	44.6666666666667	0	0	0	0	0	0	50	0	0	0	0	0	0	21	0	0	0	0	0	0	63	9	Abends10mob	2019-09-04 19:36:11	70	30	10.2402777777778	1	0
R8STSYNNLM	11	11	26	Morgens_Kortisol04mob	2019-09-06 05:50:26	7.15	55	67	65	6	36	5	0	0	0	0	0	0	0	44	0	0	0	0	0	0	0	0	0	0	0	0	0	63	0	0	0	0	0	0	69	10	Abends11mob	2019-09-05 20:15:16	32	68	9.58611111111111	1	0
R8STSYNNLM	12	12	26	Morgens12mob	2019-09-07 07:53:01	8	67	54	58	7	46	NA	NA	0	0	0	0	0	0	NA	NA	NA	NA	NA	NA	NA	NA	NA	NA	NA	NA	NA	NA	NA	NA	NA	NA	NA	NA	NA	NA	11	Abends12mob	2019-09-06 19:36:31	13	60	12.275	1	1
R8STSYNNLM	13	13	26	Morgens13mob	2019-09-08 05:03:45	5.5	47	48	43	5	33	NA	NA	0	0	0	0	0	0	NA	NA	NA	NA	NA	NA	NA	NA	NA	NA	NA	NA	NA	NA	NA	NA	NA	NA	NA	NA	NA	NA	12	Abends13mob	2019-09-07 22:09:32	10	80	6.90361111111111	1	1
R8STSYNNLM	14	14	26	Morgens14mob	2019-09-09 06:03:57	8	74	75	82	7	10	NA	NA	0	0	0	0	0	0	NA	NA	NA	NA	NA	NA	NA	NA	NA	NA	NA	NA	NA	NA	NA	NA	NA	NA	NA	NA	NA	NA	13	Abends14mob	2019-09-08 20:38:56	10	50	9.41694444444444	1	0
R8STSYNNLM	2	2	26	Morgens02mob	2019-08-28 05:52:05	6.5	73	61	59	6	43	NA	NA	0	0	0	0	0	0	NA	NA	NA	NA	NA	NA	NA	NA	NA	NA	NA	NA	NA	NA	NA	NA	NA	NA	NA	NA	NA	NA	1	Abends02mob	2019-08-27 19:34:52	33	63	10.2869444444444	0	0
R8STSYNNLM	3	3	26	Morgens_Kortisol01mob	2019-08-29 05:55:02	6.25	65	70	71	6	34	6	0	0	0	0	0	0	0	44.3333333333333	0	0	0	0	0	0	0	0	0	0	0	0	0	79	0	0	0	0	0	0	54	2	Abends03mob	2019-08-28 20:34:09	22	37	9.34805555555556	0	0
R8STSYNNLM	4	4	26	Morgens_Kortisol02mob	2019-08-30 05:51:13	6.45	67	73	82	6	46	6	0	0	0	0	0	0	0	53	0	0	0	0	0	0	51	0	0	0	0	0	0	32	0	0	0	0	0	0	76	3	Abends04mob	2019-08-29 19:45:19	40	60	10.0983333333333	0	0
R8STSYNNLM	5	5	26	Morgens05mob	2019-08-31 07:06:44	7.3	53	74	76	7	36	NA	NA	0	0	0	0	0	0	NA	NA	NA	NA	NA	NA	NA	NA	NA	NA	NA	NA	NA	NA	NA	NA	NA	NA	NA	NA	NA	NA	4	Abends_Hygmob	2019-08-30 21:18:13	51	63	9.80861111111111	0	1
R8STSYNNLM	6	6	26	Morgens06mob	2019-09-01 06:18:25	5.25	22	35	33	5	44	NA	NA	0	0	0	0	0	0	NA	NA	NA	NA	NA	NA	NA	NA	NA	NA	NA	NA	NA	NA	NA	NA	NA	NA	NA	NA	NA	NA	5	Abends06mob	2019-08-31 23:32:18	22	13	6.76861111111111	0	1
R8STSYNNLM	7	7	26	Morgens07mob	2019-09-02 05:50:25	8	60	38	38	7	21	NA	NA	0	0	0	0	0	0	NA	NA	NA	NA	NA	NA	NA	NA	NA	NA	NA	NA	NA	NA	NA	NA	NA	NA	NA	NA	NA	NA	6	Abends07mob	2019-09-01 19:57:48	43	38	9.87694444444444	0	0
R8STSYNNLM	8	8	26	Morgens08mob	2019-09-03 06:09:07	7.3	52	53	63	6	34	NA	NA	0	0	0	0	0	0	NA	NA	NA	NA	NA	NA	NA	NA	NA	NA	NA	NA	NA	NA	NA	NA	NA	NA	NA	NA	NA	NA	7	Abends_Goalsmob	2019-09-02 19:40:38	5	81	10.4747222222222	1	0
R8STSYNNLM	9	9	26	Morgens09mob	2019-09-04 05:51:49	5.3	60	65	49	5	39	NA	NA	0	0	0	0	0	0	NA	NA	NA	NA	NA	NA	NA	NA	NA	NA	NA	NA	NA	NA	NA	NA	NA	NA	NA	NA	NA	NA	8	Abends09mob	2019-09-03 20:27:35	50	50	9.40388888888889	1	0
SNHUXN2718	1	1	75	Morgens01	2019-07-23 06:23:46	6.5	79	60	41	5	13	NA	NA	0	0	0	0	0	0	NA	NA	NA	NA	NA	NA	NA	NA	NA	NA	NA	NA	NA	NA	NA	NA	NA	NA	NA	NA	NA	NA	0	Abends01	2019-07-22 19:58:51	40	60	10.4152777777778	0	0
SNHUXN2718	10	10	75	Morgens_Kortisol03	2019-08-01 10:39:45	8	44	6	12	8	15	15	0	0	0	1	0	0	0	10.3333333333333	0	0	0	0	0	0	5	0	0	1	0	0	0	7	0	0	0	0	0	0	19	9	NA	NA	NA	NA	NA	1	0
SNHUXN2718	11	11	75	Morgens_Kortisol04	2019-08-02 10:57:17	8.5	30	40	30	8	40	14	0	0	0	1	0	0	0	20.3333333333333	0	0	0	0	0	0	5	0	0	1	0	0	0	30	0	0	0	0	0	0	26	10	Abends11	2019-08-01 22:50:14	33	83	12.1175	1	0
SNHUXN2718	12	12	75	Morgens12	2019-08-03 09:45:09	7.5	41	61	56	6	18	NA	NA	0	0	0	0	0	0	NA	NA	NA	NA	NA	NA	NA	NA	NA	NA	NA	NA	NA	NA	NA	NA	NA	NA	NA	NA	NA	NA	11	Abends12	2019-08-02 22:15:52	24	85	11.4880555555556	1	1
SNHUXN2718	13	13	75	Morgens13	2019-08-04 06:32:38	1.5	60	19	21	1	12	NA	NA	0	0	0	0	0	0	NA	NA	NA	NA	NA	NA	NA	NA	NA	NA	NA	NA	NA	NA	NA	NA	NA	NA	NA	NA	NA	NA	12	Abends13	2019-08-03 22:33:15	40	50	7.98972222222222	1	1
SNHUXN2718	14	14	75	Morgens14	2019-08-05 06:57:41	7	61	49	57	6	51	NA	NA	0	0	0	0	0	0	NA	NA	NA	NA	NA	NA	NA	NA	NA	NA	NA	NA	NA	NA	NA	NA	NA	NA	NA	NA	NA	NA	13	Abends14	2019-08-04 19:37:05	20	50	11.3433333333333	1	0
SNHUXN2718	2	2	75	Morgens02	2019-07-24 07:38:25	5.7	79	40	21	5	32	NA	NA	0	0	0	0	0	0	NA	NA	NA	NA	NA	NA	NA	NA	NA	NA	NA	NA	NA	NA	NA	NA	NA	NA	NA	NA	NA	NA	1	Abends02	2019-07-23 23:54:54	40	50	7.72527777777778	0	0
SNHUXN2718	3	3	75	Morgens_Kortisol01	2019-07-25 07:13:09	6	80	9	17	5	59	4	0	0	0	0	0	0	0	44.3333333333333	0	0	0	0	0	0	3	0	0	0	0	0	0	64	0	0	0	0	0	0	66	2	Abends03	2019-07-24 23:40:59	70	25	7.53611111111111	0	0
SNHUXN2718	4	4	75	Morgens_Kortisol02	2019-07-26 08:11:07	5.8	57	43	33	6	6	11	0	0	0	1	0	0	0	44.6666666666667	0	0	0	0	0	0	0	0	0	1	0	0	0	72	0	0	0	0	0	0	62	3	Abends04	2019-07-25 23:57:42	40	50	8.22361111111111	0	0
SNHUXN2718	5	5	75	Morgens05	2019-07-27 07:14:09	6	70	40	20	5	27	NA	NA	0	0	0	0	0	0	NA	NA	NA	NA	NA	NA	NA	NA	NA	NA	NA	NA	NA	NA	NA	NA	NA	NA	NA	NA	NA	NA	4	Abends_Hyg	2019-07-26 21:18:17	5	82	9.93111111111111	0	1
SNHUXN2718	6	6	75	Morgens06	2019-07-28 11:19:18	8.5	79	60	57	6	46	NA	NA	0	0	0	0	0	0	NA	NA	NA	NA	NA	NA	NA	NA	NA	NA	NA	NA	NA	NA	NA	NA	NA	NA	NA	NA	NA	NA	5	Abends06	2019-07-28 00:23:05	5	50	10.9369444444444	0	1
SNHUXN2718	7	7	75	Morgens07	2019-07-29 07:51:32	6.5	80	39	39	5	23	NA	NA	0	0	0	0	0	0	NA	NA	NA	NA	NA	NA	NA	NA	NA	NA	NA	NA	NA	NA	NA	NA	NA	NA	NA	NA	NA	NA	6	Abends07mob	2019-07-29 07:29:13	10	90	0.371944444444444	0	0
SNHUXN2718	8	8	75	Morgens08	2019-07-30 07:27:30	5.5	40	28	20	9	15	NA	NA	0	0	0	0	0	0	NA	NA	NA	NA	NA	NA	NA	NA	NA	NA	NA	NA	NA	NA	NA	NA	NA	NA	NA	NA	NA	NA	7	Abends_Goalsmob	2019-07-30 01:21:48	65	79	6.095	1	0
SNHUXN2718	9	9	75	Morgens09	2019-07-31 10:48:18	8	19	13	32	9	33	NA	NA	0	0	0	0	0	0	NA	NA	NA	NA	NA	NA	NA	NA	NA	NA	NA	NA	NA	NA	NA	NA	NA	NA	NA	NA	NA	NA	8	Abends09	2019-07-30 22:39:57	20	75	12.1391666666667	1	0
SUPAF6S4PU	1	1	73	Morgens01mob	2019-07-23 07:22:04	7.5	79	71	40	7	32	NA	NA	0	0	0	0	0	0	NA	NA	NA	NA	NA	NA	NA	NA	NA	NA	NA	NA	NA	NA	NA	NA	NA	NA	NA	NA	NA	NA	0	Abends01mob	2019-07-22 22:43:48	30	70	8.63777777777778	0	0
SUPAF6S4PU	10	10	73	Morgens_Kortisol03mob	2019-08-01 06:34:40	7	90	50	40	6	34	5	0	0	0	0	0	0	0	13.3333333333333	0	0	0	0	0	0	0	0	0	0	0	0	0	32	0	0	0	0	0	0	8	9	Abends10mob	2019-07-31 22:45:48	10	60	7.81444444444444	1	0
SUPAF6S4PU	11	11	73	Morgens_Kortisol04mob	2019-08-02 06:24:16	7	80	49	26	6	25	5	0	0	0	0	0	0	0	14	0	0	0	0	0	0	0	0	0	0	0	0	0	35	0	0	0	0	0	0	7	10	Abends11mob	2019-08-01 23:01:40	20	50	7.37666666666667	1	0
SUPAF6S4PU	12	12	73	Morgens12mob	2019-08-03 09:46:18	8.5	69	69	59	8	37	NA	NA	0	0	0	0	0	0	NA	NA	NA	NA	NA	NA	NA	NA	NA	NA	NA	NA	NA	NA	NA	NA	NA	NA	NA	NA	NA	NA	11	Abends12mob	2019-08-02 23:27:31	15	60	10.3130555555556	1	1
SUPAF6S4PU	13	13	73	Morgens13mob	2019-08-04 09:43:22	6.5	81	60	59	6	30	NA	NA	0	0	0	0	0	0	NA	NA	NA	NA	NA	NA	NA	NA	NA	NA	NA	NA	NA	NA	NA	NA	NA	NA	NA	NA	NA	NA	12	Abends13mob	2019-08-04 02:21:48	20	80	7.35944444444444	1	1
SUPAF6S4PU	14	14	73	Morgens14mob	2019-08-05 06:33:48	6	81	34	22	5	53	NA	NA	0	0	0	0	0	0	NA	NA	NA	NA	NA	NA	NA	NA	NA	NA	NA	NA	NA	NA	NA	NA	NA	NA	NA	NA	NA	NA	13	Abends14mob	2019-08-04 23:43:29	10	90	6.83861111111111	1	0
SUPAF6S4PU	2	2	73	Morgens02mob	2019-07-24 06:55:01	7	71	60	40	6	49	NA	NA	0	0	0	0	0	0	NA	NA	NA	NA	NA	NA	NA	NA	NA	NA	NA	NA	NA	NA	NA	NA	NA	NA	NA	NA	NA	NA	1	Abends02mob	2019-07-23 22:58:23	30	70	7.94388888888889	0	0
SUPAF6S4PU	3	3	73	Morgens_Kortisol01mob	2019-07-25 07:07:05	7	69	51	39	7	20	5	0	0	0	0	0	0	0	15.3333333333333	0	0	0	0	0	0	0	0	0	0	0	0	0	17	0	0	0	0	0	0	29	2	Abends03mob	2019-07-24 22:33:59	50	50	8.55166666666667	0	0
SUPAF6S4PU	4	4	73	Morgens_Kortisol02mob	2019-07-26 06:57:06	7	51	51	39	7	7	5	0	0	0	0	0	0	0	15	0	0	0	0	0	0	0	0	0	0	0	0	0	27	0	0	0	0	0	0	18	3	Abends04mob	2019-07-25 22:12:30	40	60	8.74333333333333	0	0
SUPAF6S4PU	5	5	73	Morgens05mob	2019-07-27 09:35:11	9	80	81	72	8	42	NA	NA	0	0	0	0	0	0	NA	NA	NA	NA	NA	NA	NA	NA	NA	NA	NA	NA	NA	NA	NA	NA	NA	NA	NA	NA	NA	NA	4	Abends_Hygmob	2019-07-26 22:59:18	20	70	10.5980555555556	0	1
SUPAF6S4PU	6	6	73	Morgens06mob	2019-07-28 09:26:58	9	90	80	70	8	44	NA	NA	0	0	0	0	0	0	NA	NA	NA	NA	NA	NA	NA	NA	NA	NA	NA	NA	NA	NA	NA	NA	NA	NA	NA	NA	NA	NA	5	Abends06mob	2019-07-27 23:07:32	20	80	10.3238888888889	0	1
SUPAF6S4PU	7	7	73	Morgens07mob	2019-07-29 06:55:06	7	81	61	29	6	45	NA	NA	0	0	0	0	0	0	NA	NA	NA	NA	NA	NA	NA	NA	NA	NA	NA	NA	NA	NA	NA	NA	NA	NA	NA	NA	NA	NA	6	Abends07mob	2019-07-28 22:59:05	10	90	7.93361111111111	0	0
SUPAF6S4PU	8	8	73	Morgens08mob	2019-07-30 07:38:54	7	81	49	29	6	45	NA	NA	0	0	0	0	0	0	NA	NA	NA	NA	NA	NA	NA	NA	NA	NA	NA	NA	NA	NA	NA	NA	NA	NA	NA	NA	NA	NA	7	Abends_Goalsmob	2019-07-29 22:33:23	30	60	9.09194444444444	1	0
SUPAF6S4PU	9	9	73	Morgens09mob	2019-07-31 06:16:58	7	81	51	29	6	31	NA	NA	0	0	0	0	0	0	NA	NA	NA	NA	NA	NA	NA	NA	NA	NA	NA	NA	NA	NA	NA	NA	NA	NA	NA	NA	NA	NA	8	Abends09mob	2019-07-30 22:22:37	20	50	7.90583333333333	1	0
SXWA13W8HE	1	1	80	Morgens01	2019-07-23 08:50:56	7.3	58	39	35	6	53	NA	NA	0	0	0	0	0	0	NA	NA	NA	NA	NA	NA	NA	NA	NA	NA	NA	NA	NA	NA	NA	NA	NA	NA	NA	NA	NA	NA	0	Abends01mob	2019-07-22 21:03:27	33	40	11.7913888888889	0	0
SXWA13W8HE	10	10	80	Morgens_Kortisol03mob	2019-08-01 08:41:47	8	52	58	21	8	32	30	0	0	0	1	0	0	0	66	0	0	1	0	0	0	64	0	0	1	0	0	0	68	NA	NA	NA	NA	NA	NA	NA	9	Abends10mob	2019-07-31 20:21:47	33	14	12.3333333333333	1	0
SXWA13W8HE	11	11	80	Morgens_Kortisol04mob	2019-08-02 07:44:43	6.5	40	61	29	7	7	10	0	0	0	1	0	0	0	61.3333333333333	0	0	0	0	0	0	57	0	0	1	0	0	0	64	0	0	1	0	0	0	63	10	Abends11mob	2019-08-01 22:24:42	45	29	9.33361111111111	1	0
SXWA13W8HE	12	12	80	Morgens12mob	2019-08-03 09:41:06	7	41	40	43	7	41	NA	NA	0	0	0	0	0	0	NA	NA	NA	NA	NA	NA	NA	NA	NA	NA	NA	NA	NA	NA	NA	NA	NA	NA	NA	NA	NA	NA	11	Abends12mob	2019-08-03 00:11:24	50	24	9.495	1	1
SXWA13W8HE	13	13	80	Morgens13mob	2019-08-04 09:04:40	6.5	21	19	25	6	33	NA	NA	0	0	0	0	0	0	NA	NA	NA	NA	NA	NA	NA	NA	NA	NA	NA	NA	NA	NA	NA	NA	NA	NA	NA	NA	NA	NA	12	Abends13mob	2019-08-03 22:47:19	13	31	10.2891666666667	1	1
SXWA13W8HE	14	14	80	Morgens14mob	2019-08-05 08:19:56	7	25	41	31	6	31	NA	NA	0	0	0	0	0	0	NA	NA	NA	NA	NA	NA	NA	NA	NA	NA	NA	NA	NA	NA	NA	NA	NA	NA	NA	NA	NA	NA	13	Abends14mob	2019-08-04 21:54:07	22	13	10.4302777777778	1	0
SXWA13W8HE	2	2	80	Morgens02mob	2019-07-24 08:01:45	8	63	38	60	7	39	NA	NA	0	0	0	0	0	0	NA	NA	NA	NA	NA	NA	NA	NA	NA	NA	NA	NA	NA	NA	NA	NA	NA	NA	NA	NA	NA	NA	1	Abends02mob	2019-07-23 21:03:48	43	18	10.9658333333333	0	0
SXWA13W8HE	3	3	80	Morgens_Kortisol01mob	2019-07-25 08:23:19	7.4	34	58	46	7	12	40	0	0	0	1	0	0	0	14.3333333333333	0	0	0	0	0	0	0	0	0	1	0	0	0	33	0	0	0	0	0	0	10	2	Abends03mob	2019-07-24 21:23:53	53	28	10.9905555555556	0	0
SXWA13W8HE	4	4	80	Morgens_Kortisol02mob	2019-07-26 07:55:39	7.7	56	64	49	7	10	10	0	0	0	1	0	0	0	25.3333333333333	0	0	0	0	0	0	12	0	0	1	0	0	0	28	0	0	1	0	0	0	36	3	Abends04mob	2019-07-25 20:08:33	22	16	11.785	0	0
SXWA13W8HE	5	5	80	Morgens05mob	2019-07-27 09:20:41	7.5	44	0	40	7	11	NA	NA	0	0	0	0	0	0	NA	NA	NA	NA	NA	NA	NA	NA	NA	NA	NA	NA	NA	NA	NA	NA	NA	NA	NA	NA	NA	NA	4	Abends_Hygmob	2019-07-26 19:36:20	22	29	13.7391666666667	0	1
SXWA13W8HE	6	6	80	Morgens06mob	2019-07-28 09:05:52	6.5	15	25	25	6	53	NA	NA	0	0	0	0	0	0	NA	NA	NA	NA	NA	NA	NA	NA	NA	NA	NA	NA	NA	NA	NA	NA	NA	NA	NA	NA	NA	NA	5	Abends06mob	2019-07-27 20:04:33	10	27	13.0219444444444	0	1
SXWA13W8HE	7	7	80	Morgens07mob	2019-07-29 07:35:00	6	9	20	20	5	53	NA	NA	0	0	0	0	0	0	NA	NA	NA	NA	NA	NA	NA	NA	NA	NA	NA	NA	NA	NA	NA	NA	NA	NA	NA	NA	NA	NA	6	Abends07mob	2019-07-28 19:33:58	9	14	12.0172222222222	0	0
SXWA13W8HE	8	8	80	Morgens08mob	2019-07-30 07:25:36	7.5	50	61	47	7	42	NA	NA	0	0	0	0	0	0	NA	NA	NA	NA	NA	NA	NA	NA	NA	NA	NA	NA	NA	NA	NA	NA	NA	NA	NA	NA	NA	NA	7	Abends_Goalsmob	2019-07-29 22:44:26	8	33	8.68611111111111	1	0
SXWA13W8HE	9	9	80	Morgens09mob	2019-07-31 07:37:49	8	54	56	38	7	53	NA	NA	0	0	0	0	0	0	NA	NA	NA	NA	NA	NA	NA	NA	NA	NA	NA	NA	NA	NA	NA	NA	NA	NA	NA	NA	NA	NA	8	Abends09mob	2019-07-30 20:37:31	25	10	11.005	1	0
T7UG8W1BVR	1	1	23	Morgens01mob	2019-09-03 07:30:09	6	29	31	33	7	1	NA	NA	0	0	0	0	0	0	NA	NA	NA	NA	NA	NA	NA	NA	NA	NA	NA	NA	NA	NA	NA	NA	NA	NA	NA	NA	NA	NA	0	Abends01mob	2019-09-02 20:30:18	70	35	10.9975	0	0
T7UG8W1BVR	10	10	23	Morgens_Kortisol03mob	2019-09-12 06:42:40	7.4	54	45	44	6	35	12	0	0	0	0	0	0	0	35	0	0	0	0	0	0	0	0	0	0	0	0	0	53	0	0	0	0	0	0	52	9	Abends10mob	2019-09-11 22:05:28	39	19	8.62	1	0
T7UG8W1BVR	11	11	23	Morgens_Kortisol04mob	2019-09-13 05:36:05	6.5	52	35	40	5	26	9	0	0	0	0	0	0	0	0	0	0	0	0	0	0	0	NA	NA	NA	NA	NA	NA	NA	NA	NA	NA	NA	NA	NA	NA	10	Abends11mob	2019-09-12 22:17:52	25	36	7.30361111111111	1	0
T7UG8W1BVR	12	12	23	Morgens12mob	2019-09-14 08:33:27	8	55	48	50	7	25	NA	NA	0	0	0	0	0	0	NA	NA	NA	NA	NA	NA	NA	NA	NA	NA	NA	NA	NA	NA	NA	NA	NA	NA	NA	NA	NA	NA	11	Abends12mob	2019-09-13 23:05:15	46	43	9.47	1	1
T7UG8W1BVR	13	13	23	Morgens13mob	2019-09-15 08:00:30	6.5	67	60	59	6	30	NA	NA	0	0	0	0	0	0	NA	NA	NA	NA	NA	NA	NA	NA	NA	NA	NA	NA	NA	NA	NA	NA	NA	NA	NA	NA	NA	NA	12	Abends13mob	2019-09-14 23:26:37	30	9	8.56472222222222	1	1
T7UG8W1BVR	14	14	23	Morgens14mob	2019-09-16 08:30:01	8	60	54	55	7	42	NA	NA	0	0	0	0	0	0	NA	NA	NA	NA	NA	NA	NA	NA	NA	NA	NA	NA	NA	NA	NA	NA	NA	NA	NA	NA	NA	NA	13	Abends14mob	2019-09-15 23:05:10	53	34	9.41416666666667	1	0
T7UG8W1BVR	2	2	23	Morgens02mob	2019-09-04 07:50:08	6.5	18	18	18	6	52	NA	NA	0	0	0	0	0	0	NA	NA	NA	NA	NA	NA	NA	NA	NA	NA	NA	NA	NA	NA	NA	NA	NA	NA	NA	NA	NA	NA	1	Abends02mob	2019-09-03 20:59:45	51	48	10.8397222222222	0	0
T7UG8W1BVR	3	3	23	Morgens_Kortisol01mob	2019-09-05 07:56:25	7.5	28	31	36	7	27	6	0	0	0	0	0	0	0	34.3333333333333	0	0	0	0	0	0	0	0	0	0	0	0	0	51	0	0	0	0	0	0	52	2	Abends03mob	2019-09-04 21:43:15	50	33	10.2194444444444	0	0
T7UG8W1BVR	4	4	23	Morgens_Kortisol02mob	2019-09-06 07:37:18	8.3	52	43	43	7	34	15	0	0	0	0	0	0	0	32	0	0	0	0	0	0	0	0	0	0	0	0	0	51	0	0	0	0	0	0	45	3	Abends04mob	2019-09-05 21:03:13	26	39	10.5680555555556	0	0
T7UG8W1BVR	5	5	23	Morgens05mob	2019-09-07 08:07:37	8.5	51	24	36	7	31	NA	NA	0	0	0	0	0	0	NA	NA	NA	NA	NA	NA	NA	NA	NA	NA	NA	NA	NA	NA	NA	NA	NA	NA	NA	NA	NA	NA	4	Abends_Hygmob	2019-09-06 20:43:59	40	43	11.3938888888889	0	1
T7UG8W1BVR	6	6	23	Morgens06mob	2019-09-08 09:58:55	9.5	34	30	41	9	14	NA	NA	0	0	0	0	0	0	NA	NA	NA	NA	NA	NA	NA	NA	NA	NA	NA	NA	NA	NA	NA	NA	NA	NA	NA	NA	NA	NA	5	Abends06	2019-09-07 22:13:26	43	40	11.7580555555556	0	1
T7UG8W1BVR	7	7	23	Morgens07mob	2019-09-09 07:55:49	5.75	7	6	10	5	40	NA	NA	0	0	0	0	0	0	NA	NA	NA	NA	NA	NA	NA	NA	NA	NA	NA	NA	NA	NA	NA	NA	NA	NA	NA	NA	NA	NA	6	Abends07mob	2019-09-08 21:18:54	49	25	10.6152777777778	0	0
T7UG8W1BVR	8	8	23	Morgens08mob	2019-09-10 08:24:15	7.5	3	1	1	8	20	NA	NA	0	0	0	0	0	0	NA	NA	NA	NA	NA	NA	NA	NA	NA	NA	NA	NA	NA	NA	NA	NA	NA	NA	NA	NA	NA	NA	7	Abends_Goalsmob	2019-09-09 22:31:08	20	35	9.88527777777778	1	0
T7UG8W1BVR	9	9	23	Morgens09mob	2019-09-11 06:21:09	7.5	80	80	52	6	20	NA	NA	0	0	0	0	0	0	NA	NA	NA	NA	NA	NA	NA	NA	NA	NA	NA	NA	NA	NA	NA	NA	NA	NA	NA	NA	NA	NA	8	Abends09mob	2019-09-10 22:30:26	31	36	7.84527777777778	1	0
TCPFX6UEQB	1	1	20	Morgens01mob	2019-08-20 05:12:56	6	80	98	98	5	29	NA	NA	0	0	0	0	0	0	NA	NA	NA	NA	NA	NA	NA	NA	NA	NA	NA	NA	NA	NA	NA	NA	NA	NA	NA	NA	NA	NA	0	Abends01mob	2019-08-19 22:18:56	0	100	6.9	0	0
TCPFX6UEQB	10	10	20	Morgens_Kortisol03mob	2019-08-29 05:46:01	5.5	79	100	82	5	45	10	0	0	0	0	0	0	0	50	0	0	0	0	0	0	50	0	0	0	0	0	0	52	0	0	0	0	0	0	48	9	Abends10	2019-08-28 22:33:19	30	85	7.21166666666667	1	0
TCPFX6UEQB	11	11	20	Morgens_Kortisol04mob	2019-08-30 05:08:48	6	87	100	84	6	14	9	0	0	0	0	0	0	0	52.3333333333333	0	0	0	0	0	0	51	0	0	0	0	0	0	52	0	0	0	0	0	0	54	10	Abends11mob	2019-08-29 21:19:21	20	93	7.82416666666667	1	0
TCPFX6UEQB	12	12	20	Morgens12mob	2019-08-31 07:02:28	8.5	79	100	100	7	34	NA	NA	0	0	0	0	0	0	NA	NA	NA	NA	NA	NA	NA	NA	NA	NA	NA	NA	NA	NA	NA	NA	NA	NA	NA	NA	NA	NA	11	Abends12	2019-08-30 19:47:12	50	84	11.2544444444444	1	1
TCPFX6UEQB	13	13	20	Morgens13mob	2019-09-01 07:15:19	7.5	100	100	100	7	34	NA	NA	0	0	0	0	0	0	NA	NA	NA	NA	NA	NA	NA	NA	NA	NA	NA	NA	NA	NA	NA	NA	NA	NA	NA	NA	NA	NA	12	Abends13mob	2019-08-31 22:52:19	0	100	8.38333333333333	1	1
TCPFX6UEQB	14	14	20	Morgens14mob	2019-09-02 04:56:38	6.5	80	79	81	5	56	NA	NA	0	0	0	0	0	0	NA	NA	NA	NA	NA	NA	NA	NA	NA	NA	NA	NA	NA	NA	NA	NA	NA	NA	NA	NA	NA	NA	13	Abends14	2019-09-01 20:49:36	69	85	8.11722222222222	1	0
TCPFX6UEQB	2	2	20	Morgens02mob	2019-08-21 05:30:15	6.5	81	100	100	6	21	NA	NA	0	0	0	0	0	0	NA	NA	NA	NA	NA	NA	NA	NA	NA	NA	NA	NA	NA	NA	NA	NA	NA	NA	NA	NA	NA	NA	1	Abends02	2019-08-20 21:28:13	50	30	8.03388888888889	0	0
TCPFX6UEQB	3	3	20	Morgens_Kortisol01mob	2019-08-22 05:09:01	6	62	100	100	5	38	9	0	0	0	0	0	0	0	49.6666666666667	0	0	0	0	0	0	52	0	0	0	0	0	0	49	0	0	0	0	0	0	48	2	Abends03mob	2019-08-21 21:37:37	84	18	7.52333333333333	0	0
TCPFX6UEQB	4	4	20	Morgens_Kortisol02mob	2019-08-23 05:11:45	6	41	80	81	6	34	12	0	0	0	0	0	0	0	51.3333333333333	0	0	0	0	0	0	53	0	0	0	0	0	0	52	0	0	0	0	0	0	49	3	Abends04mob	2019-08-22 21:14:33	51	83	7.95333333333333	0	0
TCPFX6UEQB	5	5	20	Morgens05mob	2019-08-24 08:21:21	9	100	100	100	8	19	NA	NA	0	0	0	0	0	0	NA	NA	NA	NA	NA	NA	NA	NA	NA	NA	NA	NA	NA	NA	NA	NA	NA	NA	NA	NA	NA	NA	4	Abends_Hyg	2019-08-23 21:11:25	75	68	11.1655555555556	0	1
TCPFX6UEQB	6	6	20	Morgens06mob	2019-08-25 07:11:00	5	20	38	80	4	18	NA	NA	0	0	0	0	0	0	NA	NA	NA	NA	NA	NA	NA	NA	NA	NA	NA	NA	NA	NA	NA	NA	NA	NA	NA	NA	NA	NA	5	Abends06mob	2019-08-25 01:37:20	100	3	5.56111111111111	0	1
TCPFX6UEQB	7	7	20	Morgens07mob	2019-08-26 06:05:51	7.5	71	92	100	6	27	NA	NA	0	0	0	0	0	0	NA	NA	NA	NA	NA	NA	NA	NA	NA	NA	NA	NA	NA	NA	NA	NA	NA	NA	NA	NA	NA	NA	6	Abends07	2019-08-25 20:03:47	84	34	10.0344444444444	0	0
TCPFX6UEQB	8	8	20	Morgens08mob	2019-08-27 05:47:52	7	56	98	93	6	13	NA	NA	0	0	0	0	0	0	NA	NA	NA	NA	NA	NA	NA	NA	NA	NA	NA	NA	NA	NA	NA	NA	NA	NA	NA	NA	NA	NA	7	Abends_Goals	2019-08-26 20:45:42	17	67	9.03611111111111	1	0
TCPFX6UEQB	9	9	20	Morgens09mob	2019-08-28 06:05:32	6.5	80	100	93	6	3	NA	NA	0	0	0	0	0	0	NA	NA	NA	NA	NA	NA	NA	NA	NA	NA	NA	NA	NA	NA	NA	NA	NA	NA	NA	NA	NA	NA	8	Abends09mob	2019-08-27 21:55:35	55	53	8.16583333333333	1	0
TRB419NMLV	1	1	8	Morgens01mob	2019-09-03 06:52:13	8	37	76	55	7	18	NA	NA	0	0	0	0	0	0	NA	NA	NA	NA	NA	NA	NA	NA	NA	NA	NA	NA	NA	NA	NA	NA	NA	NA	NA	NA	NA	NA	0	Abends01mob	2019-09-02 21:48:29	68	28	9.06222222222222	0	0
TRB419NMLV	10	10	8	Morgens_Kortisol03mob	2019-09-12 07:07:59	7	54	68	42	6	13	10	0	0	0	0	0	0	0	29	0	0	0	0	0	0	73	0	0	0	0	0	0	0	0	0	0	0	0	0	14	9	Abends10mob	2019-09-11 22:57:12	76	17	8.17972222222222	1	0
TRB419NMLV	11	11	8	Morgens_Kortisol04mob	2019-09-13 06:54:08	7	55	56	49	6	0	15	0	0	0	0	0	0	0	43.6666666666667	0	0	0	0	0	0	70	0	0	0	0	0	0	9	0	0	0	0	0	0	52	10	Abends11mob	2019-09-12 23:16:52	88	16	7.62111111111111	1	0
TRB419NMLV	12	12	8	Morgens12	2019-09-14 12:06:11	8	49	53	35	6	59	NA	NA	0	0	0	0	0	0	NA	NA	NA	NA	NA	NA	NA	NA	NA	NA	NA	NA	NA	NA	NA	NA	NA	NA	NA	NA	NA	NA	11	Abends12mob	2019-09-13 23:20:14	55	35	12.7658333333333	1	1
TRB419NMLV	13	13	8	Morgens13mob	2019-09-15 06:49:23	7	49	65	46	6	45	NA	NA	0	0	0	0	0	0	NA	NA	NA	NA	NA	NA	NA	NA	NA	NA	NA	NA	NA	NA	NA	NA	NA	NA	NA	NA	NA	NA	12	Abends13mob	2019-09-14 22:45:19	33	44	8.06777777777778	1	1
TRB419NMLV	14	14	8	Morgens14mob	2019-09-16 06:50:09	7	52	64	66	7	6	NA	NA	0	0	0	0	0	0	NA	NA	NA	NA	NA	NA	NA	NA	NA	NA	NA	NA	NA	NA	NA	NA	NA	NA	NA	NA	NA	NA	13	Abends14mob	2019-09-15 22:11:18	17	17	8.6475	1	0
TRB419NMLV	2	2	8	Morgens02mob	2019-09-04 06:40:28	5	34	69	31	6	24	NA	NA	0	0	0	0	0	0	NA	NA	NA	NA	NA	NA	NA	NA	NA	NA	NA	NA	NA	NA	NA	NA	NA	NA	NA	NA	NA	NA	1	Abends02mob	2019-09-03 23:06:09	59	46	7.57194444444444	0	0
TRB419NMLV	3	3	8	Morgens_Kortisol01mob	2019-09-05 07:03:54	4	18	47	19	4	40	10	0	0	0	0	0	0	0	0	0	0	0	0	0	0	0	0	0	0	0	0	0	0	0	0	0	0	0	0	0	2	Abends03mob	2019-09-04 22:29:36	60	5	8.57166666666667	0	0
TRB419NMLV	4	4	8	Morgens_Kortisol02mob	2019-09-06 06:39:35	7	60	72	46	7	0	5	0	0	0	0	0	0	0	35	0	0	0	0	0	0	66	0	0	0	0	0	0	20	0	0	0	0	0	0	19	3	Abends04mob	2019-09-05 22:24:36	64	60	8.24972222222222	0	0
TRB419NMLV	5	5	8	Morgens05mob	2019-09-07 06:41:36	8	70	69	39	8	38	NA	NA	0	0	0	0	0	0	NA	NA	NA	NA	NA	NA	NA	NA	NA	NA	NA	NA	NA	NA	NA	NA	NA	NA	NA	NA	NA	NA	4	Abends_Hygmob	2019-09-06 23:11:43	28	34	7.49805555555556	0	1
TRB419NMLV	6	6	8	Morgens06mob	2019-09-08 08:31:32	7	51	54	33	6	18	NA	NA	0	0	0	0	0	0	NA	NA	NA	NA	NA	NA	NA	NA	NA	NA	NA	NA	NA	NA	NA	NA	NA	NA	NA	NA	NA	NA	5	Abends06mob	2019-09-07 23:20:15	27	75	9.18805555555556	0	1
TRB419NMLV	7	7	8	Morgens07mob	2019-09-09 07:14:49	7	35	35	38	6	2	NA	NA	0	0	0	0	0	0	NA	NA	NA	NA	NA	NA	NA	NA	NA	NA	NA	NA	NA	NA	NA	NA	NA	NA	NA	NA	NA	NA	6	Abends07mob	2019-09-08 22:57:24	44	53	8.29027777777778	0	0
TRB419NMLV	8	8	8	Morgens08mob	2019-09-10 07:11:28	7	51	39	34	7	3	NA	NA	0	0	0	0	0	0	NA	NA	NA	NA	NA	NA	NA	NA	NA	NA	NA	NA	NA	NA	NA	NA	NA	NA	NA	NA	NA	NA	7	NA	NA	NA	NA	NA	1	0
TRB419NMLV	9	9	8	Morgens09mob	2019-09-11 22:51:58	5	32	19	15	5	10	NA	NA	0	0	0	0	0	0	NA	NA	NA	NA	NA	NA	NA	NA	NA	NA	NA	NA	NA	NA	NA	NA	NA	NA	NA	NA	NA	NA	8	Abends09mob	2019-09-10 23:06:36	71	28	23.7561111111111	1	0
UF1GGTAXPE	1	1	55	Morgens01mob	2019-08-13 05:01:52	4	29	79	78	5	0	NA	NA	0	0	0	0	0	0	NA	NA	NA	NA	NA	NA	NA	NA	NA	NA	NA	NA	NA	NA	NA	NA	NA	NA	NA	NA	NA	NA	0	Abends01	2019-08-12 20:05:11	60	40	8.94472222222222	0	0
UF1GGTAXPE	10	10	55	Morgens_Kortisol03	2019-08-22 06:41:16	6	21	79	80	5	49	2	0	0	0	0	0	0	0	50.3333333333333	0	0	0	0	0	0	50	0	0	0	0	0	0	17	0	0	0	0	0	0	84	9	Abends10	2019-08-21 20:33:49	70	30	10.1241666666667	1	0
UF1GGTAXPE	11	11	55	Morgens_Kortisol04	2019-08-23 07:00:20	6	80	60	20	5	44	2	0	0	0	0	0	0	0	23.3333333333333	0	0	0	0	0	0	0	0	0	0	0	0	0	0	0	0	0	0	0	0	70	10	Abends11	2019-08-22 21:21:54	80	20	9.64055555555556	1	0
UF1GGTAXPE	12	12	55	Morgens12	2019-08-24 06:56:25	5	81	39	90	4	9	NA	NA	0	0	0	0	0	0	NA	NA	NA	NA	NA	NA	NA	NA	NA	NA	NA	NA	NA	NA	NA	NA	NA	NA	NA	NA	NA	NA	11	Abends12	2019-08-23 19:46:38	50	50	11.1630555555556	1	1
UF1GGTAXPE	13	13	55	Morgens13	2019-08-25 14:17:02	5	80	19	39	3	59	NA	NA	0	0	0	0	0	0	NA	NA	NA	NA	NA	NA	NA	NA	NA	NA	NA	NA	NA	NA	NA	NA	NA	NA	NA	NA	NA	NA	12	Abends13mob	2019-08-24 19:49:32	55	45	18.4583333333333	1	1
UF1GGTAXPE	14	14	55	Morgens14	2019-08-26 07:22:10	6	40	40	21	5	63	NA	NA	0	0	0	0	0	0	NA	NA	NA	NA	NA	NA	NA	NA	NA	NA	NA	NA	NA	NA	NA	NA	NA	NA	NA	NA	NA	NA	13	Abends14	2019-08-25 19:59:08	67	33	11.3838888888889	1	0
UF1GGTAXPE	2	2	55	Morgens02mob	2019-08-14 04:01:55	2	28	62	35	2	0	NA	NA	0	0	0	0	0	0	NA	NA	NA	NA	NA	NA	NA	NA	NA	NA	NA	NA	NA	NA	NA	NA	NA	NA	NA	NA	NA	NA	1	Abends02mob	2019-08-13 21:01:45	77	16	7.00277777777778	0	0
UF1GGTAXPE	3	3	55	Morgens_Kortisol01	2019-08-15 09:30:31	5	80	61	41	4	34	5	0	0	0	0	0	0	0	23.6666666666667	0	0	0	0	0	0	0	0	0	0	0	0	0	0	0	0	0	0	0	0	71	2	Abends03mob	2019-08-14 20:11:45	30	70	13.3127777777778	0	0
UF1GGTAXPE	4	4	55	Morgens_Kortisol02	2019-08-16 06:47:07	5	80	81	81	5	25	5	0	0	0	0	0	0	0	0	0	0	0	0	0	0	0	NA	NA	NA	NA	NA	NA	NA	NA	NA	NA	NA	NA	NA	NA	3	Abends04	2019-08-15 19:58:07	70	30	10.8166666666667	0	0
UF1GGTAXPE	5	5	55	Morgens05	2019-08-17 09:58:25	7	91	80	39	8	25	NA	NA	0	0	0	0	0	0	NA	NA	NA	NA	NA	NA	NA	NA	NA	NA	NA	NA	NA	NA	NA	NA	NA	NA	NA	NA	NA	NA	4	Abends_Hygmob	2019-08-16 19:34:05	60	40	14.4055555555556	0	1
UF1GGTAXPE	6	6	55	Morgens06mob	2019-08-18 15:46:11	5	26	100	18	4	16	NA	NA	0	0	0	0	0	0	NA	NA	NA	NA	NA	NA	NA	NA	NA	NA	NA	NA	NA	NA	NA	NA	NA	NA	NA	NA	NA	NA	5	Abends06mob	2019-08-18 15:43:48	50	50	0.0397222222222222	0	1
UF1GGTAXPE	7	7	55	Morgens07mob	2019-08-19 08:00:05	6	90	59	19	6	8	NA	NA	0	0	0	0	0	0	NA	NA	NA	NA	NA	NA	NA	NA	NA	NA	NA	NA	NA	NA	NA	NA	NA	NA	NA	NA	NA	NA	6	Abends07	2019-08-18 23:04:53	50	50	8.92	0	0
UF1GGTAXPE	8	8	55	Morgens08	2019-08-20 08:09:15	7	69	81	81	6	23	NA	NA	0	0	0	0	0	0	NA	NA	NA	NA	NA	NA	NA	NA	NA	NA	NA	NA	NA	NA	NA	NA	NA	NA	NA	NA	NA	NA	7	Abends_Goals	2019-08-19 21:27:34	90	10	10.6947222222222	1	0
UF1GGTAXPE	9	9	55	Morgens09	2019-08-21 09:39:35	6.5	80	60	39	6	15	NA	NA	0	0	0	0	0	0	NA	NA	NA	NA	NA	NA	NA	NA	NA	NA	NA	NA	NA	NA	NA	NA	NA	NA	NA	NA	NA	NA	8	Abends09mob	2019-08-20 21:09:21	80	20	12.5038888888889	1	0
UTLXW6FH1D	1	1	50	Morgens01mob	2019-08-13 07:26:09	7	51	43	43	6	52	NA	NA	0	0	0	0	0	0	NA	NA	NA	NA	NA	NA	NA	NA	NA	NA	NA	NA	NA	NA	NA	NA	NA	NA	NA	NA	NA	NA	0	Abends01mob	2019-08-12 19:45:54	51	11	11.6708333333333	0	0
UTLXW6FH1D	10	10	50	Morgens_Kortisol03mob	2019-08-22 08:29:03	8	76	40	80	8	24	2	0	0	0	0	0	0	0	11.6666666666667	0	0	0	0	0	0	0	0	0	0	0	0	0	19	0	0	0	0	0	0	16	9	Abends10mob	2019-08-22 00:28:43	31	54	8.00555555555556	1	0
UTLXW6FH1D	11	11	50	Morgens_Kortisol04mob	2019-08-23 07:40:46	7	82	61	41	7	18	3	0	0	0	0	0	0	0	0	0	0	0	0	0	0	0	0	0	0	0	0	0	0	NA	NA	NA	NA	NA	NA	NA	10	Abends11mob	2019-08-22 22:44:36	20	59	8.93611111111111	1	0
UTLXW6FH1D	12	12	50	Morgens12mob	2019-08-24 09:07:04	7.5	64	32	25	7	35	NA	NA	0	0	0	0	0	0	NA	NA	NA	NA	NA	NA	NA	NA	NA	NA	NA	NA	NA	NA	NA	NA	NA	NA	NA	NA	NA	NA	11	Abends12mob	2019-08-24 00:02:38	10	85	9.07388888888889	1	1
UTLXW6FH1D	13	13	50	Morgens13mob	2019-08-25 09:34:39	7.5	32	34	12	7	16	NA	NA	0	0	0	0	0	0	NA	NA	NA	NA	NA	NA	NA	NA	NA	NA	NA	NA	NA	NA	NA	NA	NA	NA	NA	NA	NA	NA	12	Abends13mob	2019-08-24 23:38:46	0	70	9.93138888888889	1	1
UTLXW6FH1D	14	14	50	Morgens14mob	2019-08-26 09:57:56	7.5	81	61	61	6	47	NA	NA	0	0	0	0	0	0	NA	NA	NA	NA	NA	NA	NA	NA	NA	NA	NA	NA	NA	NA	NA	NA	NA	NA	NA	NA	NA	NA	13	Abends14mob	2019-08-26 00:21:16	10	100	9.61111111111111	1	0
UTLXW6FH1D	2	2	50	Morgens02mob	2019-08-14 07:26:33	6	35	39	71	5	45	NA	NA	0	0	0	0	0	0	NA	NA	NA	NA	NA	NA	NA	NA	NA	NA	NA	NA	NA	NA	NA	NA	NA	NA	NA	NA	NA	NA	1	Abends02mob	2019-08-14 00:22:48	78	7	7.0625	0	0
UTLXW6FH1D	3	3	50	Morgens_Kortisol01mob	2019-08-15 07:20:16	5	23	66	68	6	6	3	0	0	0	0	0	0	0	16.6666666666667	0	0	0	0	0	0	50	0	0	0	0	0	0	0	0	0	0	0	0	0	0	2	Abends03mob	2019-08-14 22:40:08	75	17	8.66888888888889	0	0
UTLXW6FH1D	4	4	50	Morgens_Kortisol02mob	2019-08-16 07:36:30	7	80	58	63	6	24	7	0	0	0	0	0	0	0	0	0	0	0	0	0	0	0	0	0	0	0	0	0	0	0	0	0	0	0	0	0	3	Abends04mob	2019-08-15 23:45:18	60	10	7.85333333333333	0	0
UTLXW6FH1D	5	5	50	Morgens05mob	2019-08-17 10:11:12	6	67	42	65	5	48	NA	NA	0	0	0	0	0	0	NA	NA	NA	NA	NA	NA	NA	NA	NA	NA	NA	NA	NA	NA	NA	NA	NA	NA	NA	NA	NA	NA	4	Abends_Hygmob	2019-08-17 03:42:28	5	61	6.47888888888889	0	1
UTLXW6FH1D	6	6	50	Morgens06mob	2019-08-18 11:44:25	11.5	79	78	60	10	8	NA	NA	0	0	0	0	0	0	NA	NA	NA	NA	NA	NA	NA	NA	NA	NA	NA	NA	NA	NA	NA	NA	NA	NA	NA	NA	NA	NA	5	Abends06mob	2019-08-17 21:12:27	4	100	14.5327777777778	0	1
UTLXW6FH1D	7	7	50	Morgens07mob	2019-08-19 08:01:49	7	32	32	40	8	5	NA	NA	0	0	0	0	0	0	NA	NA	NA	NA	NA	NA	NA	NA	NA	NA	NA	NA	NA	NA	NA	NA	NA	NA	NA	NA	NA	NA	6	Abends07mob	2019-08-18 22:44:21	0	100	9.29111111111111	0	0
UTLXW6FH1D	8	8	50	Morgens08mob	2019-08-20 07:15:18	7	51	52	31	7	26	NA	NA	0	0	0	0	0	0	NA	NA	NA	NA	NA	NA	NA	NA	NA	NA	NA	NA	NA	NA	NA	NA	NA	NA	NA	NA	NA	NA	7	Abends_Goalsmob	2019-08-19 21:22:37	26	59	9.87805555555556	1	0
UTLXW6FH1D	9	9	50	Morgens09mob	2019-08-21 07:56:10	7.5	57	60	24	6	40	NA	NA	0	0	0	0	0	0	NA	NA	NA	NA	NA	NA	NA	NA	NA	NA	NA	NA	NA	NA	NA	NA	NA	NA	NA	NA	NA	NA	8	Abends09mob	2019-08-20 22:27:57	50	30	9.47027777777778	1	0
V4M5LHRU7P	1	1	9	Morgens01mob	2019-09-03 07:10:01	6	46	37	33	6	50	NA	NA	0	0	0	0	0	0	NA	NA	NA	NA	NA	NA	NA	NA	NA	NA	NA	NA	NA	NA	NA	NA	NA	NA	NA	NA	NA	NA	0	Abends01mob	2019-09-02 22:41:15	53	67	8.47944444444444	0	0
V4M5LHRU7P	10	10	9	Morgens_Kortisol03mob	2019-09-12 06:31:41	6	47	40	21	6	21	2	0	0	0	0	0	0	0	7	0	0	0	0	0	0	1	0	0	0	0	0	0	8	0	0	0	0	0	0	12	9	Abends10mob	2019-09-11 22:44:26	56	44	7.7875	1	0
V4M5LHRU7P	11	11	9	Morgens_Kortisol04mob	2019-09-13 09:04:29	7.5	49	45	40	7	57	3	0	0	0	0	0	0	0	7	0	0	0	0	0	0	2	0	0	0	0	0	0	9	0	0	0	0	0	0	10	10	Abends11mob	2019-09-12 20:30:05	46	50	12.5733333333333	1	0
V4M5LHRU7P	12	12	9	Morgens12mob	2019-09-14 12:55:50	6	48	46	33	5	50	NA	NA	0	0	0	0	0	0	NA	NA	NA	NA	NA	NA	NA	NA	NA	NA	NA	NA	NA	NA	NA	NA	NA	NA	NA	NA	NA	NA	11	Abends12mob	2019-09-13 19:57:24	40	65	16.9738888888889	1	1
V4M5LHRU7P	13	13	9	Morgens13mob	2019-09-15 13:04:24	8.5	60	68	57	10	13	NA	NA	0	0	0	0	0	0	NA	NA	NA	NA	NA	NA	NA	NA	NA	NA	NA	NA	NA	NA	NA	NA	NA	NA	NA	NA	NA	NA	12	Abends13mob	2019-09-14 22:40:08	12	75	14.4044444444444	1	1
V4M5LHRU7P	14	14	9	Morgens14mob	2019-09-16 10:06:43	7	55	49	45	7	38	NA	NA	0	0	0	0	0	0	NA	NA	NA	NA	NA	NA	NA	NA	NA	NA	NA	NA	NA	NA	NA	NA	NA	NA	NA	NA	NA	NA	13	Abends14mob	2019-09-15 22:38:52	20	66	11.4641666666667	1	0
V4M5LHRU7P	2	2	9	Morgens02	2019-09-04 08:22:59	6.5	63	57	50	7	46	NA	NA	0	0	0	0	0	0	NA	NA	NA	NA	NA	NA	NA	NA	NA	NA	NA	NA	NA	NA	NA	NA	NA	NA	NA	NA	NA	NA	1	Abends02mob	2019-09-03 20:44:51	62	38	11.6355555555556	0	0
V4M5LHRU7P	3	3	9	Morgens_Kortisol01mob	2019-09-05 06:50:51	6	40	36	35	6	10	3	0	0	0	0	0	0	0	20.6666666666667	0	0	0	0	0	0	0	0	0	0	0	0	0	50	0	0	0	0	0	0	12	2	Abends03mob	2019-09-04 21:44:16	60	35	9.10972222222222	0	0
V4M5LHRU7P	4	4	9	Morgens_Kortisol02mob	2019-09-06 06:33:45	5.5	57	39	25	6	7	5	0	0	0	0	0	0	0	8.66666666666667	0	0	0	0	0	0	4	0	0	0	0	0	0	9	0	0	0	0	0	0	13	3	Abends04mob	2019-09-05 21:04:51	50	30	9.48166666666667	0	0
V4M5LHRU7P	5	5	9	Morgens05mob	2019-09-07 09:14:51	3.5	40	60	21	4	8	NA	NA	0	0	0	0	0	0	NA	NA	NA	NA	NA	NA	NA	NA	NA	NA	NA	NA	NA	NA	NA	NA	NA	NA	NA	NA	NA	NA	4	Abends_Hygmob	2019-09-07 04:01:03	25	66	5.23	0	1
V4M5LHRU7P	6	6	9	Morgens06mob	2019-09-08 10:35:47	4.5	35	68	14	5	16	NA	NA	0	0	0	0	0	0	NA	NA	NA	NA	NA	NA	NA	NA	NA	NA	NA	NA	NA	NA	NA	NA	NA	NA	NA	NA	NA	NA	5	Abends06mob	2019-09-08 03:41:19	35	68	6.90777777777778	0	1
V4M5LHRU7P	7	7	9	Morgens07mob	2019-09-09 07:44:43	6.5	51	56	39	6	33	NA	NA	0	0	0	0	0	0	NA	NA	NA	NA	NA	NA	NA	NA	NA	NA	NA	NA	NA	NA	NA	NA	NA	NA	NA	NA	NA	NA	6	Abends07mob	2019-09-08 22:21:16	25	72	9.39083333333333	0	0
V4M5LHRU7P	8	8	9	Morgens08mob	2019-09-10 07:10:24	6	44	40	20	6	36	NA	NA	0	0	0	0	0	0	NA	NA	NA	NA	NA	NA	NA	NA	NA	NA	NA	NA	NA	NA	NA	NA	NA	NA	NA	NA	NA	NA	7	Abends_Goalsmob	2019-09-09 21:24:28	50	66	9.76555555555556	1	0
V4M5LHRU7P	9	9	9	Morgens09mob	2019-09-11 07:00:51	6.5	49	40	37	6	19	NA	NA	0	0	0	0	0	0	NA	NA	NA	NA	NA	NA	NA	NA	NA	NA	NA	NA	NA	NA	NA	NA	NA	NA	NA	NA	NA	NA	8	Abends09mob	2019-09-10 21:53:04	35	65	9.12972222222222	1	0
V93WCUMHSE	1	1	45	Morgens01mob	2019-07-30 08:09:32	7.5	49	41	32	6	55	NA	NA	0	0	0	0	0	0	NA	NA	NA	NA	NA	NA	NA	NA	NA	NA	NA	NA	NA	NA	NA	NA	NA	NA	NA	NA	NA	NA	0	Abends01	2019-07-29 19:45:05	17	51	12.4075	0	0
V93WCUMHSE	10	10	45	Morgens_Kortisol03mob	2019-08-08 08:36:05	7.5	72	43	42	6	50	5	0	0	0	0	0	0	0	9.5	0	0	0	0	0	0	13	0	0	0	0	0	0	6	NA	NA	NA	NA	NA	NA	NA	9	Abends10mob	2019-08-07 23:38:38	36	42	8.9575	1	0
V93WCUMHSE	11	11	45	Morgens_Kortisol04mob	2019-08-09 08:36:11	7	33	5	30	6	54	6	0	0	0	0	0	0	0	22	0	0	0	0	0	0	6	0	0	0	0	0	0	15	0	0	0	0	0	0	45	10	Abends11	2019-08-08 21:49:46	23	59	10.7736111111111	1	0
V93WCUMHSE	12	12	45	Morgens12mob	2019-08-10 09:04:53	7.5	38	23	33	7	1	NA	NA	0	0	0	0	0	0	NA	NA	NA	NA	NA	NA	NA	NA	NA	NA	NA	NA	NA	NA	NA	NA	NA	NA	NA	NA	NA	NA	11	Abends12mob	2019-08-09 23:23:43	17	61	9.68611111111111	1	1
V93WCUMHSE	13	13	45	Morgens13mob	2019-08-11 09:08:50	7.5	48	44	26	7	18	NA	NA	0	0	0	0	0	0	NA	NA	NA	NA	NA	NA	NA	NA	NA	NA	NA	NA	NA	NA	NA	NA	NA	NA	NA	NA	NA	NA	12	Abends13	2019-08-10 22:09:58	13	51	10.9811111111111	1	1
V93WCUMHSE	14	14	45	Morgens14mob	2019-08-12 08:20:51	7.5	62	50	68	7	2	NA	NA	0	0	0	0	0	0	NA	NA	NA	NA	NA	NA	NA	NA	NA	NA	NA	NA	NA	NA	NA	NA	NA	NA	NA	NA	NA	NA	13	Abends14mob	2019-08-12 08:20:28	NA	NA	0.00638888888888889	1	0
V93WCUMHSE	2	2	45	Morgens02mob	2019-07-31 07:54:28	7.5	70	60	67	7	2	NA	NA	0	0	0	0	0	0	NA	NA	NA	NA	NA	NA	NA	NA	NA	NA	NA	NA	NA	NA	NA	NA	NA	NA	NA	NA	NA	NA	1	Abends02	2019-07-30 19:30:32	26	59	12.3988888888889	0	0
V93WCUMHSE	3	3	45	Morgens_Kortisol01mob	2019-08-01 07:56:21	7	26	14	30	6	53	6	0	0	0	0	0	0	0	2.66666666666667	0	0	0	0	0	0	0	0	0	0	0	0	0	0	0	0	0	0	0	0	8	2	Abends03mob	2019-07-31 23:20:38	20	70	8.59527777777778	0	0
V93WCUMHSE	4	4	45	Morgens_Kortisol02mob	2019-08-02 07:57:24	8	60	26	14	7	33	7	0	0	0	0	0	0	0	30.3333333333333	0	0	0	0	0	0	15	0	0	0	0	0	0	10	0	0	0	0	0	0	66	3	Abends04mob	2019-08-01 22:46:24	25	47	9.18333333333333	0	0
V93WCUMHSE	5	5	45	Morgens05mob	2019-08-03 10:02:56	8.5	67	62	68	7	37	NA	NA	0	0	0	0	0	0	NA	NA	NA	NA	NA	NA	NA	NA	NA	NA	NA	NA	NA	NA	NA	NA	NA	NA	NA	NA	NA	NA	4	Abends_Hygmob	2019-08-03 00:44:17	30	61	9.31083333333333	0	1
V93WCUMHSE	6	6	45	Morgens06mob	2019-08-04 09:52:56	6	22	42	54	5	38	NA	NA	0	0	0	0	0	0	NA	NA	NA	NA	NA	NA	NA	NA	NA	NA	NA	NA	NA	NA	NA	NA	NA	NA	NA	NA	NA	NA	5	Abends06mob	2019-08-04 02:35:01	39	43	7.29861111111111	0	1
V93WCUMHSE	7	7	45	Morgens07mob	2019-08-05 07:59:52	7.5	9	12	17	6	42	NA	NA	0	0	0	0	0	0	NA	NA	NA	NA	NA	NA	NA	NA	NA	NA	NA	NA	NA	NA	NA	NA	NA	NA	NA	NA	NA	NA	6	Abends07	2019-08-04 21:12:13	16	91	10.7941666666667	0	0
V93WCUMHSE	8	8	45	Morgens08mob	2019-08-06 10:17:11	8	63	73	73	7	32	NA	NA	0	0	0	0	0	0	NA	NA	NA	NA	NA	NA	NA	NA	NA	NA	NA	NA	NA	NA	NA	NA	NA	NA	NA	NA	NA	NA	7	Abends_Goalsmob	2019-08-06 01:39:21	18	59	8.63055555555556	1	0
V93WCUMHSE	9	9	45	Morgens09mob	2019-08-07 08:32:05	6	22	40	31	6	32	NA	NA	0	0	0	0	0	0	NA	NA	NA	NA	NA	NA	NA	NA	NA	NA	NA	NA	NA	NA	NA	NA	NA	NA	NA	NA	NA	NA	8	Abends09mob	2019-08-06 23:41:41	23	60	8.84	1	0
VL8XDP7UFM	1	1	30	Morgens01mob	2019-08-06 06:17:10	7	18	88	79	6	31	NA	NA	0	0	0	0	0	0	NA	NA	NA	NA	NA	NA	NA	NA	NA	NA	NA	NA	NA	NA	NA	NA	NA	NA	NA	NA	NA	NA	0	Abends01mob	2019-08-05 21:06:59	60	0	9.16972222222222	0	0
VL8XDP7UFM	10	10	30	Morgens_Kortisol03mob	2019-08-15 05:52:24	6.5	86	88	83	6	30	0	0	0	0	0	0	0	0	37	0	0	0	0	0	0	0	0	0	0	0	0	0	57	0	0	0	0	0	0	54	9	Abends10mob	2019-08-14 22:10:01	74	37	7.70638888888889	1	0
VL8XDP7UFM	11	11	30	Morgens_Kortisol04mob	2019-08-16 06:28:41	6	85	80	54	4	35	0	0	0	0	0	0	0	0	25.6666666666667	0	0	0	0	0	0	0	0	0	0	0	0	0	7	0	0	0	0	0	0	70	10	Abends11mob	2019-08-15 20:16:09	85	22	10.2088888888889	1	0
VL8XDP7UFM	12	12	30	Morgens12mob	2019-08-17 07:45:50	9.5	100	100	100	9	9	NA	NA	0	0	0	0	0	0	NA	NA	NA	NA	NA	NA	NA	NA	NA	NA	NA	NA	NA	NA	NA	NA	NA	NA	NA	NA	NA	NA	11	Abends12mob	2019-08-16 21:15:11	85	23	10.5108333333333	1	1
VL8XDP7UFM	13	13	30	Morgens13mob	2019-08-18 07:58:45	8	71	80	73	7	29	NA	NA	0	0	0	0	0	0	NA	NA	NA	NA	NA	NA	NA	NA	NA	NA	NA	NA	NA	NA	NA	NA	NA	NA	NA	NA	NA	NA	12	Abends13mob	2019-08-17 22:39:59	65	81	9.31277777777778	1	1
VL8XDP7UFM	14	14	30	Morgens14mob	2019-08-19 05:49:45	6.5	43	62	58	6	35	NA	NA	0	0	0	0	0	0	NA	NA	NA	NA	NA	NA	NA	NA	NA	NA	NA	NA	NA	NA	NA	NA	NA	NA	NA	NA	NA	NA	13	Abends14mob	2019-08-18 21:44:07	73	57	8.09388888888889	1	0
VL8XDP7UFM	2	2	30	Morgens02mob	2019-08-07 06:23:52	6	87	100	100	5	58	NA	NA	0	0	0	0	0	0	NA	NA	NA	NA	NA	NA	NA	NA	NA	NA	NA	NA	NA	NA	NA	NA	NA	NA	NA	NA	NA	NA	1	Abends02mob	2019-08-06 22:36:36	60	0	7.78777777777778	0	0
VL8XDP7UFM	3	3	30	Morgens_Kortisol01mob	2019-08-08 05:56:50	6	64	83	73	6	49	0	0	0	0	0	0	0	0	55.3333333333333	0	0	0	0	0	0	51	0	0	0	0	0	0	50	0	0	0	0	0	0	65	2	Abends03mob	2019-08-07 21:42:42	50	0	8.23555555555556	0	0
VL8XDP7UFM	4	4	30	Morgens_Kortisol02mob	2019-08-09 06:10:48	6	59	80	71	5	49	0	0	0	0	0	0	0	0	34.6666666666667	0	0	0	0	0	0	0	0	0	0	0	0	0	50	0	0	0	0	0	0	54	3	Abends04mob	2019-08-08 23:22:29	65	0	6.80527777777778	0	0
VL8XDP7UFM	5	5	30	Morgens05mob	2019-08-10 07:23:29	7	88	89	60	7	52	NA	NA	0	0	0	0	0	0	NA	NA	NA	NA	NA	NA	NA	NA	NA	NA	NA	NA	NA	NA	NA	NA	NA	NA	NA	NA	NA	NA	4	Abends_Hygmob	2019-08-09 22:34:49	62	10	8.81111111111111	0	1
VL8XDP7UFM	6	6	30	Morgens06mob	2019-08-11 06:22:53	6.5	90	82	80	5	50	NA	NA	0	0	0	0	0	0	NA	NA	NA	NA	NA	NA	NA	NA	NA	NA	NA	NA	NA	NA	NA	NA	NA	NA	NA	NA	NA	NA	5	Abends06mob	2019-08-10 23:18:58	51	40	7.06527777777778	0	1
VL8XDP7UFM	7	7	30	Morgens07mob	2019-08-12 05:22:49	6.5	60	77	68	6	30	NA	NA	0	0	0	0	0	0	NA	NA	NA	NA	NA	NA	NA	NA	NA	NA	NA	NA	NA	NA	NA	NA	NA	NA	NA	NA	NA	NA	6	Abends07mob	2019-08-11 21:56:10	45	49	7.44416666666667	0	0
VL8XDP7UFM	8	8	30	Morgens08mob	2019-08-13 04:15:32	4.5	60	74	58	3	48	NA	NA	0	0	0	0	0	0	NA	NA	NA	NA	NA	NA	NA	NA	NA	NA	NA	NA	NA	NA	NA	NA	NA	NA	NA	NA	NA	NA	7	Abends_Goalsmob	2019-08-12 22:51:53	63	39	5.39416666666667	1	0
VL8XDP7UFM	9	9	30	Morgens09mob	2019-08-14 04:09:25	5	68	64	51	4	55	NA	NA	0	0	0	0	0	0	NA	NA	NA	NA	NA	NA	NA	NA	NA	NA	NA	NA	NA	NA	NA	NA	NA	NA	NA	NA	NA	NA	8	Abends09mob	2019-08-13 22:41:20	68	15	5.46805555555556	1	0
VVG5E8R71Y	1	1	44	Morgens01mob	2019-07-30 06:52:42	6.5	58	80	54	5	44	NA	NA	0	0	0	0	0	0	NA	NA	NA	NA	NA	NA	NA	NA	NA	NA	NA	NA	NA	NA	NA	NA	NA	NA	NA	NA	NA	NA	0	Abends01mob	2019-07-29 20:07:43	45	5	10.7497222222222	0	0
VVG5E8R71Y	10	10	44	Morgens_Kortisol03mob	2019-08-08 06:08:41	8	74	35	31	7	48	2	0	0	0	0	0	0	0	47.3333333333333	0	0	0	0	0	0	45	0	0	0	0	0	0	48	0	0	0	0	0	0	49	9	Abends10mob	2019-08-07 21:20:52	44	24	8.79694444444444	1	0
VVG5E8R71Y	11	11	44	Morgens_Kortisol04mob	2019-08-09 06:18:55	8	50	49	36	7	42	3	0	0	0	0	0	0	0	52.6666666666667	0	0	0	0	0	0	50	0	0	0	0	0	0	56	0	0	0	0	0	0	52	10	Abends11mob	2019-08-08 21:01:08	14	34	9.29638888888889	1	0
VVG5E8R71Y	12	12	44	Morgens12mob	2019-08-10 07:18:42	7	22	49	61	7	23	NA	NA	0	0	0	0	0	0	NA	NA	NA	NA	NA	NA	NA	NA	NA	NA	NA	NA	NA	NA	NA	NA	NA	NA	NA	NA	NA	NA	11	Abends12mob	2019-08-09 21:46:45	15	24	9.5325	1	1
VVG5E8R71Y	13	13	44	Morgens13mob	2019-08-11 08:38:44	7.5	46	67	60	6	27	NA	NA	0	0	0	0	0	0	NA	NA	NA	NA	NA	NA	NA	NA	NA	NA	NA	NA	NA	NA	NA	NA	NA	NA	NA	NA	NA	NA	12	Abends13mob	2019-08-11 00:15:44	8	82	8.38333333333333	1	1
VVG5E8R71Y	14	14	44	Morgens14mob	2019-08-12 07:18:12	7.5	84	64	48	8	57	NA	NA	0	0	0	0	0	0	NA	NA	NA	NA	NA	NA	NA	NA	NA	NA	NA	NA	NA	NA	NA	NA	NA	NA	NA	NA	NA	NA	13	Abends14mob	2019-08-11 20:32:47	6	62	10.7569444444444	1	0
VVG5E8R71Y	2	2	44	Morgens02mob	2019-07-31 06:49:05	7	73	43	20	7	18	NA	NA	0	0	0	0	0	0	NA	NA	NA	NA	NA	NA	NA	NA	NA	NA	NA	NA	NA	NA	NA	NA	NA	NA	NA	NA	NA	NA	1	Abends02mob	2019-07-30 22:33:58	25	18	8.25194444444444	0	0
VVG5E8R71Y	3	3	44	Morgens_Kortisol01mob	2019-08-01 06:19:58	8	67	74	61	6	38	4	0	0	0	0	0	0	0	46.6666666666667	0	0	0	0	0	0	50	0	0	0	0	0	0	40	0	0	0	0	0	0	50	2	Abends03mob	2019-07-31 21:56:13	20	50	8.39583333333333	0	0
VVG5E8R71Y	4	4	44	Morgens_Kortisol02mob	2019-08-02 06:36:35	8	39	53	40	7	41	4	1	0	0	0	0	0	0	48.6666666666667	0	0	0	0	0	0	50	0	0	0	0	0	0	51	0	0	0	0	0	0	45	3	Abends04mob	2019-08-01 21:24:33	25	26	9.20055555555555	0	0
VVG5E8R71Y	5	5	44	Morgens05mob	2019-08-03 08:14:06	9.5	78	80	61	9	15	NA	NA	0	0	0	0	0	0	NA	NA	NA	NA	NA	NA	NA	NA	NA	NA	NA	NA	NA	NA	NA	NA	NA	NA	NA	NA	NA	NA	4	Abends_Hygmob	2019-08-02 21:40:13	19	34	10.5647222222222	0	1
VVG5E8R71Y	6	6	44	Morgens06mob	2019-08-04 07:46:28	7.15	32	80	68	6	28	NA	NA	0	0	0	0	0	0	NA	NA	NA	NA	NA	NA	NA	NA	NA	NA	NA	NA	NA	NA	NA	NA	NA	NA	NA	NA	NA	NA	5	Abends06mob	2019-08-03 21:28:11	9	66	10.3047222222222	0	1
VVG5E8R71Y	7	7	44	Morgens07mob	2019-08-05 06:37:49	8.5	80	80	35	8	1	NA	NA	0	0	0	0	0	0	NA	NA	NA	NA	NA	NA	NA	NA	NA	NA	NA	NA	NA	NA	NA	NA	NA	NA	NA	NA	NA	NA	6	Abends07mob	2019-08-04 21:27:20	4	93	9.17472222222222	0	0
VVG5E8R71Y	8	8	44	Morgens08mob	2019-08-06 06:51:10	6.5	58	47	36	6	17	NA	NA	0	0	0	0	0	0	NA	NA	NA	NA	NA	NA	NA	NA	NA	NA	NA	NA	NA	NA	NA	NA	NA	NA	NA	NA	NA	NA	7	Abends_Goalsmob	2019-08-05 21:28:41	59	21	9.37472222222222	1	0
VVG5E8R71Y	9	9	44	Morgens09mob	2019-08-07 07:14:15	6.5	44	43	11	6	51	NA	NA	0	0	0	0	0	0	NA	NA	NA	NA	NA	NA	NA	NA	NA	NA	NA	NA	NA	NA	NA	NA	NA	NA	NA	NA	NA	NA	8	Abends09mob	2019-08-06 23:04:46	20	22	8.15805555555556	1	0
W5B3DFXKRX	1	1	29	Morgens01mob	2019-08-06 06:55:36	6	52	95	84	7	13	NA	NA	0	0	0	0	0	0	NA	NA	NA	NA	NA	NA	NA	NA	NA	NA	NA	NA	NA	NA	NA	NA	NA	NA	NA	NA	NA	NA	0	Abends01mob	2019-08-05 20:46:24	33	85	10.1533333333333	0	0
W5B3DFXKRX	10	10	29	Morgens_Kortisol03mob	2019-08-15 07:06:10	7.5	80	20	32	7	36	5	0	0	0	1	0	0	1	0	0	0	0	0	0	0	0	0	0	1	0	0	1	0	NA	NA	NA	NA	NA	NA	NA	9	Abends10mob	2019-08-14 19:37:28	56	10	11.4783333333333	1	0
W5B3DFXKRX	11	11	29	Morgens_Kortisol04mob	2019-08-16 07:29:53	4	9	46	9	3	57	10	0	0	0	0	0	0	1	0	0	0	0	0	0	0	0	0	0	0	0	0	1	0	0	0	0	0	0	0	0	10	Abends11mob	2019-08-16 02:35:32	67	38	4.90583333333333	1	0
W5B3DFXKRX	12	12	29	Morgens12mob	2019-08-17 05:28:52	7	71	73	83	11	44	NA	NA	0	0	0	0	0	0	NA	NA	NA	NA	NA	NA	NA	NA	NA	NA	NA	NA	NA	NA	NA	NA	NA	NA	NA	NA	NA	NA	11	Abends12mob	2019-08-16 20:24:58	45	21	9.065	1	1
W5B3DFXKRX	13	13	29	Morgens13mob	2019-08-18 10:48:06	8	60	68	39	7	21	NA	NA	0	0	0	0	0	0	NA	NA	NA	NA	NA	NA	NA	NA	NA	NA	NA	NA	NA	NA	NA	NA	NA	NA	NA	NA	NA	NA	12	Abends13mob	2019-08-17 22:59:39	22	22	11.8075	1	1
W5B3DFXKRX	14	14	29	Morgens14mob	2019-08-19 08:25:17	7	11	100	11	5	9	NA	NA	0	0	0	0	0	0	NA	NA	NA	NA	NA	NA	NA	NA	NA	NA	NA	NA	NA	NA	NA	NA	NA	NA	NA	NA	NA	NA	13	Abends14mob	2019-08-18 22:10:56	60	22	10.2391666666667	1	0
W5B3DFXKRX	2	2	29	Morgens02mob	2019-08-07 06:36:53	6	40	100	19	6	29	NA	NA	0	0	0	0	0	0	NA	NA	NA	NA	NA	NA	NA	NA	NA	NA	NA	NA	NA	NA	NA	NA	NA	NA	NA	NA	NA	NA	1	Abends02mob	2019-08-06 20:50:52	40	79	9.76694444444444	0	0
W5B3DFXKRX	3	3	29	Morgens_Kortisol01mob	2019-08-08 06:55:39	5.5	21	40	14	7	18	10	0	0	0	1	0	0	1	3.66666666666667	0	0	0	0	0	0	7	0	0	1	0	0	1	0	0	0	1	0	0	0	4	2	Abends03mob	2019-08-07 20:38:27	66	37	10.2866666666667	0	0
W5B3DFXKRX	4	4	29	Morgens_Kortisol02mob	2019-08-09 07:20:47	7	71	74	80	6	34	10	0	0	0	1	0	0	1	2.66666666666667	0	0	0	0	0	0	3	0	0	1	0	0	1	2	0	0	0	0	0	0	3	3	Abends04mob	2019-08-08 20:53:44	65	35	10.4508333333333	0	0
W5B3DFXKRX	5	5	29	Morgens05mob	2019-08-10 08:46:54	7	61	77	28	7	56	NA	NA	0	0	0	0	0	0	NA	NA	NA	NA	NA	NA	NA	NA	NA	NA	NA	NA	NA	NA	NA	NA	NA	NA	NA	NA	NA	NA	4	Abends_Hygmob	2019-08-09 19:41:34	23	74	13.0888888888889	0	1
W5B3DFXKRX	6	6	29	Morgens06mob	2019-08-11 08:55:46	4	8	62	73	5	9	NA	NA	0	0	0	0	0	0	NA	NA	NA	NA	NA	NA	NA	NA	NA	NA	NA	NA	NA	NA	NA	NA	NA	NA	NA	NA	NA	NA	5	Abends06mob	2019-08-11 02:29:03	8	20	6.44527777777778	0	1
W5B3DFXKRX	7	7	29	Morgens07mob	2019-08-12 06:32:04	6.5	73	100	48	5	43	NA	NA	0	0	0	0	0	0	NA	NA	NA	NA	NA	NA	NA	NA	NA	NA	NA	NA	NA	NA	NA	NA	NA	NA	NA	NA	NA	NA	6	Abends07mob	2019-08-11 20:11:51	42	85	10.3369444444444	0	0
W5B3DFXKRX	8	8	29	Morgens08mob	2019-08-13 07:38:24	7	63	30	21	9	18	NA	NA	0	0	0	0	0	0	NA	NA	NA	NA	NA	NA	NA	NA	NA	NA	NA	NA	NA	NA	NA	NA	NA	NA	NA	NA	NA	NA	7	Abends_Goalsmob	2019-08-12 22:04:23	23	37	9.56694444444445	1	0
W5B3DFXKRX	9	9	29	Morgens09mob	2019-08-14 07:05:00	5	55	63	19	4	34	NA	NA	0	0	0	0	0	0	NA	NA	NA	NA	NA	NA	NA	NA	NA	NA	NA	NA	NA	NA	NA	NA	NA	NA	NA	NA	NA	NA	8	Abends09mob	2019-08-14 01:12:51	40	40	5.86916666666667	1	0
XMUYM5GY9Z	1	1	18	Morgens01mob	2019-08-27 06:30:21	6	31	43	36	6	37	NA	NA	0	0	0	0	0	0	NA	NA	NA	NA	NA	NA	NA	NA	NA	NA	NA	NA	NA	NA	NA	NA	NA	NA	NA	NA	NA	NA	0	Abends01mob	2019-08-26 19:57:54	68	31	10.5408333333333	0	0
XMUYM5GY9Z	10	10	18	Morgens_Kortisol03mob	2019-09-05 06:22:36	6	40	49	40	6	49	118	0	0	1	1	1	0	0	51	0	0	0	0	0	0	52	0	0	1	0	0	0	48	0	1	1	1	0	0	53	9	Abends10mob	2019-09-04 21:34:12	33	68	8.80666666666667	1	0
XMUYM5GY9Z	11	11	18	Morgens_Kortisol04mob	2019-09-06 06:20:36	6	54	61	50	5	56	18	0	0	1	0	1	0	0	51	0	0	0	0	0	0	51	0	0	0	0	0	0	52	0	1	0	1	0	0	50	10	Abends11mob	2019-09-05 22:05:02	83	51	8.25944444444444	1	0
XMUYM5GY9Z	12	12	18	Morgens12mob	2019-09-07 08:10:49	8	74	76	49	7	44	NA	NA	0	0	0	0	0	0	NA	NA	NA	NA	NA	NA	NA	NA	NA	NA	NA	NA	NA	NA	NA	NA	NA	NA	NA	NA	NA	NA	11	Abends12mob	2019-09-06 22:45:07	51	50	9.42833333333333	1	1
XMUYM5GY9Z	13	13	18	Morgens13mob	2019-09-08 09:15:50	8	69	60	48	7	27	NA	NA	0	0	0	0	0	0	NA	NA	NA	NA	NA	NA	NA	NA	NA	NA	NA	NA	NA	NA	NA	NA	NA	NA	NA	NA	NA	NA	12	Abends13mob	2019-09-07 23:08:42	57	77	10.1188888888889	1	1
XMUYM5GY9Z	14	14	18	Morgens14mob	2019-09-09 06:29:10	5	41	42	28	6	26	NA	NA	0	0	0	0	0	0	NA	NA	NA	NA	NA	NA	NA	NA	NA	NA	NA	NA	NA	NA	NA	NA	NA	NA	NA	NA	NA	NA	13	Abends14mob	2019-09-08 23:02:57	25	86	7.43694444444444	1	0
XMUYM5GY9Z	2	2	18	Morgens02mob	2019-08-28 06:32:19	6.5	68	60	31	5	45	NA	NA	0	0	0	0	0	0	NA	NA	NA	NA	NA	NA	NA	NA	NA	NA	NA	NA	NA	NA	NA	NA	NA	NA	NA	NA	NA	NA	1	Abends02mob	2019-08-27 22:04:07	65	31	8.47	0	0
XMUYM5GY9Z	3	3	18	Morgens_Kortisol01mob	2019-08-29 06:15:58	7	68	59	59	6	31	5	0	0	0	0	0	0	0	50.6666666666667	0	0	0	0	0	0	50	0	0	0	0	0	0	50	0	0	0	0	0	0	52	2	Abends03mob	2019-08-28 22:34:52	33	51	7.685	0	0
XMUYM5GY9Z	4	4	18	Morgens_Kortisol02mob	2019-08-30 06:23:29	7	81	59	40	6	49	5	0	0	0	0	0	0	0	51	0	0	0	0	0	0	53	0	0	0	0	0	0	47	0	0	0	0	0	0	53	3	Abends04mob	2019-08-29 22:03:45	49	85	8.32888888888889	0	0
XMUYM5GY9Z	5	5	18	Morgens05mob	2019-08-31 06:42:43	7	71	59	55	6	49	NA	NA	0	0	0	0	0	0	NA	NA	NA	NA	NA	NA	NA	NA	NA	NA	NA	NA	NA	NA	NA	NA	NA	NA	NA	NA	NA	NA	4	Abends_Hygmob	2019-08-30 20:10:25	34	83	10.5383333333333	0	1
XMUYM5GY9Z	6	6	18	Morgens06mob	2019-09-01 08:48:27	8	73	73	49	8	14	NA	NA	0	0	0	0	0	0	NA	NA	NA	NA	NA	NA	NA	NA	NA	NA	NA	NA	NA	NA	NA	NA	NA	NA	NA	NA	NA	NA	5	Abends06mob	2019-08-31 20:52:16	4	68	11.9363888888889	0	1
XMUYM5GY9Z	7	7	18	Morgens07mob	2019-09-02 06:29:32	7	60	60	41	6	30	NA	NA	0	0	0	0	0	0	NA	NA	NA	NA	NA	NA	NA	NA	NA	NA	NA	NA	NA	NA	NA	NA	NA	NA	NA	NA	NA	NA	6	Abends07mob	2019-09-01 22:33:38	7	75	7.93166666666667	0	0
XMUYM5GY9Z	8	8	18	Morgens08mob	2019-09-03 06:29:11	7	72	70	40	6	53	NA	NA	0	0	0	0	0	0	NA	NA	NA	NA	NA	NA	NA	NA	NA	NA	NA	NA	NA	NA	NA	NA	NA	NA	NA	NA	NA	NA	7	Abends_Goalsmob	2019-09-02 22:01:40	66	67	8.45861111111111	1	0
XMUYM5GY9Z	9	9	18	Morgens09mob	2019-09-04 06:19:13	7	59	60	44	6	26	NA	NA	0	0	0	0	0	0	NA	NA	NA	NA	NA	NA	NA	NA	NA	NA	NA	NA	NA	NA	NA	NA	NA	NA	NA	NA	NA	NA	8	Abends09mob	2019-09-03 20:38:46	72	48	9.67416666666667	1	0
Y2ZLVAYEPK	1	1	43	Morgens01mob	2019-07-30 07:14:28	6	31	50	40	6	33	NA	NA	0	0	0	0	0	0	NA	NA	NA	NA	NA	NA	NA	NA	NA	NA	NA	NA	NA	NA	NA	NA	NA	NA	NA	NA	NA	NA	0	Abends01mob	2019-07-29 20:27:55	73	20	10.7758333333333	0	0
Y2ZLVAYEPK	10	10	43	Morgens_Kortisol03mob	2019-08-08 07:05:45	6.5	61	58	55	6	33	3	0	0	0	0	0	0	0	52.6666666666667	0	0	0	0	0	0	0	0	0	0	0	0	0	75	0	0	0	0	0	0	83	9	Abends10mob	2019-08-07 23:35:52	20	70	7.49805555555556	1	0
Y2ZLVAYEPK	11	11	43	Morgens_Kortisol04mob	2019-08-09 07:11:59	6	42	55	67	6	25	5	0	0	0	0	0	0	0	14.6666666666667	0	0	0	0	0	0	11	0	0	0	0	0	0	7	0	0	0	0	0	0	26	10	Abends11mob	2019-08-08 23:26:58	6	42	7.75027777777778	1	0
Y2ZLVAYEPK	12	12	43	Morgens12mob	2019-08-11 23:55:47	NA	NA	NA	NA	NA	NA	NA	NA	0	0	0	0	0	0	NA	NA	NA	NA	NA	NA	NA	NA	NA	NA	NA	NA	NA	NA	NA	NA	NA	NA	NA	NA	NA	NA	11	Abends12mob	2019-08-10 01:21:57	17	40	46.5638888888889	1	1
Y2ZLVAYEPK	13	13	43	Morgens13mob	2019-08-11 23:52:57	6	24	52	47	6	31	NA	NA	0	0	0	0	0	0	NA	NA	NA	NA	NA	NA	NA	NA	NA	NA	NA	NA	NA	NA	NA	NA	NA	NA	NA	NA	NA	NA	12	Abends13mob	2019-08-11 00:53:11	12	74	22.9961111111111	1	1
Y2ZLVAYEPK	14	14	43	Morgens14mob	2019-08-12 07:58:28	6.5	39	48	82	6	13	NA	NA	0	0	0	0	0	0	NA	NA	NA	NA	NA	NA	NA	NA	NA	NA	NA	NA	NA	NA	NA	NA	NA	NA	NA	NA	NA	NA	13	Abends14mob	2019-08-11 23:51:33	19	37	8.11527777777778	1	0
Y2ZLVAYEPK	2	2	43	Morgens02mob	2019-07-31 07:11:08	5.5	21	24	82	6	2	NA	NA	0	0	0	0	0	0	NA	NA	NA	NA	NA	NA	NA	NA	NA	NA	NA	NA	NA	NA	NA	NA	NA	NA	NA	NA	NA	NA	1	Abends02mob	2019-07-30 19:30:31	22	83	11.6769444444444	0	0
Y2ZLVAYEPK	3	3	43	Morgens_Kortisol01mob	2019-08-01 07:02:22	7	58	42	67	6	52	2	0	0	0	0	0	0	0	56.3333333333333	0	0	0	0	0	0	10	0	0	0	0	0	0	83	0	0	0	0	0	0	76	2	Abends03mob	2019-07-31 23:10:34	50	18	7.86333333333333	0	0
Y2ZLVAYEPK	4	4	43	Morgens_Kortisol02mob	2019-08-02 07:13:51	4.5	10	41	60	5	1	2	0	0	0	1	0	0	0	56	0	0	0	0	0	0	12	0	0	1	0	0	0	77	0	0	0	0	0	0	79	3	Abends04mob	2019-08-02 07:11:52	41	51	0.0330555555555556	0	0
Y2ZLVAYEPK	5	5	43	Morgens05mob	2019-08-03 06:34:16	6	76	54	93	6	20	NA	NA	0	0	0	0	0	0	NA	NA	NA	NA	NA	NA	NA	NA	NA	NA	NA	NA	NA	NA	NA	NA	NA	NA	NA	NA	NA	NA	4	Abends_Hygmob	2019-08-02 21:42:37	68	38	8.86083333333333	0	1
Y2ZLVAYEPK	6	6	43	Morgens06mob	2019-08-04 10:17:46	4.5	20	40	86	4	54	NA	NA	0	0	0	0	0	0	NA	NA	NA	NA	NA	NA	NA	NA	NA	NA	NA	NA	NA	NA	NA	NA	NA	NA	NA	NA	NA	NA	5	Abends06mob	2019-08-04 03:51:58	14	64	6.43	0	1
Y2ZLVAYEPK	7	7	43	Morgens07mob	2019-08-05 07:25:20	6	72	35	10	6	8	NA	NA	0	0	0	0	0	0	NA	NA	NA	NA	NA	NA	NA	NA	NA	NA	NA	NA	NA	NA	NA	NA	NA	NA	NA	NA	NA	NA	6	Abends07mob	2019-08-04 23:53:44	16	100	7.52666666666667	0	0
Y2ZLVAYEPK	8	8	43	Morgens08mob	2019-08-06 07:55:52	7.04	73	71	58	7	4	NA	NA	0	0	0	0	0	0	NA	NA	NA	NA	NA	NA	NA	NA	NA	NA	NA	NA	NA	NA	NA	NA	NA	NA	NA	NA	NA	NA	7	Abends_Goalsmob	2019-08-05 22:31:32	12	40	9.40555555555556	1	0
Y2ZLVAYEPK	9	9	43	Morgens09mob	2019-08-07 07:45:04	7	71	48	44	7	11	NA	NA	0	0	0	0	0	0	NA	NA	NA	NA	NA	NA	NA	NA	NA	NA	NA	NA	NA	NA	NA	NA	NA	NA	NA	NA	NA	NA	8	Abends09mob	2019-08-06 22:00:46	17	48	9.73833333333333	1	0
YP27MNKTSL	1	1	65	Morgens01mob	2019-07-30 07:10:48	4	29	19	20	6	40	NA	NA	0	0	0	0	0	0	NA	NA	NA	NA	NA	NA	NA	NA	NA	NA	NA	NA	NA	NA	NA	NA	NA	NA	NA	NA	NA	NA	0	Abends01mob	2019-07-29 20:08:53	81	33	11.0319444444444	0	0
YP27MNKTSL	10	10	65	Morgens_Kortisol03mob	2019-08-08 06:30:55	7.5	97	98	100	7	24	6	0	0	0	0	0	0	0	30	0	0	0	0	0	0	0	0	0	0	0	0	0	24	0	0	0	0	0	0	66	9	Abends10mob	2019-08-07 22:21:23	20	80	8.15888888888889	1	0
YP27MNKTSL	11	11	65	Morgens_Kortisol04mob	2019-08-09 06:34:32	7	95	100	98	6	24	5	0	0	0	0	0	0	0	53.6666666666667	0	0	0	0	0	0	0	0	0	0	0	0	0	78	0	0	0	0	0	0	83	10	Abends11mob	2019-08-08 23:11:14	11	81	7.38833333333333	1	0
YP27MNKTSL	12	12	65	Morgens12mob	2019-08-11 00:14:22	6	89	94	75	6	31	NA	NA	0	0	0	0	0	0	NA	NA	NA	NA	NA	NA	NA	NA	NA	NA	NA	NA	NA	NA	NA	NA	NA	NA	NA	NA	NA	NA	11	Abends12mob	2019-08-09 23:38:26	85	69	24.5988888888889	1	1
YP27MNKTSL	13	13	65	Morgens13mob	2019-08-11 09:13:39	6.5	96	95	83	6	32	NA	NA	0	0	0	0	0	0	NA	NA	NA	NA	NA	NA	NA	NA	NA	NA	NA	NA	NA	NA	NA	NA	NA	NA	NA	NA	NA	NA	12	Abends13mob	2019-08-11 00:18:55	17	70	8.91222222222222	1	1
YP27MNKTSL	14	14	65	Morgens14mob	2019-08-12 07:48:30	7	87	90	83	6	46	NA	NA	0	0	0	0	0	0	NA	NA	NA	NA	NA	NA	NA	NA	NA	NA	NA	NA	NA	NA	NA	NA	NA	NA	NA	NA	NA	NA	13	Abends14mob	2019-08-11 21:43:07	8	100	10.0897222222222	1	0
YP27MNKTSL	2	2	65	Morgens02mob	2019-07-31 07:35:19	6.5	81	79	40	6	46	NA	NA	0	0	0	0	0	0	NA	NA	NA	NA	NA	NA	NA	NA	NA	NA	NA	NA	NA	NA	NA	NA	NA	NA	NA	NA	NA	NA	1	Abends02mob	2019-07-30 23:45:10	20	30	7.83583333333333	0	0
YP27MNKTSL	3	3	65	Morgens_Kortisol01mob	2019-08-01 06:41:50	5.5	81	60	20	6	2	5	0	0	0	1	0	0	0	20	0	0	0	0	0	0	0	0	0	1	0	0	0	50	0	0	1	0	0	0	10	2	Abends03mob	2019-07-31 23:42:19	23	67	6.99194444444444	0	0
YP27MNKTSL	4	4	65	Morgens_Kortisol02mob	2019-08-02 06:38:04	7	80	80	39	6	18	8	0	0	0	1	0	0	0	6	0	0	0	0	0	0	0	0	0	1	0	0	0	0	0	0	1	0	0	0	18	3	Abends04mob	2019-08-01 22:04:05	5	80	8.56638888888889	0	0
YP27MNKTSL	5	5	65	Morgens05mob	2019-08-03 06:30:18	7	92	84	84	7	10	NA	NA	0	0	0	0	0	0	NA	NA	NA	NA	NA	NA	NA	NA	NA	NA	NA	NA	NA	NA	NA	NA	NA	NA	NA	NA	NA	NA	4	Abends_Hygmob	2019-08-02 22:26:34	10	80	8.06222222222222	0	1
YP27MNKTSL	6	6	65	Morgens06mob	2019-08-04 09:41:25	8	100	93	90	8	3	NA	NA	0	0	0	0	0	0	NA	NA	NA	NA	NA	NA	NA	NA	NA	NA	NA	NA	NA	NA	NA	NA	NA	NA	NA	NA	NA	NA	5	Abends06mob	2019-08-04 00:10:45	8	100	9.51111111111111	0	1
YP27MNKTSL	7	7	65	Morgens07mob	2019-08-05 07:43:51	6.5	80	20	70	6	12	NA	NA	0	0	0	0	0	0	NA	NA	NA	NA	NA	NA	NA	NA	NA	NA	NA	NA	NA	NA	NA	NA	NA	NA	NA	NA	NA	NA	6	Abends07mob	2019-08-04 23:15:25	3	100	8.47388888888889	0	0
YP27MNKTSL	8	8	65	Morgens08mob	2019-08-06 08:31:47	8	100	92	96	7	37	NA	NA	0	0	0	0	0	0	NA	NA	NA	NA	NA	NA	NA	NA	NA	NA	NA	NA	NA	NA	NA	NA	NA	NA	NA	NA	NA	NA	7	Abends_Goalsmob	2019-08-05 22:02:20	95	43	10.4908333333333	1	0
YP27MNKTSL	9	9	65	Morgens09mob	2019-08-07 07:38:08	7	81	92	100	7	18	NA	NA	0	0	0	0	0	0	NA	NA	NA	NA	NA	NA	NA	NA	NA	NA	NA	NA	NA	NA	NA	NA	NA	NA	NA	NA	NA	NA	8	Abends09mob	2019-08-06 22:21:00	27	50	9.28555555555556	1	0
YRBE6UZX4Y	1	1	15	Morgens01mob	2019-08-27 09:03:41	7	41	50	21	8	34	NA	NA	0	0	0	0	0	0	NA	NA	NA	NA	NA	NA	NA	NA	NA	NA	NA	NA	NA	NA	NA	NA	NA	NA	NA	NA	NA	NA	0	Abends01mob	2019-08-26 20:03:30	33	14	13.0030555555556	0	0
YRBE6UZX4Y	10	10	15	Morgens_Kortisol03mob	2019-09-05 07:49:16	7.5	41	23	21	7	32	19	0	0	0	0	0	0	0	51	0	0	0	0	0	0	51	0	0	0	0	0	0	50	0	0	0	0	0	0	52	9	Abends10mob	2019-09-04 22:20:38	50	8	9.47722222222222	1	0
YRBE6UZX4Y	11	11	15	Morgens_Kortisol04mob	2019-09-06 07:50:20	7	45	53	58	6	50	5	0	0	0	0	0	0	0	50	0	0	0	0	0	0	49	0	0	0	0	0	0	55	0	0	0	0	0	0	46	10	Abends11mob	2019-09-06 00:04:18	68	13	7.76722222222222	1	0
YRBE6UZX4Y	12	12	15	Morgens12mob	2019-09-07 12:17:49	8.5	57	73	80	8	16	NA	NA	0	0	0	0	0	0	NA	NA	NA	NA	NA	NA	NA	NA	NA	NA	NA	NA	NA	NA	NA	NA	NA	NA	NA	NA	NA	NA	11	Abends12mob	2019-09-07 01:48:09	16	22	10.4944444444444	1	1
YRBE6UZX4Y	13	13	15	Morgens13mob	2019-09-08 13:32:28	8.5	58	65	61	7	54	NA	NA	0	0	0	0	0	0	NA	NA	NA	NA	NA	NA	NA	NA	NA	NA	NA	NA	NA	NA	NA	NA	NA	NA	NA	NA	NA	NA	12	Abends13mob	2019-09-08 00:02:23	0	53	13.5013888888889	1	1
YRBE6UZX4Y	14	14	15	Morgens14mob	2019-09-09 10:38:01	8	36	10	20	7	1	NA	NA	0	0	0	0	0	0	NA	NA	NA	NA	NA	NA	NA	NA	NA	NA	NA	NA	NA	NA	NA	NA	NA	NA	NA	NA	NA	NA	13	Abends14mob	2019-09-08 21:37:12	10	100	13.0136111111111	1	0
YRBE6UZX4Y	2	2	15	Morgens02	2019-08-28 09:19:15	8	73	77	60	8	7	NA	NA	0	0	0	0	0	0	NA	NA	NA	NA	NA	NA	NA	NA	NA	NA	NA	NA	NA	NA	NA	NA	NA	NA	NA	NA	NA	NA	1	Abends02mob	2019-08-27 21:53:24	5	43	11.4308333333333	0	0
YRBE6UZX4Y	3	3	15	Morgens_Kortisol01mob	2019-08-29 08:39:44	8	64	77	60	8	7	3	0	0	0	0	0	0	0	50.3333333333333	0	0	0	0	0	0	51	0	0	0	0	0	0	51	0	0	0	0	0	0	49	2	Abends03mob	2019-08-28 23:51:42	26	18	8.80055555555556	0	0
YRBE6UZX4Y	4	4	15	Morgens_Kortisol02mob	2019-08-30 08:12:16	7.5	34	60	38	6	29	22	0	0	0	0	0	0	0	50.6666666666667	0	0	0	0	0	0	48	0	0	0	0	0	0	50	0	0	0	0	0	0	54	3	Abends04mob	2019-08-29 22:34:32	18	15	9.62888888888889	0	0
YRBE6UZX4Y	5	5	15	Morgens05mob	2019-08-31 09:54:25	5	50	30	0	4	43	NA	NA	0	0	0	0	0	0	NA	NA	NA	NA	NA	NA	NA	NA	NA	NA	NA	NA	NA	NA	NA	NA	NA	NA	NA	NA	NA	NA	4	Abends_Hygmob	2019-08-30 23:41:30	27	39	10.2152777777778	0	1
YRBE6UZX4Y	6	6	15	Morgens06mob	2019-09-01 06:27:18	5.5	17	52	0	4	52	NA	NA	0	0	0	0	0	0	NA	NA	NA	NA	NA	NA	NA	NA	NA	NA	NA	NA	NA	NA	NA	NA	NA	NA	NA	NA	NA	NA	5	Abends06mob	2019-08-31 23:52:39	0	100	6.5775	0	1
YRBE6UZX4Y	7	7	15	Morgens07mob	2019-09-02 07:29:38	7.5	28	16	2	7	16	NA	NA	0	0	0	0	0	0	NA	NA	NA	NA	NA	NA	NA	NA	NA	NA	NA	NA	NA	NA	NA	NA	NA	NA	NA	NA	NA	NA	6	Abends07mob	2019-09-01 22:28:10	0	45	9.02444444444444	0	0
YRBE6UZX4Y	8	8	15	Morgens08mob	2019-09-03 09:55:33	8	59	53	42	9	13	NA	NA	0	0	0	0	0	0	NA	NA	NA	NA	NA	NA	NA	NA	NA	NA	NA	NA	NA	NA	NA	NA	NA	NA	NA	NA	NA	NA	7	Abends_Goalsmob	2019-09-02 22:04:38	18	11	11.8486111111111	1	0
YRBE6UZX4Y	9	9	15	Morgens09mob	2019-09-04 09:00:50	8	53	38	73	7	23	NA	NA	0	0	0	0	0	0	NA	NA	NA	NA	NA	NA	NA	NA	NA	NA	NA	NA	NA	NA	NA	NA	NA	NA	NA	NA	NA	NA	8	Abends09mob	2019-09-03 23:45:15	52	10	9.25972222222222	1	0
YSG2GWFLQN	1	1	16	Morgens01mob	2019-08-27 06:42:24	5.5	61	46	19	6	21	NA	NA	0	0	0	0	0	0	NA	NA	NA	NA	NA	NA	NA	NA	NA	NA	NA	NA	NA	NA	NA	NA	NA	NA	NA	NA	NA	NA	0	Abends01	2019-08-26 20:55:37	85	20	9.77972222222222	0	0
YSG2GWFLQN	10	10	16	Morgens_Kortisol03mob	2019-09-05 07:12:22	7	90	80	61	6	35	5	0	0	0	0	0	0	0	49	0	0	0	0	0	0	14	0	0	0	0	0	0	54	0	0	0	0	0	0	79	9	Abends10mob	2019-09-04 23:25:01	0	65	7.78916666666667	1	0
YSG2GWFLQN	11	11	16	Morgens_Kortisol04mob	2019-09-06 06:38:30	6.5	91	80	70	6	57	4	0	0	0	0	0	0	0	47.6666666666667	0	0	0	0	0	0	7	0	0	0	0	0	0	54	0	0	0	0	0	0	82	10	Abends11mob	2019-09-05 20:36:10	33	68	10.0388888888889	1	0
YSG2GWFLQN	12	12	16	Morgens12mob	2019-09-07 09:01:55	8	80	80	60	8	11	NA	NA	0	0	0	0	0	0	NA	NA	NA	NA	NA	NA	NA	NA	NA	NA	NA	NA	NA	NA	NA	NA	NA	NA	NA	NA	NA	NA	11	Abends12mob	2019-09-06 20:42:50	21	35	12.3180555555556	1	1
YSG2GWFLQN	13	13	16	Morgens13mob	2019-09-08 10:14:44	5.5	48	50	53	5	10	NA	NA	0	0	0	0	0	0	NA	NA	NA	NA	NA	NA	NA	NA	NA	NA	NA	NA	NA	NA	NA	NA	NA	NA	NA	NA	NA	NA	12	Abends13mob	2019-09-08 04:04:47	33	48	6.16583333333333	1	1
YSG2GWFLQN	14	14	16	Morgens14mob	2019-09-09 07:03:27	7	80	60	81	6	58	NA	NA	0	0	0	0	0	0	NA	NA	NA	NA	NA	NA	NA	NA	NA	NA	NA	NA	NA	NA	NA	NA	NA	NA	NA	NA	NA	NA	13	Abends14mob	2019-09-08 19:31:00	15	85	11.5408333333333	1	0
YSG2GWFLQN	2	2	16	Morgens02mob	2019-08-28 06:35:06	8	91	90	80	8	1	NA	NA	0	0	0	0	0	0	NA	NA	NA	NA	NA	NA	NA	NA	NA	NA	NA	NA	NA	NA	NA	NA	NA	NA	NA	NA	NA	NA	1	Abends02	2019-08-27 20:15:08	75	50	10.3327777777778	0	0
YSG2GWFLQN	3	3	16	Morgens_Kortisol01mob	2019-08-29 06:29:52	5.5	42	40	19	5	55	4	0	0	0	0	0	0	0	20.5	0	0	0	0	0	0	0	0	0	0	0	0	0	41	NA	NA	NA	NA	NA	NA	NA	2	Abends03	2019-08-28 19:39:20	90	51	10.8422222222222	0	0
YSG2GWFLQN	4	4	16	Morgens_Kortisol02mob	2019-08-30 06:25:59	7	80	62	79	6	44	5	0	0	0	0	0	0	0	51.5	0	0	0	0	0	0	33	0	0	0	0	0	0	70	NA	NA	NA	NA	NA	NA	NA	3	Abends04	2019-08-29 20:17:36	95	16	10.1397222222222	0	0
YSG2GWFLQN	5	5	16	Morgens05mob	2019-08-31 09:19:13	4.25	68	100	80	4	24	NA	NA	0	0	0	0	0	0	NA	NA	NA	NA	NA	NA	NA	NA	NA	NA	NA	NA	NA	NA	NA	NA	NA	NA	NA	NA	NA	NA	4	Abends_Hygmob	2019-08-30 19:47:13	100	8	13.5333333333333	0	1
YSG2GWFLQN	6	6	16	Morgens06mob	2019-09-01 10:32:20	4	78	80	45	3	35	NA	NA	0	0	0	0	0	0	NA	NA	NA	NA	NA	NA	NA	NA	NA	NA	NA	NA	NA	NA	NA	NA	NA	NA	NA	NA	NA	NA	5	Abends06mob	2019-08-31 21:26:48	31	17	13.0922222222222	0	1
YSG2GWFLQN	7	7	16	Morgens07mob	2019-09-02 06:35:44	8	92	93	60	7	15	NA	NA	0	0	0	0	0	0	NA	NA	NA	NA	NA	NA	NA	NA	NA	NA	NA	NA	NA	NA	NA	NA	NA	NA	NA	NA	NA	NA	6	Abends07mob	2019-09-01 21:11:01	34	65	9.41194444444444	0	0
YSG2GWFLQN	8	8	16	Morgens08mob	2019-09-03 06:32:20	7	81	80	61	6	54	NA	NA	0	0	0	0	0	0	NA	NA	NA	NA	NA	NA	NA	NA	NA	NA	NA	NA	NA	NA	NA	NA	NA	NA	NA	NA	NA	NA	7	Abends_Goalsmob	2019-09-02 19:31:11	49	50	11.0191666666667	1	0
YSG2GWFLQN	9	9	16	Morgens09mob	2019-09-04 06:34:33	7	80	80	61	6	24	NA	NA	0	0	0	0	0	0	NA	NA	NA	NA	NA	NA	NA	NA	NA	NA	NA	NA	NA	NA	NA	NA	NA	NA	NA	NA	NA	NA	8	Abends09	2019-09-03 20:41:02	49	51	9.89194444444444	1	0
Z5X2FGEVYM	1	1	49	Morgens01mob	2019-08-13 07:55:10	8	80	79	50	7	29	NA	NA	0	0	0	0	0	0	NA	NA	NA	NA	NA	NA	NA	NA	NA	NA	NA	NA	NA	NA	NA	NA	NA	NA	NA	NA	NA	NA	0	Abends01mob	2019-08-12 20:14:15	25	2	11.6819444444444	0	0
Z5X2FGEVYM	10	10	49	Morgens_Kortisol03mob	2019-08-22 06:09:56	6	77	21	33	5	22	2	0	0	0	0	0	0	0	31	0	0	0	0	0	0	0	0	0	0	0	0	0	30	0	0	0	0	0	0	63	9	Abends10mob	2019-08-21 23:26:52	48	18	6.71777777777778	1	0
Z5X2FGEVYM	11	11	49	Morgens_Kortisol04mob	2019-08-23 09:08:13	7	80	50	38	6	45	2	0	0	0	0	0	0	0	6.33333333333333	0	0	0	0	0	0	1	0	0	0	0	0	0	11	0	0	0	0	0	0	7	10	Abends11mob	2019-08-23 01:06:43	92	0	8.025	1	0
Z5X2FGEVYM	12	12	49	Morgens12mob	2019-08-24 09:00:00	8	87	79	97	NA	NA	NA	NA	0	0	0	0	0	0	NA	NA	NA	NA	NA	NA	NA	NA	NA	NA	NA	NA	NA	NA	NA	NA	NA	NA	NA	NA	NA	NA	11	Abends12mob	2019-08-24 01:10:05	26	80	7.83194444444444	1	1
Z5X2FGEVYM	13	13	49	Morgens13mob	2019-08-25 16:34:36	8.5	98	100	100	7	29	NA	NA	0	0	0	0	0	0	NA	NA	NA	NA	NA	NA	NA	NA	NA	NA	NA	NA	NA	NA	NA	NA	NA	NA	NA	NA	NA	NA	12	Abends13	2019-08-24 22:29:56	0	100	18.0777777777778	1	1
Z5X2FGEVYM	14	14	49	Morgens14mob	2019-08-26 07:37:25	8	100	68	68	8	13	NA	NA	0	0	0	0	0	0	NA	NA	NA	NA	NA	NA	NA	NA	NA	NA	NA	NA	NA	NA	NA	NA	NA	NA	NA	NA	NA	NA	13	Abends14mob	2019-08-25 22:21:12	3	58	9.27027777777778	1	0
Z5X2FGEVYM	2	2	49	Morgens02mob	2019-08-14 07:42:19	8	52	61	32	7	46	NA	NA	0	0	0	0	0	0	NA	NA	NA	NA	NA	NA	NA	NA	NA	NA	NA	NA	NA	NA	NA	NA	NA	NA	NA	NA	NA	NA	1	Abends02	2019-08-13 21:28:08	18	50	10.2363888888889	0	0
Z5X2FGEVYM	3	3	49	Morgens_Kortisol01mob	2019-08-15 07:42:26	7	86	48	35	6	58	30	0	0	0	0	0	0	0	17.6666666666667	0	0	0	0	0	0	0	0	0	0	0	0	0	20	0	0	0	0	0	0	33	2	Abends03mob	2019-08-14 23:27:02	40	15	8.25666666666667	0	0
Z5X2FGEVYM	4	4	49	Morgens_Kortisol02	2019-08-16 07:34:51	8	71	50	47	7	15	2	0	0	0	0	0	0	0	57.6666666666667	0	0	0	0	0	0	95	0	0	0	0	0	0	37	0	0	0	0	0	0	41	3	Abends04	2019-08-15 21:26:03	100	12	10.1466666666667	0	0
Z5X2FGEVYM	5	5	49	Morgens05mob	2019-08-17 07:36:19	5	59	40	48	4	51	NA	NA	0	0	0	0	0	0	NA	NA	NA	NA	NA	NA	NA	NA	NA	NA	NA	NA	NA	NA	NA	NA	NA	NA	NA	NA	NA	NA	4	Abends_Hygmob	2019-08-17 00:56:38	8	0	6.66138888888889	0	1
Z5X2FGEVYM	6	6	49	Morgens06mob	2019-08-18 09:36:08	8.5	60	60	35	8	12	NA	NA	0	0	0	0	0	0	NA	NA	NA	NA	NA	NA	NA	NA	NA	NA	NA	NA	NA	NA	NA	NA	NA	NA	NA	NA	NA	NA	5	Abends06mob	2019-08-18 00:00:57	0	13	9.58638888888889	0	1
Z5X2FGEVYM	7	7	49	Morgens07	2019-08-19 06:57:17	8	92	51	52	7	14	NA	NA	0	0	0	0	0	0	NA	NA	NA	NA	NA	NA	NA	NA	NA	NA	NA	NA	NA	NA	NA	NA	NA	NA	NA	NA	NA	NA	6	Abends07mob	2019-08-18 22:04:58	35	84	8.87194444444444	0	0
Z5X2FGEVYM	8	8	49	Morgens08mob	2019-08-20 07:47:38	8	93	83	79	7	16	NA	NA	0	0	0	0	0	0	NA	NA	NA	NA	NA	NA	NA	NA	NA	NA	NA	NA	NA	NA	NA	NA	NA	NA	NA	NA	NA	NA	7	Abends_Goalsmob	2019-08-19 22:48:40	25	27	8.98277777777778	1	0
Z5X2FGEVYM	9	9	49	Morgens09mob	2019-08-21 08:05:17	8.5	100	47	15	7	53	NA	NA	0	0	0	0	0	0	NA	NA	NA	NA	NA	NA	NA	NA	NA	NA	NA	NA	NA	NA	NA	NA	NA	NA	NA	NA	NA	NA	8	Abends09mob	2019-08-20 22:49:57	32	9	9.25555555555556	1	0
