# Supplementary material for: Effects of mental contrasting on sleep and associations with stress: A randomized controlled trial
Source: J Health Psychol. 2023 Mar 15;28(11):1057–71. doi: 10.1177/13591053231159168 (PMC10492430; doi:10.1177/13591053231159168)
Supplement: sj-csv-14-hpq-10.1177_13591053231159168 – Supplemental material for Effects of mental contrasting on sleep and associations with stress: A randomized controlled trial [file sj-csv-14-hpq-10.1177_13591053231159168.csv]

SERIAL	grp_EG	female	age	phd_factor	children_fac	relationship_factor	workcontract_factor	parttime	HEI_ba	HEI_post	HEI_fu	STARTED.baseline	days_since_menst.baseline	nightshift	BMI	rel_condition	smoking	contracept	pregnant_nurse
1N4S5DBTPY	1	1	25	2	0	3	2	25	55	68.3333333333333	76.6666666666667	2019-07-29 18:33:53	20	0	26.4235698242833	0	0	1	0
1VBKE531GD	1	1	30	2	0	3	3	NA	45	73.3333333333333	70	2019-07-29 12:31:26	3	0	18.3654729109275	0	0	1	0
1ZP1GQZ4US	1	1	29	2	0	3	3	NA	73.3333333333333	70	16.6666666666667	2019-07-22 17:32:58	21	0	21.6311488543503	0	0	0	0
26T3NV25YB	1	1	42	2	0	3	3	NA	31.6666666666667	16.6666666666667	NA	2019-08-05 13:46:20	20	0	24.3374797187669	0	0	0	0
2QWPM3EUCH	0	1	28	1	0	1	3	NA	65	53.3333333333333	56.6666666666667	2019-09-02 18:33:05	11	0	25.15589569161	0	0	0	0
2ZX96TP7TY	1	1	29	2	0	2	3	NA	53.3333333333333	76.6666666666667	78.3333333333333	2019-08-26 18:45:29	11	0	18.066167337875	0	0	1	0
36983FKTX5	0	0	32	1	0	1	3	NA	65	73.3333333333333	60	2019-07-29 12:34:12	NA	0	21.9713358572201	0	0	0	0
3AVNR1U8SV	0	0	29	2	0	1	3	NA	56.6666666666667	50	NA	2019-08-05 18:31:26	NA	0	20.4528853177502	0	0	0	0
48KC12PGVB	1	0	30	2	0	3	3	NA	96.6666666666667	96.6666666666667	98.3333333333333	2019-08-19 12:35:34	NA	0	20.1347687186233	0	0	0	0
4HQAVAVPTZ	0	0	25	2	0	1	2	50	66.6666666666667	63.3333333333333	26.6666666666667	2019-07-22 10:31:51	NA	0	19.5918367346939	0	0	0	0
51BYGHPST7	1	1	28	2	0	1	3	NA	60	25	30	2019-08-19 10:39:24	14	0	20.0154958677686	0	0	0	0
51P5FM8MRM	1	0	30	2	0	1	3	NA	23.3333333333333	65	46.6666666666667	2019-08-12 18:28:33	NA	0	20.8116545265349	0	0	0	0
52NY1U1LBE	1	1	32	2	0	1	3	NA	50	40	26.6666666666667	2019-08-19 18:48:31	5	0	20.5456936226167	0	0	0	0
5F7YAL5SAL	1	0	30	2	0	1	2	75	56.6666666666667	70	NA	2019-07-29 18:38:27	NA	0	24.2802636142907	0	0	0	0
66UBAZVPUM	0	1	31	2	1	3	2	75	51.6666666666667	55	55	2019-08-12 10:40:54	102	0	17.9282154254366	0	0	0	1
6B48NM7S98	0	0	30	3	0	2	3	NA	76.6666666666667	50	71.6666666666667	2019-09-02 17:30:56	NA	0	22.591438130916	0	0	0	0
6SV7AYATVB	0	1	26	2	0	2	3	NA	45	68.3333333333333	48.3333333333333	2019-09-02 12:41:25	1	1	21.7079233920381	0	0	0	0
6X9GRRR784	0	1	24	2	0	1	3	NA	76.6666666666667	76.6666666666667	73.3333333333333	2019-08-26 18:40:41	13	0	20.451146179909	0	0	1	0
774LXRR9VG	0	0	30	2	0	1	2	65	70	53.3333333333333	45	2019-08-12 12:32:27	NA	0	24.4140625	0	0	0	0
78D5KSMDKM	0	1	27	2	0	2	3	NA	73.3333333333333	85	43.3333333333333	2019-08-12 10:40:14	7	0	27.3099681383705	1	0	1	0
7YAQD5MX6D	1	1	39	3	1	3	3	NA	96.6666666666667	91.6666666666667	75.3333333333333	2019-08-19 18:48:23	2	0	23.8086901719128	1	0	0	0
8LSQP3KHHD	1	1	27	2	0	3	2	50	36.6666666666667	28.3333333333333	23.3333333333333	2019-07-22 17:30:25	27	0	22.038567493113	0	0	0	0
8TB81Y3UU3	1	0	38	3	1	1	2	50	66.6666666666667	75	66.6666666666667	2019-08-19 18:48:50	NA	0	20.338326446281	0	0	0	0
8WHTX9VDGN	0	1	32	2	0	1	2	85	58.3333333333333	50	61.6666666666667	2019-07-22 10:29:12	35	0	26.0616793076949	0	0	0	0
A6K97ZKKKE	0	1	29	2	0	3	3	NA	76.6666666666667	76.6666666666667	80	2019-07-22 15:27:45	14	0	21.7993079584775	0	0	0	0
BF3MFK8S8U	1	1	29	2	0	1	3	NA	50	58.3333333333333	26.6666666666667	2019-07-29 12:30:36	21	0	19.9432125473229	0	0	1	0
BKCNRK2AYS	0	1	26	2	0	3	3	NA	85	96.6666666666667	80	2019-08-05 10:47:35	1	0	22.265625	0	0	1	0
BVNLTAVYR7	0	1	29	3	0	1	3	NA	71.6666666666667	70	60	2019-07-22 17:30:49	16	0	21.6296487603306	0	0	0	0
CNZAGXPNWY	0	1	24	2	0	1	3	NA	78.3333333333333	85	76.6666666666667	2019-08-19 10:34:04	11	0	24.6097337006428	0	0	0	0
CQVRFFPWMC	0	1	26	2	0	1	2	75	76.6666666666667	53.3333333333333	76.6666666666667	2019-08-05 18:30:04	35	0	19.8347107438017	1	0	1	0
CV4T8Y4WDQ	1	1	30	2	0	2	3	NA	68.3333333333333	66.6666666666667	75	2019-07-22 17:32:27	17	0	24.65483234714	0	0	0	0
DQRKPHYKA6	1	1	29	2	0	1	3	NA	75	43.3333333333333	58.3333333333333	2019-09-02 10:36:48	21	0	20.3815697149921	0	0	1	0
E4PFR4DRQW	0	1	30	2	0	3	3	NA	46.6666666666667	60	31.6666666666667	2019-09-02 18:33:05	1	0	23.5294117647059	0	0	1	0
ESD2Z1RQCT	1	1	31	3	0	2	3	NA	75	53.3333333333333	56.6666666666667	2019-08-05 18:30:27	1	0	21.192742415229	0	0	0	0
FHNND12F6B	1	1	28	2	0	2	3	NA	73.3333333333333	93.3333333333333	NA	2019-08-12 12:31:23	26	0	20.5191340925413	0	0	0	0
FT2NGHH8EW	1	1	30	1	0	3	2	60	31.6666666666667	30	46.6666666666667	2019-08-12 12:30:45	21	0	20.703125	0	0	0	0
FYF5HS2X71	0	0	42	3	1	3	3	NA	38.3333333333333	NA	61.6666666666667	2019-09-02 12:52:08	NA	0	20.8979591836735	0	0	0	0
GB9LEQ8HP8	1	1	33	3	0	3	3	NA	73.3333333333333	38.3333333333333	58.3333333333333	2019-07-29 18:35:18	29	1	29.4117647058824	0	0	0	0
H6A5DMDFQG	0	1	30	2	0	3	3	NA	66.6666666666667	53.3333333333333	NA	2019-08-26 10:54:13	14	0	19.7231833910035	0	0	1	0
HTCW4N91A2	0	0	34	3	0	1	3	NA	75	26.6666666666667	56.6666666666667	2019-08-19 12:41:59	NA	0	24.2214532871972	0	0	0	0
KD6Z4NMS8G	0	1	27	2	0	3	3	NA	71.6666666666667	75	76.6666666666667	2019-07-29 18:35:03	10	0	23.0300453514739	1	0	0	0
L8UUWG89AF	1	0	29	2	0	3	3	NA	75	80	58.3333333333333	2019-08-19 18:48:16	NA	0	23.6686390532544	0	0	0	0
LG9DUUA51W	0	0	25	2	0	1	3	NA	36.6666666666667	41.6666666666667	NA	2019-08-05 13:35:16	NA	0	23.1481481481481	0	0	0	0
MENUT3CHQW	0	0	27	2	0	1	2	50	53.3333333333333	21.6666666666667	73.3333333333333	2019-07-22 10:31:55	NA	0	24.8970602317342	0	0	0	0
N98UAW4VGS	1	1	27	2	0	3	2	65	83.3333333333333	81.6666666666667	76.6666666666667	2019-07-29 10:39:40	14	0	20.2020202020202	1	0	0	0
NC7K7WSL41	0	0	28	2	0	1	3	NA	50	53.3333333333333	53.3333333333333	2019-08-26 10:51:00	NA	0	28.4005479635136	1	0	0	0
NG4DX61D2R	0	1	45	3	1	3	3	NA	65	63.3333333333333	71.6666666666667	2019-09-02 18:34:12	27	0	20.9041950113379	0	0	0	0
NK1NM9QYW2	1	0	30	2	1	3	2	65	70	71.6666666666667	36.6666666666667	2019-08-19 10:34:57	NA	0	24.2512783053324	0	0	0	0
NML1DCUXX8	1	0	32	1	0	3	3	NA	48.3333333333333	80.6666666666667	66.6666666666667	2019-09-02 10:39:56	NA	0	26.2345679012346	0	0	0	0
P4CUFTD219	0	1	32	2	0	3	3	NA	80	73.3333333333333	55	2019-07-22 12:31:18	5	0	21.4619366241636	0	0	0	0
P659FMQCT9	1	1	30	2	0	3	1	NA	65	56.6666666666667	78.3333333333333	2019-07-22 17:31:48	NA	0	19.1000918273646	0	0	1	0
P7KMA73363	0	0	31	2	0	3	2	67	50	66.6666666666667	50	2019-09-02 12:44:17	NA	0	20.2015100628772	0	0	0	0
PAXX5YPB4Y	1	1	35	3	0	2	3	NA	61.6666666666667	71.6666666666667	28.3333333333333	2019-07-22 17:32:25	0	0	17.6897888516692	0	0	0	0
PS5YB5YHEA	1	1	28	2	0	2	3	NA	71.6666666666667	31.6666666666667	46.6666666666667	2019-08-26 12:47:48	17	0	19.3624726594715	0	0	1	0
PU4EAPT5UC	0	0	33	2	0	1	3	NA	75	50	NA	2019-08-19 18:47:20	NA	0	24.9444916531893	0	0	0	0
Q5B4F7EKB5	0	1	31	2	0	2	2	50	76.6666666666667	48.3333333333333	48.3333333333333	2019-08-12 10:41:24	20	0	19.2671714440238	0	0	0	0
QAAB11E1F3	0	1	27	2	0	3	3	NA	50	73.3333333333333	53.3333333333333	2019-08-12 18:31:00	20	0	20.3125	0	0	1	0
QL7XX9UNRT	0	1	29	2	0	3	3	NA	58.3333333333333	50	80	2019-07-22 17:31:01	18	0	22.2040816326531	0	0	0	0
QTBETTYG55	1	0	29	2	0	2	3	NA	76.6666666666667	41.6666666666667	43.3333333333333	2019-08-19 12:34:55	NA	0	23.0878681306881	0	0	0	0
QZLBAB9ETQ	1	1	28	3	0	3	3	NA	58.3333333333333	31.6666666666667	25	2019-07-29 10:41:56	6	0	17.5925925925926	0	0	0	0
R8STSYNNLM	0	1	28	2	0	3	3	NA	61.6666666666667	50	35	2019-08-26 12:46:28	9	0	19.2570288155177	0	0	1	0
SNHUXN2718	0	1	39	3	0	1	3	NA	71.6666666666667	61.6666666666667	66.6666666666667	2019-07-22 12:28:12	0	0	29.7004132231405	0	1	0	0
SUPAF6S4PU	1	0	26	2	0	3	3	NA	73.3333333333333	33.3333333333333	35	2019-07-22 17:31:49	NA	0	16.654492330168	0	0	0	0
SXWA13W8HE	1	0	26	2	0	3	2	60	71.6666666666667	61.6666666666667	43.3333333333333	2019-07-22 12:29:03	NA	0	23.291229956105	0	0	0	0
T7UG8W1BVR	0	0	31	3	1	3	3	NA	76.6666666666667	60	50	2019-09-02 12:43:48	NA	0	24.1516725033209	1	0	0	0
TCPFX6UEQB	1	1	39	3	0	3	3	NA	40	41.6666666666667	NA	2019-08-19 12:34:20	25	0	18.7783446712018	0	0	0	0
TRB419NMLV	1	0	29	2	0	3	2	50	43.3333333333333	75	76.6666666666667	2019-09-02 18:35:50	NA	0	24.2512783053324	0	0	0	0
UF1GGTAXPE	0	0	28	2	0	1	3	NA	76.6666666666667	88.3333333333333	NA	2019-08-12 18:30:09	NA	1	27.4405991735537	0	0	0	0
UTLXW6FH1D	1	1	28	2	0	2	2	65	50	56.6666666666667	58.3333333333333	2019-08-12 18:32:20	2	0	25.9454839595861	0	0	1	0
V4M5LHRU7P	0	0	30	2	0	3	3	NA	60	53.3333333333333	55.3333333333333	2019-09-02 18:35:02	NA	0	21.4995968825584	0	1	0	0
V93WCUMHSE	1	0	29	2	0	3	2	67	46.6666666666667	28.3333333333333	75	2019-07-29 18:34:32	NA	0	22	1	0	0	0
VL8XDP7UFM	1	1	27	2	0	1	3	NA	61.6666666666667	86.6666666666667	53.3333333333333	2019-08-05 10:44:23	0	0	23.6614386154678	0	0	1	0
VVG5E8R71Y	0	1	27	2	0	2	3	NA	55	46.6666666666667	NA	2019-07-29 18:34:58	27	0	16.8450257629806	0	0	1	0
W5B3DFXKRX	1	1	35	1	0	1	2	63	40	60	50	2019-08-05 10:46:48	10	0	19.6071566121634	0	0	1	0
XMUYM5GY9Z	1	1	28	2	0	3	3	NA	68.3333333333333	68.3333333333333	NA	2019-08-26 18:40:01	6	0	20.9572742022715	0	0	0	0
Y2ZLVAYEPK	0	1	27	2	0	1	3	NA	63.3333333333333	45	NA	2019-07-29 18:33:11	7	0	20.5688066136624	0	0	0	0
YP27MNKTSL	1	1	30	2	0	3	2	65	71.6666666666667	70	58.3333333333333	2019-07-29 10:46:48	21	0	24.9134948096886	1	0	0	0
YRBE6UZX4Y	0	1	25	2	0	3	3	NA	53.3333333333333	46.6666666666667	46.6666666666667	2019-08-26 12:46:15	20	0	20.9876543209877	0	0	0	0
YSG2GWFLQN	1	1	30	2	0	3	2	120	58.3333333333333	53.3333333333333	53.3333333333333	2019-08-26 18:39:45	35	0	21.2585034013605	0	0	1	0
Z5X2FGEVYM	1	1	28	2	0	3	3	NA	40	56.6666666666667	50	2019-08-12 12:31:42	3	0	21.3039485766759	0	0	0	0
