# Supplementary material for: Effects of mental contrasting on sleep and associations with stress: A randomized controlled trial
Source: J Health Psychol. 2023 Mar 15;28(11):1057–71. doi: 10.1177/13591053231159168 (PMC10492430; doi:10.1177/13591053231159168)
Supplement: sj-inp-9-hpq-10.1177_13591053231159168 – Supplemental material for Effects of mental contrasting on sleep and associations with stress: A randomized controlled trial [file sj-inp-9-hpq-10.1177_13591053231159168.inp]

TITLE: Your title goes here
DATA: FILE = data.dat;
VARIABLE: 
NAMES = SERIAL night day_morn vp_num Morgen_FB STARTED_morn subSD subSQ1 subSQ2
     subSQ3 fitbitSD_hh fitbitSD_mm min_since_wake sleepmed teeth food drink
     caffeine alc medi activ teeth_1 food_1 drink_1 caffeine_1 alc_1 medi_1 activ_1
     teeth_2 food_2 drink_2 caffeine_2 alc_2 medi_2 activ_2 teeth_3 food_3 drink_3
     caffeine_3 alc_3 medi_3 activ_3 day_even Abend_FB STARTED_even stress1 stress2
     timenight_hh week weekend SQ fitbitSD stress2_re stress grp_EG female age
     phd_factor children_fac relationship_factor workcontract_factor parttime HEI_ba
     HEI_post HEI_fu STARTED_baseline days_since_menst_baseline nightshift BMI
     rel_condition smoking contracept pregnant_nurse subSD_pmean fitbitSD_pmean
     SQ_pmean stress_pmean stress_pcen stress_pmean_GMcen grp_CG; 
MISSING=.;

usevar = fitbitSD subSD;

CLUSTER= SERIAL;

ANALYSIS:
TYPE = TWOLEVEL;

MODEL:
%WITHIN%
fitbitSD WITH subSD;

%BETWEEN%
fitbitSD WITH subSD;

OUTPUT:
stdyx;
