# Supplementary material for: Effects of mental contrasting on sleep and associations with stress: A randomized controlled trial
Source: J Health Psychol. 2023 Mar 15;28(11):1057–71. doi: 10.1177/13591053231159168 (PMC10492430; doi:10.1177/13591053231159168)
Supplement: sj-R-1-hpq-10.1177_13591053231159168 – Supplemental material for Effects of mental contrasting on sleep and associations with stress: A randomized controlled trial [file sj-R-1-hpq-10.1177_13591053231159168.R]

#### get data

baseline <- read.csv("./person data.csv", header=T)
daily <- read.csv("./daily.csv", header=T)


### remove data on all days, when the prior evening assessment was filled in after the current morning assessment

daily[!is.na(daily$timenight_hh) & daily$timenight_hh < 0,"subSD"] <- NA
daily[!is.na(daily$timenight_hh) & daily$timenight_hh < 0,"subSQ1"] <- NA
daily[!is.na(daily$timenight_hh) & daily$timenight_hh < 0,"subSQ2"] <- NA
daily[!is.na(daily$timenight_hh) & daily$timenight_hh < 0,"subSQ3"] <- NA
daily[!is.na(daily$timenight_hh) & daily$timenight_hh < 0,"fitbitSD_hh"] <- NA
daily[!is.na(daily$timenight_hh) & daily$timenight_hh < 0,"fitbitSD_mm"] <- NA
daily[!is.na(daily$timenight_hh) & daily$timenight_hh < 0,"stress1"] <- NA
daily[!is.na(daily$timenight_hh) & daily$timenight_hh < 0,"stress2"] <- NA


## compute sleep quality 
daily$SQ <- rowMeans(daily[,c("subSQ1","subSQ3")], na.rm=T)

### set minutes > 59 to missing
daily[!is.na(daily$fitbitSD_mm) & daily$fitbitSD_mm > 59, "fitbitSD_mm"] <- NA
daily$fitbitSD <- daily$fitbitSD_hh + daily$fitbitSD_mm/60

## compute stress
daily$stress2_re <- 100-daily$stress2
daily$stress <- rowMeans(daily[,c("stress1","stress2_re")], na.rm=T)


library(plyr)

pmeans <- ddply(daily, .(SERIAL), summarize, subSD.pmean=mean(subSD, na.rm=T),
                fitbitSD.pmean=mean(fitbitSD, na.rm=T),
                SQ.pmean=mean(SQ, na.rm=T),
                stress.pmean=mean(stress, na.rm=T))
baseline <- merge(baseline, pmeans, by="SERIAL")


### Table 1

library(psych)


corr.test(baseline[baseline$grp_EG==0,c("female","age","subSD.pmean","fitbitSD.pmean","SQ.pmean","stress.pmean")], adjust="none")
corr.test(baseline[baseline$grp_EG==1,c("female","age","subSD.pmean","fitbitSD.pmean","SQ.pmean","stress.pmean")], adjust="none")

describe(baseline[baseline$grp_EG==0,c("female","age","subSD.pmean","fitbitSD.pmean","SQ.pmean","stress.pmean")])
describe(baseline[baseline$grp_EG==1,c("female","age","subSD.pmean","fitbitSD.pmean","SQ.pmean","stress.pmean")])


daily <- merge(daily, baseline, by="SERIAL")

library(nlme)

## control group
as.numeric(VarCorr(lme(subSD ~ 1, random=~1|SERIAL, data=daily[daily$grp_EG==0,], na.action = "na.omit"))[1,1]) / (as.numeric(VarCorr(lme(subSD ~ 1, random=~1|SERIAL, data=daily[daily$grp_EG==0,], na.action = "na.omit"))[1,1]) +
                                                                                                   as.numeric(VarCorr(lme(subSD ~ 1, random=~1|SERIAL, data=daily[daily$grp_EG==0,], na.action = "na.omit"))[2,1]))
as.numeric(VarCorr(lme(fitbitSD ~ 1, random=~1|SERIAL, data=daily[daily$grp_EG==0,], na.action = "na.omit"))[1,1]) / (as.numeric(VarCorr(lme(fitbitSD ~ 1, random=~1|SERIAL, data=daily[daily$grp_EG==0,], na.action = "na.omit"))[1,1]) +
                                                                                                                     as.numeric(VarCorr(lme(fitbitSD ~ 1, random=~1|SERIAL, data=daily[daily$grp_EG==0,], na.action = "na.omit"))[2,1]))
as.numeric(VarCorr(lme(SQ ~ 1, random=~1|SERIAL, data=daily[daily$grp_EG==0,], na.action = "na.omit"))[1,1]) / (as.numeric(VarCorr(lme(SQ ~ 1, random=~1|SERIAL, data=daily[daily$grp_EG==0,], na.action = "na.omit"))[1,1]) +
                                                                                                                        as.numeric(VarCorr(lme(SQ ~ 1, random=~1|SERIAL, data=daily[daily$grp_EG==0,], na.action = "na.omit"))[2,1]))
as.numeric(VarCorr(lme(stress ~ 1, random=~1|SERIAL, data=daily[daily$grp_EG==0,], na.action = "na.omit"))[1,1]) / (as.numeric(VarCorr(lme(stress ~ 1, random=~1|SERIAL, data=daily[daily$grp_EG==0,], na.action = "na.omit"))[1,1]) +
                                                                                                                  as.numeric(VarCorr(lme(stress ~ 1, random=~1|SERIAL, data=daily[daily$grp_EG==0,], na.action = "na.omit"))[2,1]))


## intervention group
as.numeric(VarCorr(lme(subSD ~ 1, random=~1|SERIAL, data=daily[daily$grp_EG==1,], na.action = "na.omit"))[1,1]) / (as.numeric(VarCorr(lme(subSD ~ 1, random=~1|SERIAL, data=daily[daily$grp_EG==1,], na.action = "na.omit"))[1,1]) +
                                                                                                                     as.numeric(VarCorr(lme(subSD ~ 1, random=~1|SERIAL, data=daily[daily$grp_EG==1,], na.action = "na.omit"))[2,1]))
as.numeric(VarCorr(lme(fitbitSD ~ 1, random=~1|SERIAL, data=daily[daily$grp_EG==1,], na.action = "na.omit"))[1,1]) / (as.numeric(VarCorr(lme(fitbitSD ~ 1, random=~1|SERIAL, data=daily[daily$grp_EG==1,], na.action = "na.omit"))[1,1]) +
                                                                                                                        as.numeric(VarCorr(lme(fitbitSD ~ 1, random=~1|SERIAL, data=daily[daily$grp_EG==1,], na.action = "na.omit"))[2,1]))
as.numeric(VarCorr(lme(SQ ~ 1, random=~1|SERIAL, data=daily[daily$grp_EG==1,], na.action = "na.omit"))[1,1]) / (as.numeric(VarCorr(lme(SQ ~ 1, random=~1|SERIAL, data=daily[daily$grp_EG==1,], na.action = "na.omit"))[1,1]) +
                                                                                                                  as.numeric(VarCorr(lme(SQ ~ 1, random=~1|SERIAL, data=daily[daily$grp_EG==1,], na.action = "na.omit"))[2,1]))
as.numeric(VarCorr(lme(stress ~ 1, random=~1|SERIAL, data=daily[daily$grp_EG==1,], na.action = "na.omit"))[1,1]) / (as.numeric(VarCorr(lme(stress ~ 1, random=~1|SERIAL, data=daily[daily$grp_EG==1,], na.action = "na.omit"))[1,1]) +
                                                                                                                      as.numeric(VarCorr(lme(stress ~ 1, random=~1|SERIAL, data=daily[daily$grp_EG==1,], na.action = "na.omit"))[2,1]))
