# Supplementary material for: Effects of mental contrasting on sleep and associations with stress: A randomized controlled trial
Source: J Health Psychol. 2023 Mar 15;28(11):1057–71. doi: 10.1177/13591053231159168 (PMC10492430; doi:10.1177/13591053231159168)
Supplement: sj-R-2-hpq-10.1177_13591053231159168 – Supplemental material for Effects of mental contrasting on sleep and associations with stress: A randomized controlled trial [file sj-R-2-hpq-10.1177_13591053231159168.R]

#### get data

baseline <- read.csv("./person data.csv", header=T)
daily <- read.csv("./daily.csv", header=T)


### remove data on all days, when the prior evening assessment was filled in after the current moning assessment

daily[!is.na(daily$timenight_hh) & daily$timenight_hh < 0,"subSD"] <- NA
daily[!is.na(daily$timenight_hh) & daily$timenight_hh < 0,"subSQ1"] <- NA
daily[!is.na(daily$timenight_hh) & daily$timenight_hh < 0,"subSQ2"] <- NA
daily[!is.na(daily$timenight_hh) & daily$timenight_hh < 0,"subSQ3"] <- NA
daily[!is.na(daily$timenight_hh) & daily$timenight_hh < 0,"fitbitSD_hh"] <- NA
daily[!is.na(daily$timenight_hh) & daily$timenight_hh < 0,"fitbitSD_mm"] <- NA
daily[!is.na(daily$timenight_hh) & daily$timenight_hh < 0,"stress1"] <- NA
daily[!is.na(daily$timenight_hh) & daily$timenight_hh < 0,"stress2"] <- NA


##### Sensitivity analyses ####

# On some days (n = 48) the time stamps of morning and evening questionnaire suggested that these were completed less than 1 hour apart
# ---> set data for these cases to missing and repeat analyses

daily[!is.na(daily$timenight_hh) & daily$timenight_hh < 1 & daily$timenight_hh > 0,"subSD"] <- NA
daily[!is.na(daily$timenight_hh) & daily$timenight_hh < 1 & daily$timenight_hh > 0,"subSQ1"] <- NA
daily[!is.na(daily$timenight_hh) & daily$timenight_hh < 1 & daily$timenight_hh > 0,"subSQ2"] <- NA
daily[!is.na(daily$timenight_hh) & daily$timenight_hh < 1 & daily$timenight_hh > 0,"subSQ3"] <- NA
daily[!is.na(daily$timenight_hh) & daily$timenight_hh < 1 & daily$timenight_hh > 0,"fitbitSD_hh"] <- NA
daily[!is.na(daily$timenight_hh) & daily$timenight_hh < 1 & daily$timenight_hh > 0,"fitbitSD_mm"] <- NA
daily[!is.na(daily$timenight_hh) & daily$timenight_hh < 1 & daily$timenight_hh > 0,"stress1"] <- NA
daily[!is.na(daily$timenight_hh) & daily$timenight_hh < 1 & daily$timenight_hh > 0,"stress2"] <- NA


# compute sleep quality 
daily$SQ <- rowMeans(daily[,c("subSQ1","subSQ3")], na.rm=T)

### set minutes > 59 to missing
daily[!is.na(daily$fitbitSD_mm) & daily$fitbitSD_mm > 59, "fitbitSD_mm"] <- NA
daily$fitbitSD <- daily$fitbitSD_hh + daily$fitbitSD_mm/60

## compute stress
daily$stress2_re <- 100-daily$stress2
daily$stress <- rowMeans(daily[,c("stress1","stress2_re")], na.rm=T)


library(plyr)

pmeans <- ddply(daily, .(SERIAL), summarize, subSD.pmean=mean(subSD, na.rm=T),
                fitbitSD.pmean=mean(fitbitSD, na.rm=T),
                SQ.pmean=mean(SQ, na.rm=T),
                stress.pmean=mean(stress, na.rm=T))

dat <- merge(daily, baseline, by="SERIAL")
dat <- merge(dat, pmeans, by="SERIAL")

# Center stress
dat$stress_pcen <- dat$stress - dat$stress.pmean
dat$stress.pmean_GMcen <- dat$stress.pmean - mean(dat$stress, na.rm=T)

# recode group variable
dat$grp_CG <- abs(1-dat$grp_EG)


###Hypotheses 1 - 3

library(nlme)

mod1 <- lme(fitbitSD ~ female + weekend + week*grp_EG, random=~week|SERIAL, data=dat, na.action="na.omit")
summary(mod1)

mod2 <- lme(subSD ~ female + weekend + week*grp_EG, random=~week|SERIAL, data=dat, na.action="na.omit", control=lmeControl(opt="optim"))
summary(mod2)

mod3 <- lme(SQ ~ female + weekend + week*grp_EG, random=~week|SERIAL, data=dat, na.action="na.omit")
summary(mod3)


# remove interactions

mod1a <- lme(fitbitSD ~ female + weekend + week+grp_EG, random=~week|SERIAL, data=dat, na.action="na.omit")
summary(mod1a)

mod2a <- lme(subSD ~ female + weekend + week+grp_EG, random=~week|SERIAL, data=dat, na.action="na.omit", control=lmeControl(opt="optim"))
summary(mod2a)

mod3a <- lme(SQ ~ female + weekend + week+grp_EG, random=~week|SERIAL, data=dat, na.action="na.omit")
summary(mod3a)


###Hypothesis 4

mod4a <- lme(fitbitSD ~ female + weekend + stress_pcen + stress.pmean_GMcen, random=~stress_pcen|SERIAL, data=dat, na.action="na.omit")
summary(mod4a)

mod4b <- lme(subSD ~ female + weekend + stress_pcen + stress.pmean_GMcen, random=~stress_pcen|SERIAL, data=dat, na.action="na.omit")
summary(mod4b)

mod4c <- lme(SQ ~ female + weekend + stress_pcen + stress.pmean_GMcen, random=~stress_pcen|SERIAL, data=dat, na.action="na.omit", control=lmeControl(opt="optim"))
summary(mod4c)
