# Supplementary material for: Effects of mental contrasting on sleep and associations with stress: A randomized controlled trial
Source: J Health Psychol. 2023 Mar 15;28(11):1057–71. doi: 10.1177/13591053231159168 (PMC10492430; doi:10.1177/13591053231159168)
Supplement: sj-R-3-hpq-10.1177_13591053231159168 – Supplemental material for Effects of mental contrasting on sleep and associations with stress: A randomized controlled trial [file sj-R-3-hpq-10.1177_13591053231159168.R]

#### get data

baseline <- read.csv("./person data.csv", header=T)
daily <- read.csv("./daily.csv", header=T)


### remove data on all days, when the prior evening assessment was filled in after the current moning assessment

daily[!is.na(daily$timenight_hh) & daily$timenight_hh < 0,"subSD"] <- NA
daily[!is.na(daily$timenight_hh) & daily$timenight_hh < 0,"subSQ1"] <- NA
daily[!is.na(daily$timenight_hh) & daily$timenight_hh < 0,"subSQ2"] <- NA
daily[!is.na(daily$timenight_hh) & daily$timenight_hh < 0,"subSQ3"] <- NA
daily[!is.na(daily$timenight_hh) & daily$timenight_hh < 0,"fitbitSD_hh"] <- NA
daily[!is.na(daily$timenight_hh) & daily$timenight_hh < 0,"fitbitSD_mm"] <- NA
daily[!is.na(daily$timenight_hh) & daily$timenight_hh < 0,"stress1"] <- NA
daily[!is.na(daily$timenight_hh) & daily$timenight_hh < 0,"stress2"] <- NA


## compute sleep quality 
daily$SQ <- rowMeans(daily[,c("subSQ1","subSQ3")], na.rm=T)

### set minutes > 59 to missing
daily[!is.na(daily$fitbitSD_mm) & daily$fitbitSD_mm > 59, "fitbitSD_mm"] <- NA
daily$fitbitSD <- daily$fitbitSD_hh + daily$fitbitSD_mm/60

## compute stress
daily$stress2_re <- 100-daily$stress2
daily$stress <- rowMeans(daily[,c("stress1","stress2_re")], na.rm=T)


library(plyr)

pmeans <- ddply(daily, .(SERIAL), summarize, subSD.pmean=mean(subSD, na.rm=T),
                fitbitSD.pmean=mean(fitbitSD, na.rm=T),
                SQ.pmean=mean(SQ, na.rm=T),
                stress.pmean=mean(stress, na.rm=T))

dat <- merge(daily, baseline, by="SERIAL")
dat <- merge(dat, pmeans, by="SERIAL")

# Center stress
dat$stress_pcen <- dat$stress - dat$stress.pmean
dat$stress.pmean_GMcen <- dat$stress.pmean - mean(dat$stress, na.rm=T)

# recode group variable
dat$grp_CG <- abs(1-dat$grp_EG)

### Save data for fuhrer analyses in Mplus
library(MplusAutomation)
prepareMplusData(dat, "./data.dat",
                 inpfile = "./input.inp")


###Hypotheses 1 - 3

library(nlme)

mod1 <- lme(fitbitSD ~ female + weekend + week*grp_EG, random=~week|SERIAL, data=dat, na.action="na.omit")
summary(mod1)

mod2 <- lme(subSD ~ female + weekend + week*grp_EG, random=~week|SERIAL, data=dat, na.action="na.omit")
summary(mod2)

mod3 <- lme(SQ ~ female + weekend + week*grp_EG, random=~week|SERIAL, data=dat, na.action="na.omit")
summary(mod3)


# remove interactions

mod1a <- lme(fitbitSD ~ female + weekend + week+grp_EG, random=~week|SERIAL, data=dat, na.action="na.omit")
summary(mod1a)

mod2a <- lme(subSD ~ female + weekend + week+grp_EG, random=~week|SERIAL, data=dat, na.action="na.omit")
summary(mod2a)

mod3a <- lme(SQ ~ female + weekend + week+grp_EG, random=~week|SERIAL, data=dat, na.action="na.omit")
summary(mod3a)


### Figure 2

library(ggplot2)

plot1 <- ggplot(dat, aes(x=factor(week), y=fitbitSD, group=grp_EG, fill=factor(grp_EG)))
plot1 <- plot1 + stat_summary(fun.data="mean_cl_boot", geom="errorbar", position = position_dodge(width=.51), width=.2)
plot1 <- plot1 + stat_summary(fun="mean", geom="bar", position = position_dodge(width=.51), width=.5)
plot1 <- plot1 + xlab("") + ylab("Sleep duration in hours (Fitbit)") + theme_bw()
plot1 <- plot1 + coord_cartesian(ylim=c(0,9)) + scale_x_discrete(labels=c("Baseline", "Post-intervention"))
plot1 <- plot1 + scale_fill_manual("Group", values = c("black", "grey"), labels=c("SH","MCII+SH"))
plot1 <- plot1 + theme(axis.text.x=element_text(size=12), axis.title.y=element_text(size=12),legend.position="none")
plot1 <- plot1 + annotate(geom="text", label=format(round(mean(dat[dat$week==0 & dat$grp_EG==0,"fitbitSD"], na.rm=T),2), nsmall=2), x=.875, y=7.5, size=3)
plot1 <- plot1 + annotate(geom="text", label=format(round(mean(dat[dat$week==0 & dat$grp_EG==1,"fitbitSD"], na.rm=T),2), nsmall=2), x=1.125, y=7.5, size=3)
plot1 <- plot1 + annotate(geom="text", label=format(round(mean(dat[dat$week==1 & dat$grp_EG==0,"fitbitSD"], na.rm=T),2), nsmall=2), x=1.875, y=7.5, size=3)
plot1 <- plot1 + annotate(geom="text", label=format(round(mean(dat[dat$week==1 & dat$grp_EG==1,"fitbitSD"], na.rm=T),2), nsmall=2), x=2.125, y=7.5, size=3)
plot1

plot2 <- ggplot(dat, aes(x=factor(week), y=subSD, group=grp_EG, fill=factor(grp_EG)))
plot2 <- plot2 + stat_summary(fun.data="mean_cl_boot", geom="errorbar", position = position_dodge(width=.51), width=.2)
plot2 <- plot2 + stat_summary(fun="mean", geom="bar", position = position_dodge(width=.51), width=.5)
plot2 <- plot2 + xlab("") + ylab("Sleep duration in hours (Self-report)") + theme_bw()
plot2 <- plot2 + coord_cartesian(ylim=c(0,9)) + scale_x_discrete(labels=c("Baseline", "Post-intervention"))
plot2 <- plot2 + scale_fill_manual("Group", values = c("black", "grey"), labels=c("SH","MCII+SH"))
plot2 <- plot2 + theme(axis.text.x=element_text(size=12), axis.title.y=element_text(size=12),legend.position="none")
plot2 <- plot2 + annotate(geom="text", label=format(round(mean(dat[dat$week==0 & dat$grp_EG==0,"subSD"], na.rm=T),2), nsmall=2), x=.875, y=7.5, size=3)
plot2 <- plot2 + annotate(geom="text", label=format(round(mean(dat[dat$week==0 & dat$grp_EG==1,"subSD"], na.rm=T),2), nsmall=2), x=1.125, y=7.5, size=3)
plot2 <- plot2 + annotate(geom="text", label=format(round(mean(dat[dat$week==1 & dat$grp_EG==0,"subSD"], na.rm=T),2), nsmall=2), x=1.875, y=7.5, size=3)
plot2 <- plot2 + annotate(geom="text", label=format(round(mean(dat[dat$week==1 & dat$grp_EG==1,"subSD"], na.rm=T),2), nsmall=2), x=2.125, y=7.5, size=3)
plot2


plot3 <- ggplot(dat, aes(x=factor(week), y=SQ, group=grp_EG, fill=factor(grp_EG)))
plot3 <- plot3 + stat_summary(fun.data="mean_cl_boot", geom="errorbar", position = position_dodge(width=.51), width=.2)
plot3 <- plot3 + stat_summary(fun="mean", geom="bar", position = position_dodge(width=.51), width=.5)
plot3 <- plot3 + xlab("") + ylab("Subjective sleep quality (very poor -- very good)") + theme_bw()
plot3 <- plot3 + coord_cartesian(ylim=c(0,100)) + scale_x_discrete(labels=c("Baseline", "Post-intervention"))
plot3 <- plot3 + scale_fill_manual("Group", values = c("black", "grey"), labels=c("SH","MCII+SH"))
plot3 <- plot3 + theme(axis.text.x=element_text(size=12), axis.title.y=element_text(size=12))
plot3 <- plot3 + annotate(geom="text", label=format(round(mean(dat[dat$week==0 & dat$grp_EG==0,"SQ"], na.rm=T),2), nsmall=2), x=.875, y=65, size=3)
plot3 <- plot3 + annotate(geom="text", label=format(round(mean(dat[dat$week==0 & dat$grp_EG==1,"SQ"], na.rm=T),2), nsmall=2), x=1.125, y=65, size=3)
plot3 <- plot3 + annotate(geom="text", label=format(round(mean(dat[dat$week==1 & dat$grp_EG==0,"SQ"], na.rm=T),2), nsmall=2), x=1.875, y=65, size=3)
plot3 <- plot3 + annotate(geom="text", label=format(round(mean(dat[dat$week==1 & dat$grp_EG==1,"SQ"], na.rm=T),2), nsmall=2), x=2.125, y=65, size=3)
plot3


library(gridExtra)
library(grid)

figure2 <- grid.arrange(plot1,plot2,plot3,
             ncol=3, heights=c(1), widths=c(1,1,1.5))

ggsave("Figure 2.tiff",figure2, path=".", dpi=300,
       width=30, height=12, units="cm")


#### Exploratory analyses: piece-wise growth model

dat[dat$night < 8, "t_segm1"] <- dat[dat$night < 8, "night"]-8
dat[dat$night > 7, "t_segm1"] <- 0

dat[dat$night > 7, "t_segm2"] <- dat[dat$night >7, "night"]-8
dat[dat$night < 8, "t_segm2"] <- 0


mod1pw <- lme(fitbitSD ~ weekend + female + grp_EG*t_segm1 + grp_EG*t_segm2 + grp_EG*week, random=~t_segm1 + t_segm2 + week|SERIAL, data=dat, na.action="na.omit", control=lmeControl(opt="optim"))
summary(mod1pw)

mod2pw <- lme(subSD ~ weekend + female + grp_EG*t_segm1 + grp_EG*t_segm2 + grp_EG*week, random=~t_segm1 + t_segm2 + week|SERIAL, data=dat, na.action="na.omit", control=lmeControl(opt="optim"))
summary(mod2pw)
        
mod3pw <- lme(SQ ~ weekend + female +grp_EG*t_segm1 + grp_EG*t_segm2 + grp_EG*week, random=~t_segm1 + t_segm2+ week|SERIAL, data=dat, na.action="na.omit", control=lmeControl(opt="optim"))
summary(mod3pw)


### remove group

mod1pw_a <- lme(fitbitSD ~ weekend + female + t_segm1 + t_segm2 + week, random=~t_segm1 + t_segm2 + week|SERIAL, data=dat, na.action="na.omit", control=lmeControl(opt="optim"))
summary(mod1pw_a)

mod2pw_a <- lme(subSD ~ weekend + female + t_segm1 + t_segm2 + week, random=~t_segm1 + t_segm2 + week|SERIAL, data=dat, na.action="na.omit", control=lmeControl(opt="optim"))
summary(mod2pw_a)

mod3pw_a <- lme(SQ ~ weekend + female + t_segm1 + t_segm2 + week, random=~t_segm1 + t_segm2+ week|SERIAL, data=dat, na.action="na.omit", control=lmeControl(opt="optim"))
summary(mod3pw_a)


### Intervention effects on subjective stress

mod_stress <- lme(stress ~ female + weekend + week*grp_EG, random=~week|SERIAL, data=dat, na.action="na.omit")
summary(mod_stress)

mod_stress2 <- lme(stress ~ female + weekend + week+grp_EG, random=~week|SERIAL, data=dat, na.action="na.omit")
summary(mod_stress2)


###Hypothesis 4

mod4a <- lme(fitbitSD ~ female + weekend + stress_pcen + stress.pmean_GMcen, random=~stress_pcen|SERIAL, data=dat, na.action="na.omit")
summary(mod4a)

mod4b <- lme(subSD ~ female + weekend + stress_pcen + stress.pmean_GMcen, random=~stress_pcen|SERIAL, data=dat, na.action="na.omit")
summary(mod4b)

mod4c <- lme(SQ ~ female + weekend + stress_pcen + stress.pmean_GMcen, random=~stress_pcen|SERIAL, data=dat, na.action="na.omit", control=lmeControl(opt="optim"))
summary(mod4c)


#### Pre-post changes in stress


short <- baseline[,c("SERIAL","grp_EG", "HEI_ba","HEI_post","HEI_fu")]
names(short) <- c("SERIAL","grp_EG", "HEI.01","HEI.02","HEI.03")

long <- reshape(short, idvar="SERIAL", varying=c("HEI.01","HEI.02","HEI.03"), sep=".", direction="long")

modelHEI <- lme(HEI~factor(time)*grp_EG, random=~1|SERIAL, data=long, na.action="na.omit")
anova(modelHEI)

modelHEI_main <- lme(HEI~factor(time)+grp_EG, random=~1|SERIAL, data=long, na.action="na.omit")
summary(modelHEI_main)


library(emmeans)
ems <- emmeans(modelHEI_main, specs="time")
ems
contrast(ems, method="pairwise", adjust="tukey")


library(psych)

describeBy(HEI ~ time, data=long)


plots3 <- ggplot(long, aes(x=factor(time), y=HEI, group=grp_EG, fill=factor(grp_EG)))
plots3 <- plots3 + stat_summary(fun.data="mean_cl_boot", geom="errorbar", position = position_dodge(width=.51), width=.2)
plots3 <- plots3 + stat_summary(fun="mean", geom="bar", position = position_dodge(width=.51), width=.5)
plots3 <- plots3 + xlab("") + ylab("Trait Stress") + theme_bw()
plots3 <- plots3 + coord_cartesian(ylim=c(0,100)) + scale_x_discrete("", labels=c("Baseline (N = 80)", "Post-Intervention (N = 79)", "Follow-Up (N = 68)"))
plots3 <- plots3 + scale_fill_manual("Group", values = c("black", "grey"), labels=c("SH","MCII+SH"))
plots3 <- plots3 + theme(axis.text.x=element_text(size=14), axis.title.y=element_text(size=12))
plots3 <- plots3 + annotate(geom="text", label=format(round(mean(long[long$time==1 & long$grp_EG==0,"HEI"], na.rm=T),2), nsmall=2), x=.875, y=72, size=3)
plots3 <- plots3 + annotate(geom="text", label=format(round(mean(long[long$time==1 & long$grp_EG==1,"HEI"], na.rm=T),2), nsmall=2), x=1.125, y=72, size=3)
plots3 <- plots3 + annotate(geom="text", label=format(round(mean(long[long$time==2 & long$grp_EG==0,"HEI"], na.rm=T),2), nsmall=2), x=1.875, y=72, size=3)
plots3 <- plots3 + annotate(geom="text", label=format(round(mean(long[long$time==2 & long$grp_EG==1,"HEI"], na.rm=T),2), nsmall=2), x=2.125, y=72, size=3)
plots3 <- plots3 + annotate(geom="text", label=format(round(mean(long[long$time==3 & long$grp_EG==0,"HEI"], na.rm=T),2), nsmall=2), x=2.875, y=72, size=3)
plots3 <- plots3 + annotate(geom="text", label=format(round(mean(long[long$time==3 & long$grp_EG==1,"HEI"], na.rm=T),2), nsmall=2), x=3.125, y=72, size=3)
plots3


ggsave("Figure S3.tiff",plots3, path=".", dpi=300,
       width=25, height=12, units="cm")
