# Supplementary material for: Effects of mental contrasting on sleep and associations with stress: A randomized controlled trial
Source: J Health Psychol. 2023 Mar 15;28(11):1057–71. doi: 10.1177/13591053231159168 (PMC10492430; doi:10.1177/13591053231159168)
Supplement: sj-R-4-hpq-10.1177_13591053231159168 – Supplemental material for Effects of mental contrasting on sleep and associations with stress: A randomized controlled trial [file sj-R-4-hpq-10.1177_13591053231159168.R]

#### get data

baseline <- read.csv("./person data.csv", header=T)
daily <- read.csv("./daily.csv", header=T)
cort <- read.csv("./Cortisol_Sleepwell.csv", sep=";")

cort <- cort[,c(1:10)]

# Intra-Assay-CV
library(psych)
describe(cort$VAR, na.rm = T)
mean(cort$VAR, na.rm = T)


cort1 <- cort[cort$saliva_t==1,c("vp_num","day","MeanConc","VAR","AUCi","AUCg")]
cort2 <- cort[cort$saliva_t==2,c("vp_num","day","MeanConc","VAR")]
cort3 <- cort[cort$saliva_t==3,c("vp_num","day","MeanConc","VAR")]

names(cort1) <- c("vp_num","day","MeanConc.1","VAR.1","AUCi","AUCg")
names(cort2) <- c("vp_num","day","MeanConc.2","VAR.2")
names(cort3) <- c("vp_num","day","MeanConc.3","VAR.3")

cort_wide <- merge(cort1,cort2, by=c("vp_num","day"))
cort_wide <- merge(cort_wide,cort3, by=c("vp_num","day"))


### merge daily and cort

cort_wide[cort_wide$day==1, "night"] <- 3
cort_wide[cort_wide$day==2, "night"] <- 4
cort_wide[cort_wide$day==3, "night"] <- 10
cort_wide[cort_wide$day==4, "night"] <- 11

cort_wide <- merge(cort_wide, daily,by=c("vp_num","night"), all=T)

cort_wide <- subset(cort_wide, !is.na(day))

dat <- merge(cort_wide, baseline,by=c("SERIAL"), all=T)

rm(baseline,cort,cort_wide,cort1,cort2,cort3,daily)


### Step 1: remove participants  --> N = 13 in total

## pregnancy / breastfeeding  # N = 1
dat <- subset(dat, pregnant_nurse==0)  

## nigthshift  # N = 3
dat <- subset(dat, nightshift==0)

## relevant medical conditions  # N = 9, based on participants' open responses:
# Binge eating
# Bluthochdruck
# Depression, Reizdarmsyndrom
# Erschoepfungssyndrom/ Burnout/ depressive Episode
# Hashimoto - Schilddruesenerkrankung
# PCOS
# Schilddruesenunterfunktion
# Schilddruesenunterfunktion
# Struma multinodosa

dat <- subset(dat, rel_condition==0)


### Step 2: remove individual nights  --> n = 59 nights in total
dat$diff <- as.Date(dat$STARTED.morn) - as.Date(dat$STARTED.baseline)
test <- dat[,c("STARTED.baseline","day","night","STARTED.morn","diff")]
### variable night correctly codes days after baseline 

## exclude all days 13 - 17 days since the beginning of the last menstruation  --> n = 28 + n = 4 missing info
dat$days_since_menst.daily <- dat$days_since_menst.baseline + dat$night
test <- dat[,c("STARTED.baseline","day","night","STARTED.morn","diff","days_since_menst.daily","days_since_menst.baseline")]

test <- dat[,c("days_since_menst.daily","days_since_menst.baseline","female")]

dat <- subset(dat, (female==1 & (days_since_menst.daily<13 | days_since_menst.daily>17)) | dat$female==0)


## exclude all days when time since wakeup > 15 minutes  --> n = 17 + n = 1 missing
sum(dat$min_since_wake > 15, na.rm=T)
dat <- subset(dat, min_since_wake<16)

## exclude all days when sleep mediacation was taken  --> n = 2
sum(dat$sleepmed ==1)
dat <- subset(dat, sleepmed==0)

## exclude all days when alcohol was consumed  --> n = 1
sum(dat$alc ==1)
dat <- subset(dat, alc==0)

## exclude all days when caffeine was consumed  --> n = 1
sum(dat$caffeine ==1)
dat <- subset(dat, caffeine==0)

## exclude all days when food was consumed  --> n = 5
sum(dat$food ==1)
dat <- subset(dat, food==0)


### Step 3: inspect CAR distribution per day
library(psych)
library(ggplot2)
by(dat$AUCi, dat$night, describe)

###skew + kurtosis look ok

ggplot(dat, aes(x=factor(night), y=AUCi)) + 
  geom_boxplot() + ggtitle("Distribution of CAR (untransformed)") + theme(axis.title.x=element_blank()) + theme_bw()

by(dat$AUCi < 0, dat$night, sum, na.rm=T)
### on each night there are between 5 an 16 CAR estimates that are < 0
### --> for now keep them in the data set

### nothing altered here, use AUCi as is


### Step 4: Analyze pre-post changes in CAR
library(nlme)
mod0 <- lme(AUCi ~  1, random=~1|SERIAL, data=dat, na.action="na.omit")
summary(mod0)


mod1 <- lme(AUCi ~  week*grp_EG, random=~1|SERIAL, data=dat, na.action="na.omit")
summary(mod1)

## add covariates:
#BMI
#gender
#age
#contraceptives (for male always 0)
#had a drink during CAR assessment 
#activity during CAR assessment

dat$BMI_GMcen <- dat$BMI - mean(dat$BMI, na.rm=T)
dat$age_GMcen <- dat$age - mean(dat$age, na.rm=T)
dat$activ_GMcen <- dat$activ - mean(dat$activ, na.rm=T)


mod2 <- lme(AUCi ~  week*grp_EG + BMI_GMcen + female + age_GMcen + contracept + 
              drink + activ_GMcen, random=~1|SERIAL, data=dat, na.action="na.omit")
summary(mod2)


library(ggplot2)

plot1 <- ggplot(dat, aes(x=factor(week), y=AUCi, group=grp_EG, fill=factor(grp_EG)))
plot1 <- plot1 + stat_summary(fun.data="mean_cl_boot", geom="errorbar", position = position_dodge(width=.51), width=.2)
plot1 <- plot1 + stat_summary(fun="mean", geom="bar", position = position_dodge(width=.51), width=.5)
plot1 <- plot1 + xlab("") + ylab("CAR") + theme_bw()
plot1 <- plot1 + scale_x_discrete(labels=c("Week 1", "Week 2"))
plot1 <- plot1 + scale_fill_manual("Group", values = c("black", "grey"), labels=c("SH","MCII"))
plot1 <- plot1 + theme(axis.text.x=element_text(size=12), axis.title.y=element_text(size=12))
plot1


### descriptive statistics
library(plyr)

pmeans_1 <- ddply(dat[dat$week==0,], .(SERIAL), summarize, 
                  car_1 = mean(AUCi, na.rm=T),
                  grp_EG_1 = mean(grp_EG, na.rm=T))

pmeans_2 <- ddply(dat[dat$week==1,], .(SERIAL), summarize, 
                  car_2 = mean(AUCi, na.rm=T),
                  grp_EG_2 = mean(grp_EG, na.rm=T))

pmeans <- merge(pmeans_1, pmeans_2, by="SERIAL", all=T)

pmeans$grp_EG <- rowMeans(pmeans[,c("grp_EG_1","grp_EG_2")], na.rm=T)
pmeans$CAR_delta <- pmeans$car_2 - pmeans$car_1


describe(pmeans[pmeans$grp_EG==0,c("car_1","car_2","CAR_delta")])
describe(pmeans[pmeans$grp_EG==1,c("car_1","car_2","CAR_delta")])


## sensitivity analyses: include only sampels on days on which the first sample was collected
## 5 minutes or earlier after wake up  --> removing n = 63 days

dat_sens <- subset(dat, min_since_wake<6)

by(dat_sens$AUCi, dat_sens$night, describe)

###skew + kurtosis look ok

ggplot(dat_sens, aes(x=factor(night), y=AUCi)) + 
  geom_boxplot() + ggtitle("Distribution of CAR (untransformed)") + theme(axis.title.x=element_blank()) + theme_bw()

by(dat_sens$AUCi < 0, dat_sens$night, sum, na.rm=T)


mod1 <- lme(AUCi ~  week*grp_EG, random=~1|SERIAL, data=dat_sens, na.action="na.omit")
summary(mod1)
mod2 <- lme(AUCi ~  week*grp_EG + BMI_GMcen + female + age_GMcen + contracept +
              drink + activ_GMcen, random=~1|SERIAL, data=dat_sens, na.action="na.omit")
summary(mod2)
