# Supplementary material for: Effects of mental contrasting on sleep and associations with stress: A randomized controlled trial
Source: J Health Psychol. 2023 Mar 15;28(11):1057–71. doi: 10.1177/13591053231159168 (PMC10492430; doi:10.1177/13591053231159168)
Supplement: sj-txt-5-hpq-10.1177_13591053231159168 – Supplemental material for Effects of mental contrasting on sleep and associations with stress: A randomized controlled trial [file sj-txt-5-hpq-10.1177_13591053231159168.txt]

R version 4.2.1 (2022-06-23 ucrt) -- "Funny-Looking Kid"
Copyright (C) 2022 The R Foundation for Statistical Computing
Platform: x86_64-w64-mingw32/x64 (64-bit)

R is free software and comes with ABSOLUTELY NO WARRANTY.
You are welcome to redistribute it under certain conditions.
Type 'license()' or 'licence()' for distribution details.

R is a collaborative project with many contributors.
Type 'contributors()' for more information and
'citation()' on how to cite R or R packages in publications.

Type 'demo()' for some demos, 'help()' for on-line help, or
'help.start()' for an HTML browser interface to help.
Type 'q()' to quit R.

> #### get data
> 
> baseline <- read.csv("./person data.csv", header=T)
> daily <- read.csv("./daily.csv", header=T)
> 
> 
> ### remove data on all days, when the prior evening assessment was filled in after the current morning assessment
> 
> daily[!is.na(daily$timenight_hh) & daily$timenight_hh < 0,"subSD"] <- NA
> daily[!is.na(daily$timenight_hh) & daily$timenight_hh < 0,"subSQ1"] <- NA
> daily[!is.na(daily$timenight_hh) & daily$timenight_hh < 0,"subSQ2"] <- NA
> daily[!is.na(daily$timenight_hh) & daily$timenight_hh < 0,"subSQ3"] <- NA
> daily[!is.na(daily$timenight_hh) & daily$timenight_hh < 0,"fitbitSD_hh"] <- NA
> daily[!is.na(daily$timenight_hh) & daily$timenight_hh < 0,"fitbitSD_mm"] <- NA
> daily[!is.na(daily$timenight_hh) & daily$timenight_hh < 0,"stress1"] <- NA
> daily[!is.na(daily$timenight_hh) & daily$timenight_hh < 0,"stress2"] <- NA
> 
> 
> ## compute sleep quality 
> daily$SQ <- rowMeans(daily[,c("subSQ1","subSQ3")], na.rm=T)
> 
> ### set minutes > 59 to missing
> daily[!is.na(daily$fitbitSD_mm) & daily$fitbitSD_mm > 59, "fitbitSD_mm"] <- NA
> daily$fitbitSD <- daily$fitbitSD_hh + daily$fitbitSD_mm/60
> 
> ## compute stress
> daily$stress2_re <- 100-daily$stress2
> daily$stress <- rowMeans(daily[,c("stress1","stress2_re")], na.rm=T)
> 
> 
> library(plyr)
> 
> pmeans <- ddply(daily, .(SERIAL), summarize, subSD.pmean=mean(subSD, na.rm=T),
+                 fitbitSD.pmean=mean(fitbitSD, na.rm=T),
+                 SQ.pmean=mean(SQ, na.rm=T),
+                 stress.pmean=mean(stress, na.rm=T))
> baseline <- merge(baseline, pmeans, by="SERIAL")
> 
> 
> 
> ### Table 1
> 
> library(psych)
> 
> 
> corr.test(baseline[baseline$grp_EG==0,c("female","age","subSD.pmean","fitbitSD.pmean","SQ.pmean","stress.pmean")], adjust="none")
Call:corr.test(x = baseline[baseline$grp_EG == 0, c("female", "age", 
    "subSD.pmean", "fitbitSD.pmean", "SQ.pmean", "stress.pmean")], 
    adjust = "none")
Correlation matrix 
               female   age subSD.pmean fitbitSD.pmean SQ.pmean stress.pmean
female           1.00 -0.13       -0.03           0.19    -0.04         0.04
age             -0.13  1.00       -0.36          -0.46     0.10        -0.14
subSD.pmean     -0.03 -0.36        1.00           0.72     0.03        -0.19
fitbitSD.pmean   0.19 -0.46        0.72           1.00    -0.22        -0.17
SQ.pmean        -0.04  0.10        0.03          -0.22     1.00        -0.11
stress.pmean     0.04 -0.14       -0.19          -0.17    -0.11         1.00
Sample Size 
[1] 39
Probability values (Entries above the diagonal are adjusted for multiple tests.) 
               female  age subSD.pmean fitbitSD.pmean SQ.pmean stress.pmean
female           0.00 0.42        0.84           0.25     0.81         0.82
age              0.42 0.00        0.02           0.00     0.55         0.38
subSD.pmean      0.84 0.02        0.00           0.00     0.87         0.25
fitbitSD.pmean   0.25 0.00        0.00           0.00     0.18         0.29
SQ.pmean         0.81 0.55        0.87           0.18     0.00         0.49
stress.pmean     0.82 0.38        0.25           0.29     0.49         0.00

 To see confidence intervals of the correlations, print with the short=FALSE option
> corr.test(baseline[baseline$grp_EG==1,c("female","age","subSD.pmean","fitbitSD.pmean","SQ.pmean","stress.pmean")], adjust="none")
Call:corr.test(x = baseline[baseline$grp_EG == 1, c("female", "age", 
    "subSD.pmean", "fitbitSD.pmean", "SQ.pmean", "stress.pmean")], 
    adjust = "none")
Correlation matrix 
               female   age subSD.pmean fitbitSD.pmean SQ.pmean stress.pmean
female           1.00  0.08       -0.10           0.00     0.17        -0.04
age              0.08  1.00       -0.42          -0.38    -0.16         0.23
subSD.pmean     -0.10 -0.42        1.00           0.77     0.39        -0.47
fitbitSD.pmean   0.00 -0.38        0.77           1.00     0.44        -0.50
SQ.pmean         0.17 -0.16        0.39           0.44     1.00        -0.43
stress.pmean    -0.04  0.23       -0.47          -0.50    -0.43         1.00
Sample Size 
[1] 41
Probability values (Entries above the diagonal are adjusted for multiple tests.) 
               female  age subSD.pmean fitbitSD.pmean SQ.pmean stress.pmean
female           0.00 0.62        0.54           1.00     0.29         0.82
age              0.62 0.00        0.01           0.01     0.33         0.16
subSD.pmean      0.54 0.01        0.00           0.00     0.01         0.00
fitbitSD.pmean   1.00 0.01        0.00           0.00     0.00         0.00
SQ.pmean         0.29 0.33        0.01           0.00     0.00         0.00
stress.pmean     0.82 0.16        0.00           0.00     0.00         0.00

 To see confidence intervals of the correlations, print with the short=FALSE option
> 
> describe(baseline[baseline$grp_EG==0,c("female","age","subSD.pmean","fitbitSD.pmean","SQ.pmean","stress.pmean")])
               vars  n  mean    sd median trimmed  mad   min   max range  skew kurtosis   se
female            1 39  0.62  0.49   1.00    0.64 0.00  0.00  1.00  1.00 -0.46    -1.84 0.08
age               2 39 29.59  4.45  29.00   28.94 2.97 24.00 45.00 21.00  1.65     3.04 0.71
subSD.pmean       3 39  6.75  0.60   6.86    6.79 0.57  5.39  7.72  2.32 -0.66    -0.34 0.10
fitbitSD.pmean    4 39  6.73  0.53   6.80    6.77 0.56  5.24  7.70  2.46 -0.70     0.48 0.09
SQ.pmean          5 39 54.92 10.83  50.96   53.97 9.32 39.57 83.62 44.04  0.83     0.03 1.73
stress.pmean      6 39 42.09  9.44  41.14   41.91 9.74 17.32 63.75 46.43  0.13    -0.03 1.51
> describe(baseline[baseline$grp_EG==1,c("female","age","subSD.pmean","fitbitSD.pmean","SQ.pmean","stress.pmean")])
               vars  n  mean    sd median trimmed   mad   min   max range  skew kurtosis   se
female            1 41  0.71  0.46   1.00    0.76  0.00  0.00  1.00  1.00 -0.88    -1.26 0.07
age               2 41 30.29  3.72  29.00   29.70  1.48 25.00 42.00 17.00  1.47     1.68 0.58
subSD.pmean       3 41  6.89  0.56   7.04    6.94  0.48  5.10  7.75  2.65 -1.01     1.03 0.09
fitbitSD.pmean    4 41  6.83  0.59   6.96    6.87  0.38  4.36  7.70  3.34 -1.63     5.24 0.09
SQ.pmean          5 41 55.95 13.78  53.36   56.11 15.83 13.54 82.43 68.89 -0.37     0.34 2.15
stress.pmean      6 41 42.92 13.28  42.00   42.61 13.86 13.93 69.04 55.11  0.13    -0.68 2.07
> 
> 
> daily <- merge(daily, baseline, by="SERIAL")
> 
> library(nlme)
> 
> ## control group
> as.numeric(VarCorr(lme(subSD ~ 1, random=~1|SERIAL, data=daily[daily$grp_EG==0,], na.action = "na.omit"))[1,1]) / (as.numeric(VarCorr(lme(subSD ~ 1, random=~1|SERIAL, data=daily[daily$grp_EG==0,], na.action = "na.omit"))[1,1]) +
+                                                                                                    as.numeric(VarCorr(lme(subSD ~ 1, random=~1|SERIAL, data=daily[daily$grp_EG==0,], na.action = "na.omit"))[2,1]))
[1] 0.2008848
> as.numeric(VarCorr(lme(fitbitSD ~ 1, random=~1|SERIAL, data=daily[daily$grp_EG==0,], na.action = "na.omit"))[1,1]) / (as.numeric(VarCorr(lme(fitbitSD ~ 1, random=~1|SERIAL, data=daily[daily$grp_EG==0,], na.action = "na.omit"))[1,1]) +
+                                                                                                                      as.numeric(VarCorr(lme(fitbitSD ~ 1, random=~1|SERIAL, data=daily[daily$grp_EG==0,], na.action = "na.omit"))[2,1]))
[1] 0.1306609
> as.numeric(VarCorr(lme(SQ ~ 1, random=~1|SERIAL, data=daily[daily$grp_EG==0,], na.action = "na.omit"))[1,1]) / (as.numeric(VarCorr(lme(SQ ~ 1, random=~1|SERIAL, data=daily[daily$grp_EG==0,], na.action = "na.omit"))[1,1]) +
+                                                                                                                         as.numeric(VarCorr(lme(SQ ~ 1, random=~1|SERIAL, data=daily[daily$grp_EG==0,], na.action = "na.omit"))[2,1]))
[1] 0.297237
> as.numeric(VarCorr(lme(stress ~ 1, random=~1|SERIAL, data=daily[daily$grp_EG==0,], na.action = "na.omit"))[1,1]) / (as.numeric(VarCorr(lme(stress ~ 1, random=~1|SERIAL, data=daily[daily$grp_EG==0,], na.action = "na.omit"))[1,1]) +
+                                                                                                                   as.numeric(VarCorr(lme(stress ~ 1, random=~1|SERIAL, data=daily[daily$grp_EG==0,], na.action = "na.omit"))[2,1]))
[1] 0.1362036
> 
> 
> ## intervention group
> as.numeric(VarCorr(lme(subSD ~ 1, random=~1|SERIAL, data=daily[daily$grp_EG==1,], na.action = "na.omit"))[1,1]) / (as.numeric(VarCorr(lme(subSD ~ 1, random=~1|SERIAL, data=daily[daily$grp_EG==1,], na.action = "na.omit"))[1,1]) +
+                                                                                                                      as.numeric(VarCorr(lme(subSD ~ 1, random=~1|SERIAL, data=daily[daily$grp_EG==1,], na.action = "na.omit"))[2,1]))
[1] 0.1478222
> as.numeric(VarCorr(lme(fitbitSD ~ 1, random=~1|SERIAL, data=daily[daily$grp_EG==1,], na.action = "na.omit"))[1,1]) / (as.numeric(VarCorr(lme(fitbitSD ~ 1, random=~1|SERIAL, data=daily[daily$grp_EG==1,], na.action = "na.omit"))[1,1]) +
+                                                                                                                         as.numeric(VarCorr(lme(fitbitSD ~ 1, random=~1|SERIAL, data=daily[daily$grp_EG==1,], na.action = "na.omit"))[2,1]))
[1] 0.1356732
> as.numeric(VarCorr(lme(SQ ~ 1, random=~1|SERIAL, data=daily[daily$grp_EG==1,], na.action = "na.omit"))[1,1]) / (as.numeric(VarCorr(lme(SQ ~ 1, random=~1|SERIAL, data=daily[daily$grp_EG==1,], na.action = "na.omit"))[1,1]) +
+                                                                                                                   as.numeric(VarCorr(lme(SQ ~ 1, random=~1|SERIAL, data=daily[daily$grp_EG==1,], na.action = "na.omit"))[2,1]))
[1] 0.3804895
> as.numeric(VarCorr(lme(stress ~ 1, random=~1|SERIAL, data=daily[daily$grp_EG==1,], na.action = "na.omit"))[1,1]) / (as.numeric(VarCorr(lme(stress ~ 1, random=~1|SERIAL, data=daily[daily$grp_EG==1,], na.action = "na.omit"))[1,1]) +
+                                                                                                                       as.numeric(VarCorr(lme(stress ~ 1, random=~1|SERIAL, data=daily[daily$grp_EG==1,], na.action = "na.omit"))[2,1]))
[1] 0.2719685
> 
