# Supplementary material for: Effects of mental contrasting on sleep and associations with stress: A randomized controlled trial
Source: J Health Psychol. 2023 Mar 15;28(11):1057–71. doi: 10.1177/13591053231159168 (PMC10492430; doi:10.1177/13591053231159168)
Supplement: sj-txt-6-hpq-10.1177_13591053231159168 – Supplemental material for Effects of mental contrasting on sleep and associations with stress: A randomized controlled trial [file sj-txt-6-hpq-10.1177_13591053231159168.txt]

R version 4.2.1 (2022-06-23 ucrt) -- "Funny-Looking Kid"
Copyright (C) 2022 The R Foundation for Statistical Computing
Platform: x86_64-w64-mingw32/x64 (64-bit)

R is free software and comes with ABSOLUTELY NO WARRANTY.
You are welcome to redistribute it under certain conditions.
Type 'license()' or 'licence()' for distribution details.

R is a collaborative project with many contributors.
Type 'contributors()' for more information and
'citation()' on how to cite R or R packages in publications.

Type 'demo()' for some demos, 'help()' for on-line help, or
'help.start()' for an HTML browser interface to help.
Type 'q()' to quit R.

> #### get data
> 
> baseline <- read.csv("./person data.csv", header=T)
> daily <- read.csv("./daily.csv", header=T)
> 
> 
> ### remove data on all days, when the prior evening assessment was filled in after the current moning assessment
> 
> daily[!is.na(daily$timenight_hh) & daily$timenight_hh < 0,"subSD"] <- NA
> daily[!is.na(daily$timenight_hh) & daily$timenight_hh < 0,"subSQ1"] <- NA
> daily[!is.na(daily$timenight_hh) & daily$timenight_hh < 0,"subSQ2"] <- NA
> daily[!is.na(daily$timenight_hh) & daily$timenight_hh < 0,"subSQ3"] <- NA
> daily[!is.na(daily$timenight_hh) & daily$timenight_hh < 0,"fitbitSD_hh"] <- NA
> daily[!is.na(daily$timenight_hh) & daily$timenight_hh < 0,"fitbitSD_mm"] <- NA
> daily[!is.na(daily$timenight_hh) & daily$timenight_hh < 0,"stress1"] <- NA
> daily[!is.na(daily$timenight_hh) & daily$timenight_hh < 0,"stress2"] <- NA
> 
> 
> 
> ## compute sleep quality 
> daily$SQ <- rowMeans(daily[,c("subSQ1","subSQ3")], na.rm=T)
> 
> ### set minutes > 59 to missing
> daily[!is.na(daily$fitbitSD_mm) & daily$fitbitSD_mm > 59, "fitbitSD_mm"] <- NA
> daily$fitbitSD <- daily$fitbitSD_hh + daily$fitbitSD_mm/60
> 
> ## compute stress
> daily$stress2_re <- 100-daily$stress2
> daily$stress <- rowMeans(daily[,c("stress1","stress2_re")], na.rm=T)
> 
> 
> 
> 
> library(plyr)
> 
> pmeans <- ddply(daily, .(SERIAL), summarize, subSD.pmean=mean(subSD, na.rm=T),
+                 fitbitSD.pmean=mean(fitbitSD, na.rm=T),
+                 SQ.pmean=mean(SQ, na.rm=T),
+                 stress.pmean=mean(stress, na.rm=T))
> 
> dat <- merge(daily, baseline, by="SERIAL")
> dat <- merge(dat, pmeans, by="SERIAL")
> 
> # Center stress
> dat$stress_pcen <- dat$stress - dat$stress.pmean
> dat$stress.pmean_GMcen <- dat$stress.pmean - mean(dat$stress, na.rm=T)
> 
> # recode group variable
> dat$grp_CG <- abs(1-dat$grp_EG)
> 
> ### Save data for fuhrer analyses in Mplus
> library(MplusAutomation)
> prepareMplusData(dat, "./data.dat",
>                  inpfile = "./input.inp")
> 
> ###Hypotheses 1 - 3
> 
> library(nlme)
> 
> mod1 <- lme(fitbitSD ~ female + weekend + week*grp_EG, random=~week|SERIAL, data=dat, na.action="na.omit")
> summary(mod1)
Linear mixed-effects model fit by REML
  Data: dat 
       AIC      BIC    logLik
  3559.504 3609.489 -1769.752

Random effects:
 Formula: ~week | SERIAL
 Structure: General positive-definite, Log-Cholesky parametrization
            StdDev     Corr  
(Intercept) 0.46390721 (Intr)
week        0.00030029 -0.001
Residual    1.15115706       

Fixed effects:  fitbitSD ~ female + weekend + week * grp_EG 
                Value  Std.Error   DF  t-value p-value
(Intercept)  6.484332 0.13236451 1018 48.98845  0.0000
female       0.107516 0.13262337   77  0.81069  0.4200
weekend      0.448477 0.07710731 1018  5.81627  0.0000
week         0.111345 0.09940135 1018  1.12016  0.2629
grp_EG       0.089037 0.14303465   77  0.62249  0.5355
week:grp_EG -0.000204 0.13888086 1018 -0.00147  0.9988
 Correlation: 
            (Intr) female weeknd week   grp_EG
female      -0.617                            
weekend     -0.167  0.001                     
week        -0.369 -0.001  0.004              
grp_EG      -0.495 -0.086  0.002  0.341       
week:grp_EG  0.263  0.002 -0.002 -0.716 -0.480

Standardized Within-Group Residuals:
        Min          Q1         Med          Q3         Max 
-6.00071230 -0.46250744  0.03623685  0.53663603  3.90665786 

Number of Observations: 1101
Number of Groups: 80 
> 
> mod2 <- lme(subSD ~ female + weekend + week*grp_EG, random=~week|SERIAL, data=dat, na.action="na.omit")
> summary(mod2)
Linear mixed-effects model fit by REML
  Data: dat 
       AIC      BIC    logLik
  3420.556 3470.641 -1700.278

Random effects:
 Formula: ~week | SERIAL
 Structure: General positive-definite, Log-Cholesky parametrization
            StdDev      Corr  
(Intercept) 0.506916676 (Intr)
week        0.000142281 0     
Residual    1.054666454       

Fixed effects:  subSD ~ female + weekend + week * grp_EG 
                Value  Std.Error   DF  t-value p-value
(Intercept)  6.526798 0.13514416 1029 48.29508  0.0000
female      -0.079642 0.13789767   77 -0.57754  0.5653
weekend      0.609536 0.07007479 1029  8.69837  0.0000
week         0.191155 0.09080187 1029  2.10518  0.0355
grp_EG       0.165645 0.14480019   77  1.14396  0.2562
week:grp_EG -0.037373 0.12659004 1029 -0.29523  0.7679
 Correlation: 
            (Intr) female weeknd week   grp_EG
female      -0.628                            
weekend     -0.148  0.000                     
week        -0.332  0.000  0.001              
grp_EG      -0.490 -0.088  0.000  0.310       
week:grp_EG  0.238  0.000  0.000 -0.717 -0.434

Standardized Within-Group Residuals:
        Min          Q1         Med          Q3         Max 
-5.29284179 -0.51618447  0.05830725  0.55768494  5.26261814 

Number of Observations: 1112
Number of Groups: 80 
> 
> mod3 <- lme(SQ ~ female + weekend + week*grp_EG, random=~week|SERIAL, data=dat, na.action="na.omit")
> summary(mod3)
Linear mixed-effects model fit by REML
  Data: dat 
       AIC      BIC    logLik
  9439.246 9489.331 -4709.623

Random effects:
 Formula: ~week | SERIAL
 Structure: General positive-definite, Log-Cholesky parametrization
            StdDev    Corr  
(Intercept) 10.969930 (Intr)
week         2.940061 0.501 
Residual    15.564851       

Fixed effects:  SQ ~ female + weekend + week * grp_EG 
               Value Std.Error   DF   t-value p-value
(Intercept) 50.27903  2.697956 1029 18.635972  0.0000
female       1.94178  2.915392   77  0.666043  0.5074
weekend      6.96931  1.034285 1029  6.738288  0.0000
week         2.93029  1.420510 1029  2.062844  0.0394
grp_EG       0.80402  2.797161   77  0.287442  0.7745
week:grp_EG  0.08960  1.980740 1029  0.045238  0.9639
 Correlation: 
            (Intr) female weeknd week   grp_EG
female      -0.665                            
weekend     -0.109  0.000                     
week        -0.124  0.000  0.001              
grp_EG      -0.463 -0.096  0.000  0.119       
week:grp_EG  0.088  0.000  0.000 -0.717 -0.167

Standardized Within-Group Residuals:
        Min          Q1         Med          Q3         Max 
-3.78386240 -0.60935972  0.01981473  0.65585952  3.25444471 

Number of Observations: 1112
Number of Groups: 80 
> 
> 
> # remove interactions
> 
> mod1a <- lme(fitbitSD ~ female + weekend + week+grp_EG, random=~week|SERIAL, data=dat, na.action="na.omit")
> summary(mod1a)
Linear mixed-effects model fit by REML
  Data: dat 
       AIC      BIC    logLik
  3555.393 3600.388 -1768.696

Random effects:
 Formula: ~week | SERIAL
 Structure: General positive-definite, Log-Cholesky parametrization
            StdDev      Corr  
(Intercept) 0.464012270 (Intr)
week        0.000236082 -0.001
Residual    1.150591679       

Fixed effects:  fitbitSD ~ female + weekend + week + grp_EG 
               Value  Std.Error   DF  t-value p-value
(Intercept) 6.484384 0.12770070 1019 50.77798  0.0000
female      0.107517 0.13262361   77  0.81069  0.4200
weekend     0.448478 0.07706927 1019  5.81915  0.0000
week        0.111236 0.06938569 1019  1.60315  0.1092
grp_EG      0.088937 0.12544701   77  0.70896  0.4805
 Correlation: 
        (Intr) female weeknd week  
female  -0.640                     
weekend -0.172  0.001              
week    -0.268  0.001  0.004       
grp_EG  -0.436 -0.097  0.001 -0.004

Standardized Within-Group Residuals:
        Min          Q1         Med          Q3         Max 
-6.00351307 -0.46286692  0.03613044  0.53680366  3.90853779 

Number of Observations: 1101
Number of Groups: 80 
> 
> mod2a <- lme(subSD ~ female + weekend + week+grp_EG, random=~week|SERIAL, data=dat, na.action="na.omit")
> summary(mod2a)
Linear mixed-effects model fit by REML
  Data: dat 
       AIC      BIC    logLik
  3416.347 3461.432 -1699.174

Random effects:
 Formula: ~week | SERIAL
 Structure: General positive-definite, Log-Cholesky parametrization
            StdDev       Corr  
(Intercept) 0.5070064997 (Intr)
week        0.0001340047 0     
Residual    1.0541966859       

Fixed effects:  subSD ~ female + weekend + week + grp_EG 
                Value  Std.Error   DF  t-value p-value
(Intercept)  6.536293 0.13126070 1030 49.79626  0.0000
female      -0.079631 0.13790173   77 -0.57745  0.5653
weekend      0.609540 0.07004358 1030  8.70230  0.0000
week         0.171926 0.06324030 1030  2.71861  0.0067
grp_EG       0.147104 0.13047451   77  1.12745  0.2631
 Correlation: 
        (Intr) female weeknd week  
female  -0.647                     
weekend -0.152  0.000              
week    -0.239  0.001  0.002       
grp_EG  -0.442 -0.097  0.000 -0.002

Standardized Within-Group Residuals:
        Min          Q1         Med          Q3         Max 
-5.28601238 -0.52116829  0.06117063  0.55115885  5.25629978 

Number of Observations: 1112
Number of Groups: 80 
> 
> mod3a <- lme(SQ ~ female + weekend + week+grp_EG, random=~week|SERIAL, data=dat, na.action="na.omit")
> summary(mod3a)
Linear mixed-effects model fit by REML
  Data: dat 
       AIC      BIC    logLik
  9440.447 9485.532 -4711.223

Random effects:
 Formula: ~week | SERIAL
 Structure: General positive-definite, Log-Cholesky parametrization
            StdDev    Corr  
(Intercept) 10.967446 (Intr)
week         2.766286 0.54  
Residual    15.564860       

Fixed effects:  SQ ~ female + weekend + week + grp_EG 
               Value Std.Error   DF   t-value p-value
(Intercept) 50.26843  2.687249 1030 18.706279  0.0000
female       1.94166  2.915394   77  0.666002  0.5074
weekend      6.96896  1.034282 1030  6.737973  0.0000
week         2.97650  0.983682 1030  3.025876  0.0025
grp_EG       0.82506  2.758034   77  0.299147  0.7656
 Correlation: 
        (Intr) female weeknd week  
female  -0.668                     
weekend -0.110  0.000              
week    -0.086  0.000  0.001       
grp_EG  -0.456 -0.097  0.000 -0.001

Standardized Within-Group Residuals:
       Min         Q1        Med         Q3        Max 
-3.7856667 -0.6087313  0.0181696  0.6547638  3.2552945 

Number of Observations: 1112
Number of Groups: 80 
> 
> 
> 
> ### Figure 2
> 
> library(ggplot2)
> 
> plot1 <- ggplot(dat, aes(x=factor(week), y=fitbitSD, group=grp_EG, fill=factor(grp_EG)))
> plot1 <- plot1 + stat_summary(fun.data="mean_cl_boot", geom="errorbar", position = position_dodge(width=.51), width=.2)
> plot1 <- plot1 + stat_summary(fun="mean", geom="bar", position = position_dodge(width=.51), width=.5)
> plot1 <- plot1 + xlab("") + ylab("Sleep duration in hours (Fitbit)") + theme_bw()
> plot1 <- plot1 + coord_cartesian(ylim=c(0,9)) + scale_x_discrete(labels=c("Baseline", "Post-intervention"))
> plot1 <- plot1 + scale_fill_manual("Group", values = c("black", "grey"), labels=c("SH","MCII+SH"))
> plot1 <- plot1 + theme(axis.text.x=element_text(size=12), axis.title.y=element_text(size=12),legend.position="none")
> plot1 <- plot1 + annotate(geom="text", label=format(round(mean(dat[dat$week==0 & dat$grp_EG==0,"fitbitSD"], na.rm=T),2), nsmall=2), x=.875, y=7.5, size=3)
> plot1 <- plot1 + annotate(geom="text", label=format(round(mean(dat[dat$week==0 & dat$grp_EG==1,"fitbitSD"], na.rm=T),2), nsmall=2), x=1.125, y=7.5, size=3)
> plot1 <- plot1 + annotate(geom="text", label=format(round(mean(dat[dat$week==1 & dat$grp_EG==0,"fitbitSD"], na.rm=T),2), nsmall=2), x=1.875, y=7.5, size=3)
> plot1 <- plot1 + annotate(geom="text", label=format(round(mean(dat[dat$week==1 & dat$grp_EG==1,"fitbitSD"], na.rm=T),2), nsmall=2), x=2.125, y=7.5, size=3)
> plot1
Warning messages:
1: Removed 19 rows containing non-finite values (stat_summary). 
2: Removed 19 rows containing non-finite values (stat_summary). 
> 
> plot2 <- ggplot(dat, aes(x=factor(week), y=subSD, group=grp_EG, fill=factor(grp_EG)))
> plot2 <- plot2 + stat_summary(fun.data="mean_cl_boot", geom="errorbar", position = position_dodge(width=.51), width=.2)
> plot2 <- plot2 + stat_summary(fun="mean", geom="bar", position = position_dodge(width=.51), width=.5)
> plot2 <- plot2 + xlab("") + ylab("Sleep duration in hours (Self-report)") + theme_bw()
> plot2 <- plot2 + coord_cartesian(ylim=c(0,9)) + scale_x_discrete(labels=c("Baseline", "Post-intervention"))
> plot2 <- plot2 + scale_fill_manual("Group", values = c("black", "grey"), labels=c("SH","MCII+SH"))
> plot2 <- plot2 + theme(axis.text.x=element_text(size=12), axis.title.y=element_text(size=12),legend.position="none")
> plot2 <- plot2 + annotate(geom="text", label=format(round(mean(dat[dat$week==0 & dat$grp_EG==0,"subSD"], na.rm=T),2), nsmall=2), x=.875, y=7.5, size=3)
> plot2 <- plot2 + annotate(geom="text", label=format(round(mean(dat[dat$week==0 & dat$grp_EG==1,"subSD"], na.rm=T),2), nsmall=2), x=1.125, y=7.5, size=3)
> plot2 <- plot2 + annotate(geom="text", label=format(round(mean(dat[dat$week==1 & dat$grp_EG==0,"subSD"], na.rm=T),2), nsmall=2), x=1.875, y=7.5, size=3)
> plot2 <- plot2 + annotate(geom="text", label=format(round(mean(dat[dat$week==1 & dat$grp_EG==1,"subSD"], na.rm=T),2), nsmall=2), x=2.125, y=7.5, size=3)
> plot2
Warning messages:
1: Removed 8 rows containing non-finite values (stat_summary). 
2: Removed 8 rows containing non-finite values (stat_summary). 
> 
> 
> plot3 <- ggplot(dat, aes(x=factor(week), y=SQ, group=grp_EG, fill=factor(grp_EG)))
> plot3 <- plot3 + stat_summary(fun.data="mean_cl_boot", geom="errorbar", position = position_dodge(width=.51), width=.2)
> plot3 <- plot3 + stat_summary(fun="mean", geom="bar", position = position_dodge(width=.51), width=.5)
> plot3 <- plot3 + xlab("") + ylab("Subjective sleep quality (very poor -- very good)") + theme_bw()
> plot3 <- plot3 + coord_cartesian(ylim=c(0,100)) + scale_x_discrete(labels=c("Baseline", "Post-intervention"))
> plot3 <- plot3 + scale_fill_manual("Group", values = c("black", "grey"), labels=c("SH","MCII+SH"))
> plot3 <- plot3 + theme(axis.text.x=element_text(size=12), axis.title.y=element_text(size=12))
> plot3 <- plot3 + annotate(geom="text", label=format(round(mean(dat[dat$week==0 & dat$grp_EG==0,"SQ"], na.rm=T),2), nsmall=2), x=.875, y=65, size=3)
> plot3 <- plot3 + annotate(geom="text", label=format(round(mean(dat[dat$week==0 & dat$grp_EG==1,"SQ"], na.rm=T),2), nsmall=2), x=1.125, y=65, size=3)
> plot3 <- plot3 + annotate(geom="text", label=format(round(mean(dat[dat$week==1 & dat$grp_EG==0,"SQ"], na.rm=T),2), nsmall=2), x=1.875, y=65, size=3)
> plot3 <- plot3 + annotate(geom="text", label=format(round(mean(dat[dat$week==1 & dat$grp_EG==1,"SQ"], na.rm=T),2), nsmall=2), x=2.125, y=65, size=3)
> plot3
Warning messages:
1: Removed 8 rows containing non-finite values (stat_summary). 
2: Removed 8 rows containing non-finite values (stat_summary). 
> 
> 
> library(gridExtra)
> library(grid)
> 
> figure2 <- grid.arrange(plot1,plot2,plot3,
+              ncol=3, heights=c(1), widths=c(1,1,1.5))
Warning messages:
1: Removed 19 rows containing non-finite values (stat_summary). 
2: Removed 19 rows containing non-finite values (stat_summary). 
3: Removed 8 rows containing non-finite values (stat_summary). 
4: Removed 8 rows containing non-finite values (stat_summary). 
5: Removed 8 rows containing non-finite values (stat_summary). 
6: Removed 8 rows containing non-finite values (stat_summary). 
> 
> ggsave("Figure 2.tiff",figure2, path=".", dpi=300,
+        width=30, height=12, units="cm")
> 
> #### Exploratory analyses: piece-wise growth model
> 
> dat[dat$night < 8, "t_segm1"] <- dat[dat$night < 8, "night"]-8
> dat[dat$night > 7, "t_segm1"] <- 0
> 
> dat[dat$night > 7, "t_segm2"] <- dat[dat$night >7, "night"]-8
> dat[dat$night < 8, "t_segm2"] <- 0
> 
> 
> 
> 
> mod1pw <- lme(fitbitSD ~ weekend + female + grp_EG*t_segm1 + grp_EG*t_segm2 + grp_EG*week, random=~t_segm1 + t_segm2 + week|SERIAL, data=dat, na.action="na.omit", control=lmeControl(opt="optim"))
> summary(mod1pw)
Linear mixed-effects model fit by REML
  Data: dat 
       AIC      BIC    logLik
  3587.956 3692.848 -1772.978

Random effects:
 Formula: ~t_segm1 + t_segm2 + week | SERIAL
 Structure: General positive-definite, Log-Cholesky parametrization
            StdDev     Corr                
(Intercept) 0.68296923 (Intr) t_sgm1 t_sgm2
t_segm1     0.05101305  0.942              
t_segm2     0.05633518  0.918  0.958       
week        0.43601092 -0.946 -0.993 -0.970
Residual    1.14321091                     

Fixed effects:  fitbitSD ~ weekend + female + grp_EG * t_segm1 + grp_EG * t_segm2 +      grp_EG * week 
                   Value  Std.Error   DF   t-value p-value
(Intercept)     6.468075 0.21451822 1014 30.151633  0.0000
weekend         0.542217 0.08720817 1014  6.217502  0.0000
female          0.112897 0.12839429   77  0.879298  0.3820
grp_EG         -0.213380 0.26559368   77 -0.803407  0.4242
t_segm1         0.003459 0.03675398 1014  0.094114  0.9250
t_segm2        -0.060865 0.03774908 1014 -1.612360  0.1072
week            0.275370 0.22133216 1014  1.244149  0.2137
grp_EG:t_segm1 -0.075775 0.04989837 1014 -1.518588  0.1292
grp_EG:t_segm2  0.015925 0.05070350 1014  0.314084  0.7535
grp_EG:week     0.259144 0.29558431 1014  0.876717  0.3808
 Correlation: 
               (Intr) weeknd female grp_EG t_sgm1 t_sgm2 week   g_EG:_1 g_EG:_2
weekend        -0.290                                                          
female         -0.368  0.000                                                   
grp_EG         -0.615  0.003 -0.044                                            
t_segm1         0.788 -0.254  0.000 -0.577                                     
t_segm2         0.188 -0.259 -0.002 -0.091  0.117                              
week           -0.744  0.301  0.001  0.531 -0.735 -0.590                       
grp_EG:t_segm1 -0.527  0.002  0.001  0.835 -0.690 -0.038  0.485                
grp_EG:t_segm2 -0.087  0.010  0.003  0.131 -0.040 -0.697  0.384  0.055         
grp_EG:week     0.494 -0.006 -0.002 -0.779  0.494  0.385 -0.683 -0.714  -0.556 

Standardized Within-Group Residuals:
       Min         Q1        Med         Q3        Max 
-5.8716272 -0.4795952  0.0422842  0.5315539  3.9610897 

Number of Observations: 1101
Number of Groups: 80 
> 
> mod2pw <- lme(subSD ~ weekend + female + grp_EG*t_segm1 + grp_EG*t_segm2 + grp_EG*week, random=~t_segm1 + t_segm2 + week|SERIAL, data=dat, na.action="na.omit", control=lmeControl(opt="optim"))
> summary(mod2pw)
Linear mixed-effects model fit by REML
  Data: dat 
       AIC      BIC    logLik
  3459.393 3564.495 -1708.696

Random effects:
 Formula: ~t_segm1 + t_segm2 + week | SERIAL
 Structure: General positive-definite, Log-Cholesky parametrization
            StdDev       Corr                
(Intercept) 6.381798e-01 (Intr) t_sgm1 t_sgm2
t_segm1     3.457872e-02  0.906              
t_segm2     1.617059e-07 -0.377 -0.393       
week        1.537037e-01 -0.929 -0.969  0.406
Residual    1.054361e+00                     

Fixed effects:  subSD ~ weekend + female + grp_EG * t_segm1 + grp_EG * t_segm2 +      grp_EG * week 
                   Value  Std.Error   DF  t-value p-value
(Intercept)     6.619561 0.20280215 1025 32.64049  0.0000
weekend         0.575257 0.07981850 1025  7.20706  0.0000
female         -0.073841 0.13676413   77 -0.53991  0.5908
grp_EG          0.162498 0.24548339   77  0.66195  0.5100
t_segm1         0.021635 0.03349351 1025  0.64593  0.5185
t_segm2        -0.010334 0.03357807 1025 -0.30775  0.7583
week            0.135351 0.19492810 1025  0.69436  0.4876
grp_EG:t_segm1 -0.000653 0.04523496 1025 -0.01444  0.9885
grp_EG:t_segm2  0.041903 0.04504315 1025  0.93028  0.3524
grp_EG:week    -0.159750 0.25862258 1025 -0.61769  0.5369
 Correlation: 
               (Intr) weeknd female grp_EG t_sgm1 t_sgm2 week   g_EG:_1 g_EG:_2
weekend        -0.281                                                          
female         -0.415 -0.001                                                   
grp_EG         -0.597  0.000 -0.051                                            
t_segm1         0.747 -0.255  0.000 -0.558                                     
t_segm2         0.074 -0.264  0.000  0.000  0.068                              
week           -0.662  0.311  0.000  0.474 -0.723 -0.557                       
grp_EG:t_segm1 -0.500  0.000  0.000  0.806 -0.692  0.000  0.477                
grp_EG:t_segm2 -0.002  0.006  0.001  0.000 -0.001 -0.695  0.355  0.000         
grp_EG:week     0.434 -0.002  0.000 -0.698  0.486  0.358 -0.682 -0.701  -0.517 

Standardized Within-Group Residuals:
        Min          Q1         Med          Q3         Max 
-5.26544406 -0.50328777  0.06963078  0.56877185  5.15890979 

Number of Observations: 1112
Number of Groups: 80 
>         
> mod3pw <- lme(SQ ~ weekend + female +grp_EG*t_segm1 + grp_EG*t_segm2 + grp_EG*week, random=~t_segm1 + t_segm2+ week|SERIAL, data=dat, na.action="na.omit", control=lmeControl(opt="optim"))
> summary(mod3pw)
Linear mixed-effects model fit by REML
  Data: dat 
      AIC      BIC   logLik
  9453.36 9558.462 -4705.68

Random effects:
 Formula: ~t_segm1 + t_segm2 + week | SERIAL
 Structure: General positive-definite, Log-Cholesky parametrization
            StdDev       Corr                
(Intercept) 1.409409e+01 (Intr) t_sgm1 t_sgm2
t_segm1     9.952277e-01  0.830              
t_segm2     5.474890e-06 -0.361 -0.683       
week        5.426117e+00 -0.426 -0.807  0.846
Residual    1.548962e+01                     

Fixed effects:  SQ ~ weekend + female + grp_EG * t_segm1 + grp_EG * t_segm2 +      grp_EG * week 
                  Value Std.Error   DF   t-value p-value
(Intercept)    50.92099  3.645935 1025 13.966513  0.0000
weekend         6.19762  1.172868 1025  5.284155  0.0000
female          1.04187  2.863003   77  0.363907  0.7169
grp_EG          2.88908  4.310671   77  0.670215  0.5047
t_segm1        -0.03308  0.510787 1025 -0.064759  0.9484
t_segm2         0.48487  0.493520 1025  0.982470  0.3261
week            1.62683  2.970958 1025  0.547577  0.5841
grp_EG:t_segm1  0.50058  0.691568 1025  0.723834  0.4693
grp_EG:t_segm2  0.03872  0.661918 1025  0.058500  0.9534
grp_EG:week    -2.03887  3.956580 1025 -0.515310  0.6064
 Correlation: 
               (Intr) weeknd female grp_EG t_sgm1 t_sgm2 week   g_EG:_1 g_EG:_2
weekend        -0.230                                                          
female         -0.483  0.000                                                   
grp_EG         -0.574  0.000 -0.061                                            
t_segm1         0.689 -0.246  0.000 -0.535                                     
t_segm2         0.061 -0.265  0.000  0.000  0.065                              
week           -0.552  0.300  0.000  0.408 -0.727 -0.537                       
grp_EG:t_segm1 -0.467  0.000  0.000  0.771 -0.694  0.000  0.482                
grp_EG:t_segm2 -0.002  0.006  0.000  0.000 -0.001 -0.695  0.343  0.000         
grp_EG:week     0.363 -0.002  0.000 -0.598  0.491  0.344 -0.684 -0.706  -0.497 

Standardized Within-Group Residuals:
        Min          Q1         Med          Q3         Max 
-3.87438269 -0.58986374  0.02350174  0.65319374  3.29849714 

Number of Observations: 1112
Number of Groups: 80 
> 
> 
> ### remove group
> 
> mod1pw_a <- lme(fitbitSD ~ weekend + female + t_segm1 + t_segm2 + week, random=~t_segm1 + t_segm2 + week|SERIAL, data=dat, na.action="na.omit", control=lmeControl(opt="optim"))
> summary(mod1pw_a)
Linear mixed-effects model fit by REML
  Data: dat 
       AIC      BIC   logLik
  3570.501 3655.475 -1768.25

Random effects:
 Formula: ~t_segm1 + t_segm2 + week | SERIAL
 Structure: General positive-definite, Log-Cholesky parametrization
            StdDev     Corr                
(Intercept) 0.67083445 (Intr) t_sgm1 t_sgm2
t_segm1     0.04795542  0.950              
t_segm2     0.05455839  0.932  0.964       
week        0.41491373 -0.954 -0.993 -0.975
Residual    1.14350980                     

Fixed effects:  fitbitSD ~ weekend + female + t_segm1 + t_segm2 + week 
                Value  Std.Error   DF  t-value p-value
(Intercept)  6.352555 0.16838611 1017 37.72612  0.0000
weekend      0.542078 0.08722604 1017  6.21463  0.0000
female       0.124533 0.12755118   78  0.97634  0.3319
t_segm1     -0.034908 0.02655307 1017 -1.31467  0.1889
t_segm2     -0.052490 0.02702513 1017 -1.94225  0.0524
week         0.406285 0.16101199 1017  2.52332  0.0118
 Correlation: 
        (Intr) weeknd female t_sgm1 t_sgm2
weekend -0.367                            
female  -0.502  0.000                     
t_segm1  0.741 -0.350  0.001              
t_segm2  0.223 -0.352  0.001  0.167       
week    -0.706  0.408 -0.001 -0.752 -0.617

Standardized Within-Group Residuals:
        Min          Q1         Med          Q3         Max 
-5.90506791 -0.48243532  0.04416588  0.52791482  3.98025274 

Number of Observations: 1101
Number of Groups: 80 
> 
> mod2pw_a <- lme(subSD ~ weekend + female + t_segm1 + t_segm2 + week, random=~t_segm1 + t_segm2 + week|SERIAL, data=dat, na.action="na.omit", control=lmeControl(opt="optim"))
> summary(mod2pw_a)
Linear mixed-effects model fit by REML
  Data: dat 
       AIC      BIC    logLik
  3440.342 3525.487 -1703.171

Random effects:
 Formula: ~t_segm1 + t_segm2 + week | SERIAL
 Structure: General positive-definite, Log-Cholesky parametrization
            StdDev       Corr                
(Intercept) 6.390589e-01 (Intr) t_sgm1 t_sgm2
t_segm1     3.337751e-02  0.917              
t_segm2     5.392274e-08 -0.265 -0.274       
week        1.540643e-01 -0.939 -0.971  0.282
Residual    1.053434e+00                     

Fixed effects:  subSD ~ weekend + female + t_segm1 + t_segm2 + week 
                Value  Std.Error   DF  t-value p-value
(Intercept)  6.693075 0.16247706 1028 41.19397  0.0000
weekend      0.574790 0.07974651 1028  7.20772  0.0000
female      -0.058596 0.13626123   78 -0.43003  0.6684
t_segm1      0.021350 0.02413178 1028  0.88471  0.3765
t_segm2      0.011413 0.02412421 1028  0.47309  0.6363
week         0.052782 0.14251375 1028  0.37036  0.7112
 Correlation: 
        (Intr) weeknd female t_sgm1 t_sgm2
weekend -0.350                            
female  -0.555 -0.001                     
t_segm1  0.692 -0.354  0.000              
t_segm2  0.126 -0.362  0.001  0.128       
week    -0.626  0.423  0.000 -0.744 -0.590

Standardized Within-Group Residuals:
        Min          Q1         Med          Q3         Max 
-5.32211986 -0.50647645  0.06795902  0.57039025  5.22897201 

Number of Observations: 1112
Number of Groups: 80 
> 
> mod3pw_a <- lme(SQ ~ weekend + female + t_segm1 + t_segm2 + week, random=~t_segm1 + t_segm2+ week|SERIAL, data=dat, na.action="na.omit", control=lmeControl(opt="optim"))
> summary(mod3pw_a)
Linear mixed-effects model fit by REML
  Data: dat 
       AIC      BIC    logLik
  9455.183 9540.328 -4710.592

Random effects:
 Formula: ~t_segm1 + t_segm2 + week | SERIAL
 Structure: General positive-definite, Log-Cholesky parametrization
            StdDev       Corr                
(Intercept) 1.393416e+01 (Intr) t_sgm1 t_sgm2
t_segm1     1.055484e+00  0.785              
t_segm2     9.795567e-07 -0.223 -0.459       
week        5.327165e+00 -0.408 -0.840  0.547
Residual    1.547289e+01                     

Fixed effects:  SQ ~ weekend + female + t_segm1 + t_segm2 + week 
               Value Std.Error   DF   t-value p-value
(Intercept) 52.31773 2.9697959 1028 17.616607  0.0000
weekend      6.19605 1.1715641 1028  5.288700  0.0000
female       1.17022 2.8462177   78  0.411150  0.6821
t_segm1      0.22364 0.3695425 1028  0.605174  0.5452
t_segm2      0.50550 0.3544568 1028  1.426136  0.1541
week         0.57991 2.1617726 1028  0.268255  0.7886
 Correlation: 
        (Intr) weeknd female t_sgm1 t_sgm2
weekend -0.282                            
female  -0.635  0.000                     
t_segm1  0.617 -0.340  0.000              
t_segm2  0.102 -0.362  0.000  0.123       
week    -0.507  0.409  0.000 -0.748 -0.571

Standardized Within-Group Residuals:
        Min          Q1         Med          Q3         Max 
-3.85509236 -0.59126048  0.01119324  0.64504989  3.24096334 

Number of Observations: 1112
Number of Groups: 80 
> 
> 
> 
> 
> 
> ### Intervention effects on subjective stress
> 
> mod_stress <- lme(stress ~ female + weekend + week*grp_EG, random=~week|SERIAL, data=dat, na.action="na.omit")
> summary(mod_stress)
Linear mixed-effects model fit by REML
  Data: dat 
       AIC     BIC    logLik
  9783.745 9833.73 -4881.873

Random effects:
 Formula: ~week | SERIAL
 Structure: General positive-definite, Log-Cholesky parametrization
            StdDev    Corr  
(Intercept) 11.148522 (Intr)
week         7.107412 -0.352
Residual    19.167722       

Fixed effects:  stress ~ female + weekend + week * grp_EG 
               Value Std.Error   DF   t-value p-value
(Intercept) 44.95754  2.750242 1018 16.346757  0.0000
female      -0.17965  2.768078   77 -0.064900  0.9484
weekend     -7.43240  1.279382 1018 -5.809366  0.0000
week        -1.21414  2.008447 1018 -0.604518  0.5456
grp_EG      -0.39872  2.986506   77 -0.133507  0.8941
week:grp_EG  2.41076  2.807242 1018  0.858763  0.3907
 Correlation: 
            (Intr) female weeknd week   grp_EG
female      -0.619                            
weekend     -0.131 -0.003                     
week        -0.373  0.001 -0.004              
grp_EG      -0.499 -0.085  0.001  0.343       
week:grp_EG  0.267 -0.001  0.003 -0.715 -0.481

Standardized Within-Group Residuals:
       Min         Q1        Med         Q3        Max 
-2.7357039 -0.6767144 -0.0127959  0.6193386  2.9602301 

Number of Observations: 1101
Number of Groups: 80 
> 
> mod_stress2 <- lme(stress ~ female + weekend + week+grp_EG, random=~week|SERIAL, data=dat, na.action="na.omit")
> summary(mod_stress2)
Linear mixed-effects model fit by REML
  Data: dat 
       AIC      BIC    logLik
  9786.384 9831.379 -4884.192

Random effects:
 Formula: ~week | SERIAL
 Structure: General positive-definite, Log-Cholesky parametrization
            StdDev    Corr  
(Intercept) 11.141820 (Intr)
week         7.069433 -0.351
Residual    19.168059       

Fixed effects:  stress ~ female + weekend + week + grp_EG 
               Value Std.Error   DF   t-value p-value
(Intercept) 44.32710  2.649585 1019 16.729824  0.0000
female      -0.17876  2.767581   77 -0.064590  0.9487
weekend     -7.43526  1.279398 1019 -5.811532  0.0000
week         0.01958  1.400840 1019  0.013977  0.9889
grp_EG       0.83479  2.618427   77  0.318815  0.7507
 Correlation: 
        (Intr) female weeknd week  
female  -0.642                     
weekend -0.137 -0.003              
week    -0.271  0.001 -0.003       
grp_EG  -0.439 -0.098  0.003 -0.001

Standardized Within-Group Residuals:
        Min          Q1         Med          Q3         Max 
-2.75619656 -0.67436057 -0.01605025  0.61901825  2.94143073 

Number of Observations: 1101
Number of Groups: 80 
> 
> 
> ###Hypothesis 4
> 
> mod4a <- lme(fitbitSD ~ female + weekend + stress_pcen + stress.pmean_GMcen, random=~stress_pcen|SERIAL, data=dat, na.action="na.omit")
> summary(mod4a)
Linear mixed-effects model fit by REML
  Data: dat 
       AIC      BIC    logLik
  3518.469 3563.356 -1750.234

Random effects:
 Formula: ~stress_pcen | SERIAL
 Structure: General positive-definite, Log-Cholesky parametrization
            StdDev      Corr  
(Intercept) 0.413958433 (Intr)
stress_pcen 0.007221937 0.222 
Residual    1.144536953       

Fixed effects:  fitbitSD ~ female + weekend + stress_pcen + stress.pmean_GMcen 
                       Value  Std.Error   DF  t-value p-value
(Intercept)         6.568432 0.10188716 1006 64.46771  0.0000
female              0.128684 0.12208433   77  1.05406  0.2952
weekend             0.444790 0.07862654 1006  5.65699  0.0000
stress_pcen        -0.000253 0.00206433 1006 -0.12256  0.9025
stress.pmean_GMcen -0.017428 0.00505079   77 -3.45059  0.0009
 Correlation: 
                   (Intr) female weeknd strss_
female             -0.794                     
weekend            -0.218 -0.001              
stress_pcen         0.001  0.003  0.163       
stress.pmean_GMcen -0.002  0.001  0.002  0.002

Standardized Within-Group Residuals:
        Min          Q1         Med          Q3         Max 
-5.93510760 -0.47685255  0.01818962  0.53098038  4.02924710 

Number of Observations: 1088
Number of Groups: 80 
> 
> mod4b <- lme(subSD ~ female + weekend + stress_pcen + stress.pmean_GMcen, random=~stress_pcen|SERIAL, data=dat, na.action="na.omit")
> summary(mod4b)
Linear mixed-effects model fit by REML
  Data: dat 
       AIC      BIC    logLik
  3385.554 3430.532 -1683.777

Random effects:
 Formula: ~stress_pcen | SERIAL
 Structure: General positive-definite, Log-Cholesky parametrization
            StdDev       Corr  
(Intercept) 4.696519e-01 (Intr)
stress_pcen 3.994843e-06 0     
Residual    1.055987e+00       

Fixed effects:  subSD ~ female + weekend + stress_pcen + stress.pmean_GMcen 
                       Value  Std.Error   DF  t-value p-value
(Intercept)         6.686584 0.10760157 1017 62.14207  0.0000
female             -0.058830 0.12987587   77 -0.45297  0.6518
weekend             0.594725 0.07167805 1017  8.29716  0.0000
stress_pcen        -0.003202 0.00169526 1017 -1.88878  0.0592
stress.pmean_GMcen -0.016666 0.00536992   77 -3.10367  0.0027
 Correlation: 
                   (Intr) female weeknd strss_
female             -0.799                     
weekend            -0.188 -0.003              
stress_pcen        -0.033 -0.001  0.176       
stress.pmean_GMcen -0.004  0.002  0.001  0.000

Standardized Within-Group Residuals:
        Min          Q1         Med          Q3         Max 
-5.13262203 -0.54148998  0.05481678  0.58884076  5.26705318 

Number of Observations: 1099
Number of Groups: 80 
> 
> mod4c <- lme(SQ ~ female + weekend + stress_pcen + stress.pmean_GMcen, random=~stress_pcen|SERIAL, data=dat, na.action="na.omit", control=lmeControl(opt="optim"))
> summary(mod4c)
Linear mixed-effects model fit by REML
  Data: dat 
       AIC      BIC    logLik
  9348.614 9393.592 -4665.307

Random effects:
 Formula: ~stress_pcen | SERIAL
 Structure: General positive-definite, Log-Cholesky parametrization
            StdDev      Corr  
(Intercept) 11.01655818 (Intr)
stress_pcen  0.05879107 -0.248
Residual    15.66577727       

Fixed effects:  SQ ~ female + weekend + stress_pcen + stress.pmean_GMcen 
                      Value Std.Error   DF   t-value p-value
(Intercept)        52.22251 2.2876933 1017 22.827585  0.0000
female              2.03806 2.7853985   77  0.731693  0.4666
weekend             6.59850 1.0653892 1017  6.193507  0.0000
stress_pcen        -0.05959 0.0262467 1017 -2.270405  0.0234
stress.pmean_GMcen -0.34339 0.1152155   77 -2.980456  0.0039
 Correlation: 
                   (Intr) female weeknd strss_
female             -0.806                     
weekend            -0.131 -0.003              
stress_pcen        -0.052 -0.005  0.172       
stress.pmean_GMcen -0.004  0.002  0.001  0.000

Standardized Within-Group Residuals:
        Min          Q1         Med          Q3         Max 
-4.01694408 -0.58404874  0.02989978  0.65231592  3.17719078 

Number of Observations: 1099
Number of Groups: 80 
> 
> 
> 
> 
> #### Pre-post changes in stress
> 
> 
> short <- baseline[,c("SERIAL","grp_EG", "HEI_ba","HEI_post","HEI_fu")]
> names(short) <- c("SERIAL","grp_EG", "HEI.01","HEI.02","HEI.03")
> 
> long <- reshape(short, idvar="SERIAL", varying=c("HEI.01","HEI.02","HEI.03"), sep=".", direction="long")
> 
> modelHEI <- lme(HEI~factor(time)*grp_EG, random=~1|SERIAL, data=long, na.action="na.omit")
> anova(modelHEI)
                    numDF denDF   F-value p-value
(Intercept)             1   143 1610.2133  <.0001
factor(time)            2   143    3.8567  0.0234
grp_EG                  1    78    0.9993  0.3206
factor(time):grp_EG     2   143    0.4891  0.6142
> 
> modelHEI_main <- lme(HEI~factor(time)+grp_EG, random=~1|SERIAL, data=long, na.action="na.omit")
> summary(modelHEI_main)
Linear mixed-effects model fit by REML
  Data: long 
       AIC      BIC    logLik
  1900.203 1920.646 -944.1014

Random effects:
 Formula: ~1 | SERIAL
        (Intercept) Residual
StdDev:    10.46732 13.50955

Fixed effects:  HEI ~ factor(time) + grp_EG 
                 Value Std.Error  DF   t-value p-value
(Intercept)   63.66064  2.438795 145 26.103317  0.0000
factor(time)2 -2.86606  2.144652 145 -1.336376  0.1835
factor(time)3 -6.25733  2.252931 145 -2.777419  0.0062
grp_EG        -2.95573  2.957120  78 -0.999529  0.3206
 Correlation: 
              (Intr) fct()2 fct()3
factor(time)2 -0.434              
factor(time)3 -0.409  0.472       
grp_EG        -0.621 -0.004 -0.010

Standardized Within-Group Residuals:
       Min         Q1        Med         Q3        Max 
-2.5905019 -0.5917628  0.0542823  0.6749638  1.8860808 

Number of Observations: 227
Number of Groups: 80 
> 
> 
> library(emmeans)
> ems <- emmeans(modelHEI_main, specs="time")
> ems
 time emmean   SE df lower.CL upper.CL
    1   62.2 1.91 78     58.4     66.0
    2   59.3 1.92 78     55.5     63.1
    3   55.9 2.04 78     51.9     60.0

Results are averaged over the levels of: grp_EG 
Degrees-of-freedom method: containment 
Confidence level used: 0.95 
> contrast(ems, method="pairwise", adjust="tukey")
 contrast      estimate   SE  df t.ratio p.value
 time1 - time2     2.87 2.14 145   1.336  0.3774
 time1 - time3     6.26 2.25 145   2.777  0.0170
 time2 - time3     3.39 2.26 145   1.499  0.2942

Results are averaged over the levels of: grp_EG 
Degrees-of-freedom method: containment 
P value adjustment: tukey method for comparing a family of 3 estimates 
> 
> 
> library(psych)

Attache Paket: ‘psych’

Die folgenden Objekte sind maskiert von ‘package:ggplot2’:

    %+%, alpha

> describeBy(HEI ~ time, data=long)

 Descriptive statistics by group 
time: 1
    vars  n  mean    sd median trimmed   mad   min   max range  skew kurtosis   se
HEI    1 80 62.15 14.96     65   62.81 14.83 23.33 96.67 73.33 -0.27    -0.35 1.67
------------------------------------------------------------------------------------------------ 
time: 2
    vars  n  mean    sd median trimmed   mad   min   max range  skew kurtosis   se
HEI    1 79 59.33 18.56     60   59.57 19.77 16.67 96.67    80 -0.13    -0.57 2.09
------------------------------------------------------------------------------------------------ 
time: 3
    vars  n  mean    sd median trimmed   mad   min   max range  skew kurtosis   se
HEI    1 68 56.24 17.54  56.67   56.86 19.77 16.67 98.33 81.67 -0.19    -0.61 2.13
> plots3 <- ggplot(long, aes(x=factor(time), y=HEI, group=grp_EG, fill=factor(grp_EG)))
> plots3 <- plots3 + stat_summary(fun.data="mean_cl_boot", geom="errorbar", position = position_dodge(width=.51), width=.2)
> plots3 <- plots3 + stat_summary(fun="mean", geom="bar", position = position_dodge(width=.51), width=.5)
> plots3 <- plots3 + xlab("") + ylab("Trait Stress") + theme_bw()
> plots3 <- plots3 + coord_cartesian(ylim=c(0,100)) + scale_x_discrete("", labels=c("Baseline (N = 80)", "Post-Intervention (N = 79)", "Follow-Up (N = 68)"))
> plots3 <- plots3 + scale_fill_manual("Group", values = c("black", "grey"), labels=c("SH","MCII+SH"))
> plots3 <- plots3 + theme(axis.text.x=element_text(size=14), axis.title.y=element_text(size=12))
> plots3 <- plots3 + annotate(geom="text", label=format(round(mean(long[long$time==1 & long$grp_EG==0,"HEI"], na.rm=T),2), nsmall=2), x=.875, y=72, size=3)
> plots3 <- plots3 + annotate(geom="text", label=format(round(mean(long[long$time==1 & long$grp_EG==1,"HEI"], na.rm=T),2), nsmall=2), x=1.125, y=72, size=3)
> plots3 <- plots3 + annotate(geom="text", label=format(round(mean(long[long$time==2 & long$grp_EG==0,"HEI"], na.rm=T),2), nsmall=2), x=1.875, y=72, size=3)
> plots3 <- plots3 + annotate(geom="text", label=format(round(mean(long[long$time==2 & long$grp_EG==1,"HEI"], na.rm=T),2), nsmall=2), x=2.125, y=72, size=3)
> plots3 <- plots3 + annotate(geom="text", label=format(round(mean(long[long$time==3 & long$grp_EG==0,"HEI"], na.rm=T),2), nsmall=2), x=2.875, y=72, size=3)
> plots3 <- plots3 + annotate(geom="text", label=format(round(mean(long[long$time==3 & long$grp_EG==1,"HEI"], na.rm=T),2), nsmall=2), x=3.125, y=72, size=3)
> plots3
Warning messages:
1: Removed 13 rows containing non-finite values (stat_summary). 
2: Removed 13 rows containing non-finite values (stat_summary). 
> ggsave("Figure S3.tiff",plots3, path=".", dpi=300,
+        width=25, height=12, units="cm")
Warning messages:
1: Removed 13 rows containing non-finite values (stat_summary). 
2: Removed 13 rows containing non-finite values (stat_summary). 
> 
