# Supplementary material for: Effects of mental contrasting on sleep and associations with stress: A randomized controlled trial
Source: J Health Psychol. 2023 Mar 15;28(11):1057–71. doi: 10.1177/13591053231159168 (PMC10492430; doi:10.1177/13591053231159168)
Supplement: sj-txt-7-hpq-10.1177_13591053231159168 – Supplemental material for Effects of mental contrasting on sleep and associations with stress: A randomized controlled trial [file sj-txt-7-hpq-10.1177_13591053231159168.txt]

R version 4.2.1 (2022-06-23 ucrt) -- "Funny-Looking Kid"
Copyright (C) 2022 The R Foundation for Statistical Computing
Platform: x86_64-w64-mingw32/x64 (64-bit)

R is free software and comes with ABSOLUTELY NO WARRANTY.
You are welcome to redistribute it under certain conditions.
Type 'license()' or 'licence()' for distribution details.

R is a collaborative project with many contributors.
Type 'contributors()' for more information and
'citation()' on how to cite R or R packages in publications.

Type 'demo()' for some demos, 'help()' for on-line help, or
'help.start()' for an HTML browser interface to help.
Type 'q()' to quit R.

> #### get data
> 
> baseline <- read.csv("./person data.csv", header=T)
> daily <- read.csv("./daily.csv", header=T)
> 
> 
> ### remove data on all days, when the prior evening assessment was filled in after the current moning assessment
> 
> daily[!is.na(daily$timenight_hh) & daily$timenight_hh < 0,"subSD"] <- NA
> daily[!is.na(daily$timenight_hh) & daily$timenight_hh < 0,"subSQ1"] <- NA
> daily[!is.na(daily$timenight_hh) & daily$timenight_hh < 0,"subSQ2"] <- NA
> daily[!is.na(daily$timenight_hh) & daily$timenight_hh < 0,"subSQ3"] <- NA
> daily[!is.na(daily$timenight_hh) & daily$timenight_hh < 0,"fitbitSD_hh"] <- NA
> daily[!is.na(daily$timenight_hh) & daily$timenight_hh < 0,"fitbitSD_mm"] <- NA
> daily[!is.na(daily$timenight_hh) & daily$timenight_hh < 0,"stress1"] <- NA
> daily[!is.na(daily$timenight_hh) & daily$timenight_hh < 0,"stress2"] <- NA
> 
> 
> 
> 
> ##### Sensitivity analyses ####
> 
> # On some days (n = 48) the time stamps of morning and evening questionnaire suggested that these were completed less than 1 hour apart
> # ---> set data for these cases to missing and repeat analyses
> 
> daily[!is.na(daily$timenight_hh) & daily$timenight_hh < 1 & daily$timenight_hh > 0,"subSD"] <- NA
> daily[!is.na(daily$timenight_hh) & daily$timenight_hh < 1 & daily$timenight_hh > 0,"subSQ1"] <- NA
> daily[!is.na(daily$timenight_hh) & daily$timenight_hh < 1 & daily$timenight_hh > 0,"subSQ2"] <- NA
> daily[!is.na(daily$timenight_hh) & daily$timenight_hh < 1 & daily$timenight_hh > 0,"subSQ3"] <- NA
> daily[!is.na(daily$timenight_hh) & daily$timenight_hh < 1 & daily$timenight_hh > 0,"fitbitSD_hh"] <- NA
> daily[!is.na(daily$timenight_hh) & daily$timenight_hh < 1 & daily$timenight_hh > 0,"fitbitSD_mm"] <- NA
> daily[!is.na(daily$timenight_hh) & daily$timenight_hh < 1 & daily$timenight_hh > 0,"stress1"] <- NA
> daily[!is.na(daily$timenight_hh) & daily$timenight_hh < 1 & daily$timenight_hh > 0,"stress2"] <- NA
> 
> 
> 
> # compute sleep quality 
> daily$SQ <- rowMeans(daily[,c("subSQ1","subSQ3")], na.rm=T)
> 
> ### set minutes > 59 to missing
> daily[!is.na(daily$fitbitSD_mm) & daily$fitbitSD_mm > 59, "fitbitSD_mm"] <- NA
> daily$fitbitSD <- daily$fitbitSD_hh + daily$fitbitSD_mm/60
> 
> ## compute stress
> daily$stress2_re <- 100-daily$stress2
> daily$stress <- rowMeans(daily[,c("stress1","stress2_re")], na.rm=T)
> 
> 
> 
> 
> library(plyr)
> 
> pmeans <- ddply(daily, .(SERIAL), summarize, subSD.pmean=mean(subSD, na.rm=T),
+                 fitbitSD.pmean=mean(fitbitSD, na.rm=T),
+                 SQ.pmean=mean(SQ, na.rm=T),
+                 stress.pmean=mean(stress, na.rm=T))
> 
> dat <- merge(daily, baseline, by="SERIAL")
> dat <- merge(dat, pmeans, by="SERIAL")
> 
> # Center stress
> dat$stress_pcen <- dat$stress - dat$stress.pmean
> dat$stress.pmean_GMcen <- dat$stress.pmean - mean(dat$stress, na.rm=T)
> 
> # recode group variable
> dat$grp_CG <- abs(1-dat$grp_EG)
> 
> 
> ###Hypotheses 1 - 3
> 
> library(nlme)
> 
> mod1 <- lme(fitbitSD ~ female + weekend + week*grp_EG, random=~week|SERIAL, data=dat, na.action="na.omit")
> summary(mod1)
Linear mixed-effects model fit by REML
  Data: dat 
       AIC      BIC    logLik
  3317.957 3367.503 -1648.978

Random effects:
 Formula: ~week | SERIAL
 Structure: General positive-definite, Log-Cholesky parametrization
            StdDev       Corr  
(Intercept) 0.3992115309 (Intr)
week        0.0001861741 0     
Residual    1.1076324992       

Fixed effects:  fitbitSD ~ female + weekend + week * grp_EG 
                Value  Std.Error  DF  t-value p-value
(Intercept)  6.463266 0.12084691 971 53.48309  0.0000
female       0.143168 0.11932806  77  1.19978  0.2339
weekend      0.502695 0.07638127 971  6.58140  0.0000
week         0.096055 0.09657886 971  0.99458  0.3202
grp_EG       0.155738 0.13180395  77  1.18159  0.2410
week:grp_EG -0.063139 0.13669972 971 -0.46188  0.6443
 Correlation: 
            (Intr) female weeknd week   grp_EG
female      -0.608                            
weekend     -0.183  0.003                     
week        -0.398 -0.002  0.007              
grp_EG      -0.501 -0.081  0.011  0.364       
week:grp_EG  0.278  0.006 -0.006 -0.707 -0.513

Standardized Within-Group Residuals:
        Min          Q1         Med          Q3         Max 
-6.28748670 -0.47568183  0.04289472  0.52895404  4.04176860 

Number of Observations: 1054
Number of Groups: 80 
> 
> mod2 <- lme(subSD ~ female + weekend + week*grp_EG, random=~week|SERIAL, data=dat, na.action="na.omit", control=lmeControl(opt="optim"))
> summary(mod2)
Linear mixed-effects model fit by REML
  Data: dat 
       AIC      BIC    logLik
  3194.464 3244.105 -1587.232

Random effects:
 Formula: ~week | SERIAL
 Structure: General positive-definite, Log-Cholesky parametrization
            StdDev     Corr  
(Intercept) 0.46895609 (Intr)
week        0.02159568 -0.085
Residual    1.01714202       

Fixed effects:  subSD ~ female + weekend + week * grp_EG 
                Value  Std.Error  DF  t-value p-value
(Intercept)  6.495353 0.12765117 981 50.88361  0.0000
female      -0.041264 0.12939818  77 -0.31889  0.7507
weekend      0.660911 0.06957562 981  9.49918  0.0000
week         0.184554 0.08852949 981  2.08466  0.0374
grp_EG       0.211891 0.13752351  77  1.54076  0.1275
week:grp_EG -0.073014 0.12503172 981 -0.58397  0.5594
 Correlation: 
            (Intr) female weeknd week   grp_EG
female      -0.624                            
weekend     -0.157  0.002                     
week        -0.349  0.000  0.003              
grp_EG      -0.493 -0.083  0.008  0.323       
week:grp_EG  0.245  0.003 -0.004 -0.708 -0.452

Standardized Within-Group Residuals:
       Min         Q1        Med         Q3        Max 
-5.5168302 -0.5104862  0.0641478  0.5725730  3.9076031 

Number of Observations: 1064
Number of Groups: 80 
> 
> mod3 <- lme(SQ ~ female + weekend + week*grp_EG, random=~week|SERIAL, data=dat, na.action="na.omit")
> summary(mod3)
Linear mixed-effects model fit by REML
  Data: dat 
       AIC      BIC    logLik
  9021.773 9071.414 -4500.887

Random effects:
 Formula: ~week | SERIAL
 Structure: General positive-definite, Log-Cholesky parametrization
            StdDev    Corr  
(Intercept) 10.691901 (Intr)
week         3.030111 0.539 
Residual    15.476135       

Fixed effects:  SQ ~ female + weekend + week * grp_EG 
               Value Std.Error  DF   t-value p-value
(Intercept) 50.39118  2.655368 981 18.977103  0.0000
female       1.85634  2.870025  77  0.646804  0.5197
weekend      7.53784  1.059330 981  7.115668  0.0000
week         2.66113  1.431153 981  1.859432  0.0633
grp_EG       0.67832  2.754872  77  0.246227  0.8062
week:grp_EG  0.44136  2.020548 981  0.218435  0.8271
 Correlation: 
            (Intr) female weeknd week   grp_EG
female      -0.665                            
weekend     -0.116  0.002                     
week        -0.121  0.000  0.003              
grp_EG      -0.463 -0.094  0.007  0.116       
week:grp_EG  0.086  0.000 -0.003 -0.708 -0.164

Standardized Within-Group Residuals:
        Min          Q1         Med          Q3         Max 
-3.79793675 -0.59470233  0.02526114  0.66531029  2.96671997 

Number of Observations: 1064
Number of Groups: 80 
> 
> 
> # remove interactions
> 
> mod1a <- lme(fitbitSD ~ female + weekend + week+grp_EG, random=~week|SERIAL, data=dat, na.action="na.omit")
> summary(mod1a)
Linear mixed-effects model fit by REML
  Data: dat 
       AIC      BIC    logLik
  3314.028 3358.628 -1648.014

Random effects:
 Formula: ~week | SERIAL
 Structure: General positive-definite, Log-Cholesky parametrization
            StdDev       Corr  
(Intercept) 0.3993280626 (Intr)
week        0.0001764216 0     
Residual    1.1071813957       

Fixed effects:  fitbitSD ~ female + weekend + week + grp_EG 
               Value  Std.Error  DF  t-value p-value
(Intercept) 6.478801 0.11606564 972 55.82014  0.0000
female      0.143480 0.11933039  77  1.20238  0.2329
weekend     0.502473 0.07634869 972  6.58129  0.0000
week        0.064539 0.06832023 972  0.94465  0.3451
grp_EG      0.124493 0.11311572  77  1.10058  0.2745
 Correlation: 
        (Intr) female weeknd week  
female  -0.635                     
weekend -0.189  0.003              
week    -0.295  0.003  0.003       
grp_EG  -0.434 -0.091  0.009  0.003

Standardized Within-Group Residuals:
        Min          Q1         Med          Q3         Max 
-6.27488235 -0.46954790  0.04109084  0.52727617  4.02918492 

Number of Observations: 1054
Number of Groups: 80 
> 
> mod2a <- lme(subSD ~ female + weekend + week+grp_EG, random=~week|SERIAL, data=dat, na.action="na.omit", control=lmeControl(opt="optim"))
> summary(mod2a)
Linear mixed-effects model fit by REML
  Data: dat 
       AIC     BIC    logLik
  3190.484 3235.17 -1586.242

Random effects:
 Formula: ~week | SERIAL
 Structure: General positive-definite, Log-Cholesky parametrization
            StdDev     Corr  
(Intercept) 0.46923980 (Intr)
week        0.02123683 -0.085
Residual    1.01677225       

Fixed effects:  subSD ~ female + weekend + week + grp_EG 
                Value  Std.Error  DF  t-value p-value
(Intercept)  6.513627 0.12379127 982 52.61782  0.0000
female      -0.041019 0.12944745  77 -0.31688  0.7522
weekend      0.660736 0.06954977 982  9.50018  0.0000
week         0.147951 0.06249086 982  2.36757  0.0181
grp_EG       0.175567 0.12269449  77  1.43093  0.1565
 Correlation: 
        (Intr) female weeknd week  
female  -0.645                     
weekend -0.161  0.002              
week    -0.256  0.003  0.000       
grp_EG  -0.442 -0.092  0.007  0.005

Standardized Within-Group Residuals:
        Min          Q1         Med          Q3         Max 
-5.50167519 -0.52069765  0.05109747  0.56519868  3.92688998 

Number of Observations: 1064
Number of Groups: 80 
> 
> mod3a <- lme(SQ ~ female + weekend + week+grp_EG, random=~week|SERIAL, data=dat, na.action="na.omit")
> summary(mod3a)
Linear mixed-effects model fit by REML
  Data: dat 
      AIC      BIC   logLik
  9023.06 9067.745 -4502.53

Random effects:
 Formula: ~week | SERIAL
 Structure: General positive-definite, Log-Cholesky parametrization
            StdDev    Corr  
(Intercept) 10.687567 (Intr)
week         2.861507 0.581 
Residual    15.476238       

Fixed effects:  SQ ~ female + weekend + week + grp_EG 
               Value Std.Error  DF   t-value p-value
(Intercept) 50.34200  2.645336 982 19.030474  0.0000
female       1.85464  2.869937  77  0.646232  0.5201
weekend      7.53868  1.059304 982  7.116638  0.0000
week         2.88392  1.004017 982  2.872377  0.0042
grp_EG       0.77634  2.717421  77  0.285690  0.7759
 Correlation: 
        (Intr) female weeknd week  
female  -0.668                     
weekend -0.116  0.002              
week    -0.085  0.000  0.001       
grp_EG  -0.457 -0.095  0.006  0.000

Standardized Within-Group Residuals:
        Min          Q1         Med          Q3         Max 
-3.79486266 -0.59956311  0.02677534  0.65953322  2.97821438 

Number of Observations: 1064
Number of Groups: 80 
> 
> 
> 
> 
> ###Hypothesis 4
> 
> mod4a <- lme(fitbitSD ~ female + weekend + stress_pcen + stress.pmean_GMcen, random=~stress_pcen|SERIAL, data=dat, na.action="na.omit")
> summary(mod4a)
Linear mixed-effects model fit by REML
  Data: dat 
       AIC     BIC    logLik
  3277.264 3321.76 -1629.632

Random effects:
 Formula: ~stress_pcen | SERIAL
 Structure: General positive-definite, Log-Cholesky parametrization
            StdDev      Corr  
(Intercept) 0.368617096 (Intr)
stress_pcen 0.007097389 -0.065
Residual    1.096329212       

Fixed effects:  fitbitSD ~ female + weekend + stress_pcen + stress.pmean_GMcen 
                       Value  Std.Error  DF  t-value p-value
(Intercept)         6.558129 0.09409796 960 69.69470  0.0000
female              0.164377 0.11292015  77  1.45569  0.1495
weekend             0.503924 0.07750815 960  6.50156  0.0000
stress_pcen        -0.000130 0.00201963 960 -0.06436  0.9487
stress.pmean_GMcen -0.013759 0.00471915  77 -2.91548  0.0046
 Correlation: 
                   (Intr) female weeknd strss_
female             -0.790                     
weekend            -0.227 -0.001              
stress_pcen        -0.044 -0.005  0.158       
stress.pmean_GMcen  0.004 -0.006  0.001  0.001

Standardized Within-Group Residuals:
       Min         Q1        Med         Q3        Max 
-6.1652921 -0.5057489  0.0227275  0.5210386  4.1511644 

Number of Observations: 1042
Number of Groups: 80 
> 
> mod4b <- lme(subSD ~ female + weekend + stress_pcen + stress.pmean_GMcen, random=~stress_pcen|SERIAL, data=dat, na.action="na.omit")
> summary(mod4b)
Linear mixed-effects model fit by REML
  Data: dat 
       AIC      BIC   logLik
  3158.181 3202.764 -1570.09

Random effects:
 Formula: ~stress_pcen | SERIAL
 Structure: General positive-definite, Log-Cholesky parametrization
            StdDev       Corr  
(Intercept) 4.394281e-01 (Intr)
stress_pcen 7.395545e-06 0     
Residual    1.015022e+00       

Fixed effects:  subSD ~ female + weekend + stress_pcen + stress.pmean_GMcen 
                       Value  Std.Error  DF  t-value p-value
(Intercept)         6.663785 0.10190120 970 65.39457  0.0000
female             -0.015475 0.12316773  77 -0.12564  0.9003
weekend             0.650025 0.07087157 970  9.17188  0.0000
stress_pcen        -0.003089 0.00165954 970 -1.86111  0.0630
stress.pmean_GMcen -0.015145 0.00512966  77 -2.95251  0.0042
 Correlation: 
                   (Intr) female weeknd strss_
female             -0.796                     
weekend            -0.193 -0.001              
stress_pcen        -0.033  0.000  0.171       
stress.pmean_GMcen  0.001 -0.004 -0.001  0.000

Standardized Within-Group Residuals:
        Min          Q1         Med          Q3         Max 
-5.38099398 -0.53017401  0.05074386  0.60431157  4.09004646 

Number of Observations: 1052
Number of Groups: 80 
> 
> mod4c <- lme(SQ ~ female + weekend + stress_pcen + stress.pmean_GMcen, random=~stress_pcen|SERIAL, data=dat, na.action="na.omit", control=lmeControl(opt="optim"))
> summary(mod4c)
Linear mixed-effects model fit by REML
  Data: dat 
       AIC      BIC   logLik
  8937.241 8981.824 -4459.62

Random effects:
 Formula: ~stress_pcen | SERIAL
 Structure: General positive-definite, Log-Cholesky parametrization
            StdDev      Corr  
(Intercept) 10.72772711 (Intr)
stress_pcen  0.07769023 -0.369
Residual    15.54743201       

Fixed effects:  SQ ~ female + weekend + stress_pcen + stress.pmean_GMcen 
                      Value Std.Error  DF   t-value p-value
(Intercept)        52.23171 2.2320541 970 23.400735  0.0000
female              2.00149 2.7161482  77  0.736887  0.4634
weekend             7.16158 1.0894016 970  6.573863  0.0000
stress_pcen        -0.06104 0.0272774 970 -2.237755  0.0255
stress.pmean_GMcen -0.35206 0.1126270  77 -3.125925  0.0025
 Correlation: 
                   (Intr) female weeknd strss_
female             -0.804                     
weekend            -0.134 -0.002              
stress_pcen        -0.078 -0.009  0.163       
stress.pmean_GMcen -0.001 -0.003  0.001  0.001

Standardized Within-Group Residuals:
       Min         Q1        Med         Q3        Max 
-4.0736112 -0.5719198  0.0446557  0.6514561  2.6859264 

Number of Observations: 1052
Number of Groups: 80 
> 
