# Supplementary material for: Effects of mental contrasting on sleep and associations with stress: A randomized controlled trial
Source: J Health Psychol. 2023 Mar 15;28(11):1057–71. doi: 10.1177/13591053231159168 (PMC10492430; doi:10.1177/13591053231159168)
Supplement: sj-txt-8-hpq-10.1177_13591053231159168 – Supplemental material for Effects of mental contrasting on sleep and associations with stress: A randomized controlled trial [file sj-txt-8-hpq-10.1177_13591053231159168.txt]

R version 4.2.1 (2022-06-23 ucrt) -- "Funny-Looking Kid"
Copyright (C) 2022 The R Foundation for Statistical Computing
Platform: x86_64-w64-mingw32/x64 (64-bit)

R is free software and comes with ABSOLUTELY NO WARRANTY.
You are welcome to redistribute it under certain conditions.
Type 'license()' or 'licence()' for distribution details.

R is a collaborative project with many contributors.
Type 'contributors()' for more information and
'citation()' on how to cite R or R packages in publications.

Type 'demo()' for some demos, 'help()' for on-line help, or
'help.start()' for an HTML browser interface to help.
Type 'q()' to quit R.

> #### get data
> 
> baseline <- read.csv("./person data.csv", header=T)
> daily <- read.csv("./daily.csv", header=T)
> cort <- read.csv("./Cortisol_Sleepwell.csv", sep=";")
> 
> cort <- cort[,c(1:10)]
> 
> # Intra-Assay-CV
> library(psych)
> describe(cort$VAR, na.rm = T)
   vars   n mean  sd median trimmed  mad  min   max range skew kurtosis   se
X1    1 102 2.91 2.6   2.22    2.48 1.95 0.02 12.09 12.06 1.62     2.77 0.26
> mean(cort$VAR, na.rm = T)
[1] 2.908522
> 
> 
> cort1 <- cort[cort$saliva_t==1,c("vp_num","day","MeanConc","VAR","AUCi","AUCg")]
> cort2 <- cort[cort$saliva_t==2,c("vp_num","day","MeanConc","VAR")]
> cort3 <- cort[cort$saliva_t==3,c("vp_num","day","MeanConc","VAR")]
> 
> names(cort1) <- c("vp_num","day","MeanConc.1","VAR.1","AUCi","AUCg")
> names(cort2) <- c("vp_num","day","MeanConc.2","VAR.2")
> names(cort3) <- c("vp_num","day","MeanConc.3","VAR.3")
> 
> cort_wide <- merge(cort1,cort2, by=c("vp_num","day"))
> cort_wide <- merge(cort_wide,cort3, by=c("vp_num","day"))
> 
> 
> ### merge daily and cort
> 
> cort_wide[cort_wide$day==1, "night"] <- 3
> cort_wide[cort_wide$day==2, "night"] <- 4
> cort_wide[cort_wide$day==3, "night"] <- 10
> cort_wide[cort_wide$day==4, "night"] <- 11
> 
> cort_wide <- merge(cort_wide, daily,by=c("vp_num","night"), all=T)
> 
> cort_wide <- subset(cort_wide, !is.na(day))
> 
> dat <- merge(cort_wide, baseline,by=c("SERIAL"), all=T)
> 
> rm(baseline,cort,cort_wide,cort1,cort2,cort3,daily)
> 
> 
> 
> ### Step 1: remove participants  --> N = 13 in total
> 
> ## pregnancy / breastfeeding  # N = 1
> dat <- subset(dat, pregnant_nurse==0)  
> 
> ## nigthshift  # N = 3
> dat <- subset(dat, nightshift==0)
> 
> ## relevant medical conditions  # N = 9, based on participants' open responses:
> # Binge eating
> # Bluthochdruck
> # Depression, Reizdarmsyndrom
> # Erschoepfungssyndrom/ Burnout/ depressive Episode
> # Hashimoto - Schilddruesenerkrankung
> # PCOS
> # Schilddruesenunterfunktion
> # Schilddruesenunterfunktion
> # Struma multinodosa
> 
> dat <- subset(dat, rel_condition==0)
> 
> 
> 
> 
> ### Step 2: remove individual nights  --> n = 59 nights in total
> dat$diff <- as.Date(dat$STARTED.morn) - as.Date(dat$STARTED.baseline)
> test <- dat[,c("STARTED.baseline","day","night","STARTED.morn","diff")]
> ### variable night correctly codes days after baseline 
> 
> ## exclude all days 13 - 17 days since the beginning of the last menstruation  --> n = 28 + n = 4 missing info
> dat$days_since_menst.daily <- dat$days_since_menst.baseline + dat$night
> test <- dat[,c("STARTED.baseline","day","night","STARTED.morn","diff","days_since_menst.daily","days_since_menst.baseline")]
> 
> test <- dat[,c("days_since_menst.daily","days_since_menst.baseline","female")]
> 
> dat <- subset(dat, (female==1 & (days_since_menst.daily<13 | days_since_menst.daily>17)) | dat$female==0)
> 
> 
> ## exclude all days when time since wakeup > 15 minutes  --> n = 17 + n = 1 missing
> sum(dat$min_since_wake > 15, na.rm=T)
[1] 17
> dat <- subset(dat, min_since_wake<16)
> 
> ## exclude all days when sleep mediacation was taken  --> n = 2
> sum(dat$sleepmed ==1)
[1] 2
> dat <- subset(dat, sleepmed==0)
> 
> ## exclude all days when alcohol was consumed  --> n = 1
> sum(dat$alc ==1)
[1] 1
> dat <- subset(dat, alc==0)
> 
> ## exclude all days when caffeine was consumed  --> n = 1
> sum(dat$caffeine ==1)
[1] 1
> dat <- subset(dat, caffeine==0)
> 
> ## exclude all days when food was consumed  --> n = 5
> sum(dat$food ==1)
[1] 5
> dat <- subset(dat, food==0)
> 
> 
> 
> 
> ### Step 3: inspect CAR distribution per day
> library(psych)
> library(ggplot2)

Attache Paket: ‘ggplot2’

Die folgenden Objekte sind maskiert von ‘package:psych’:

    %+%, alpha

> by(dat$AUCi, dat$night, describe)
dat$night: 3
   vars  n   mean     sd median trimmed    mad    min    max  range skew kurtosis    se
X1    1 40 169.53 140.69 163.29  165.39 157.95 -81.38 429.87 511.25 0.18    -0.98 22.25
-------------------------------------------------------------------------------------------------- 
dat$night: 4
   vars  n   mean     sd median trimmed    mad     min    max  range skew kurtosis   se
X1    1 48 153.28 160.03 139.41  150.86 206.84 -223.46 446.81 670.28 0.04     -0.9 23.1
-------------------------------------------------------------------------------------------------- 
dat$night: 10
   vars  n   mean     sd median trimmed    mad     min    max  range  skew kurtosis    se
X1    1 46 146.26 140.93 137.47  147.68 158.38 -157.05 416.17 573.22 -0.12    -0.79 20.78
-------------------------------------------------------------------------------------------------- 
dat$night: 11
   vars  n   mean     sd median trimmed    mad     min    max  range skew kurtosis    se
X1    1 51 119.92 189.45   93.6  113.57 204.67 -393.05 546.55 939.59 0.12    -0.13 26.53
> 
> ###skew + kurtosis look ok
> 
> ggplot(dat, aes(x=factor(night), y=AUCi)) + 
+   geom_boxplot() + ggtitle("Distribution of CAR (untransformed)") + theme(axis.title.x=element_blank()) + theme_bw()
Warning message:
Removed 24 rows containing non-finite values (stat_boxplot). 
> 
> by(dat$AUCi < 0, dat$night, sum, na.rm=T)
dat$night: 3
[1] 5
-------------------------------------------------------------------------------------------------- 
dat$night: 4
[1] 11
-------------------------------------------------------------------------------------------------- 
dat$night: 10
[1] 9
-------------------------------------------------------------------------------------------------- 
dat$night: 11
[1] 16
> ### on each night there are between 5 an 16 CAR estimates that are < 0
> ### --> for now keep them in the data set
> 
> ### nothing altered here, use AUCi as is
> 
> 
> 
> ### Step 4: Analyze pre-post changes in CAR
> library(nlme)
> mod0 <- lme(AUCi ~  1, random=~1|SERIAL, data=dat, na.action="na.omit")
> summary(mod0)
Linear mixed-effects model fit by REML
  Data: dat 
       AIC      BIC    logLik
  2377.954 2387.599 -1185.977

Random effects:
 Formula: ~1 | SERIAL
        (Intercept) Residual
StdDev:    101.0451 126.3195

Fixed effects:  AUCi ~ 1 
               Value Std.Error  DF  t-value p-value
(Intercept) 146.7998  16.00324 122 9.173126       0

Standardized Within-Group Residuals:
        Min          Q1         Med          Q3         Max 
-3.01958103 -0.61559725 -0.01135175  0.60374606  1.92976886 

Number of Observations: 185
Number of Groups: 63 
> 
> 
> mod1 <- lme(AUCi ~  week*grp_EG, random=~1|SERIAL, data=dat, na.action="na.omit")
> summary(mod1)
Linear mixed-effects model fit by REML
  Data: dat 
       AIC      BIC    logLik
  2353.626 2372.817 -1170.813

Random effects:
 Formula: ~1 | SERIAL
        (Intercept) Residual
StdDev:    100.9124 125.6474

Fixed effects:  AUCi ~ week * grp_EG 
                Value Std.Error  DF   t-value p-value
(Intercept) 141.59240  27.43609 120  5.160809  0.0000
week        -35.20328  27.00652 120 -1.303511  0.1949
grp_EG       39.74354  37.96909  61  1.046734  0.2994
week:grp_EG  14.47882  38.74529 120  0.373693  0.7093
 Correlation: 
            (Intr) week   grp_EG
week        -0.558              
grp_EG      -0.723  0.403       
week:grp_EG  0.389 -0.697 -0.540

Standardized Within-Group Residuals:
        Min          Q1         Med          Q3         Max 
-3.00839530 -0.59531341  0.03923857  0.63727279  1.91813807 

Number of Observations: 185
Number of Groups: 63 
> 
> ## add covariates:
> #BMI
> #gender
> #age
> #contraceptives (for male always 0)
> #had a drink during CAR assessment 
> #activity during CAR assessment
> 
> dat$BMI_GMcen <- dat$BMI - mean(dat$BMI, na.rm=T)
> dat$age_GMcen <- dat$age - mean(dat$age, na.rm=T)
> dat$activ_GMcen <- dat$activ - mean(dat$activ, na.rm=T)
> 
> 
> mod2 <- lme(AUCi ~  week*grp_EG + BMI_GMcen + female + age_GMcen + contracept + 
+               drink + activ_GMcen, random=~1|SERIAL, data=dat, na.action="na.omit")
> summary(mod2)
Linear mixed-effects model fit by REML
  Data: dat 
      AIC      BIC    logLik
  2321.39 2359.367 -1148.695

Random effects:
 Formula: ~1 | SERIAL
        (Intercept) Residual
StdDev:    101.0004 125.5912

Fixed effects:  AUCi ~ week * grp_EG + BMI_GMcen + female + age_GMcen + contracept +      drink + activ_GMcen 
                Value Std.Error  DF   t-value p-value
(Intercept) 120.25412  35.55218 118  3.382468  0.0010
week        -36.77342  27.23343 118 -1.350304  0.1795
grp_EG       38.76290  38.80155  57  0.999004  0.3220
BMI_GMcen     1.02226   6.73208  57  0.151849  0.8798
female       12.30108  38.37952  57  0.320512  0.7498
age_GMcen     4.84487   3.90499  57  1.240687  0.2198
contracept   85.08584  44.38780  57  1.916874  0.0603
drink       -20.37669  30.93406 118 -0.658714  0.5114
activ_GMcen  -0.11901   0.70736 118 -0.168244  0.8667
week:grp_EG  14.28216  38.97897 118  0.366407  0.7147
 Correlation: 
            (Intr) week   grp_EG BMI_GM female ag_GMc cntrcp drink  act_GM
week        -0.432                                                        
grp_EG      -0.545  0.406                                                 
BMI_GMcen   -0.136  0.020  0.131                                          
female      -0.530 -0.007 -0.088  0.068                                   
age_GMcen    0.006  0.010  0.000 -0.086 -0.098                            
contracept   0.006 -0.035  0.059  0.138 -0.409  0.257                     
drink       -0.266  0.023  0.081 -0.032  0.110 -0.073 -0.141              
activ_GMcen  0.028  0.124  0.119  0.118 -0.229 -0.050 -0.034  0.057       
week:grp_EG  0.311 -0.690 -0.539  0.001  0.029 -0.036 -0.025 -0.095 -0.022

Standardized Within-Group Residuals:
        Min          Q1         Med          Q3         Max 
-2.99420019 -0.62961581  0.04686129  0.57852090  1.80851981 

Number of Observations: 185
Number of Groups: 63 
> 
> 
> library(ggplot2)
> 
> plot1 <- ggplot(dat, aes(x=factor(week), y=AUCi, group=grp_EG, fill=factor(grp_EG)))
> plot1 <- plot1 + stat_summary(fun.data="mean_cl_boot", geom="errorbar", position = position_dodge(width=.51), width=.2)
> plot1 <- plot1 + stat_summary(fun="mean", geom="bar", position = position_dodge(width=.51), width=.5)
> plot1 <- plot1 + xlab("") + ylab("CAR") + theme_bw()
> plot1 <- plot1 + scale_x_discrete(labels=c("Week 1", "Week 2"))
> plot1 <- plot1 + scale_fill_manual("Group", values = c("black", "grey"), labels=c("SH","MCII"))
> plot1 <- plot1 + theme(axis.text.x=element_text(size=12), axis.title.y=element_text(size=12))
> plot1
Warning messages:
1: Removed 24 rows containing non-finite values (stat_summary). 
2: Removed 24 rows containing non-finite values (stat_summary). 
> 
> 
> ### descriptive statistics
> library(plyr)
> 
> pmeans_1 <- ddply(dat[dat$week==0,], .(SERIAL), summarize, 
+                   car_1 = mean(AUCi, na.rm=T),
+                   grp_EG_1 = mean(grp_EG, na.rm=T))
> 
> pmeans_2 <- ddply(dat[dat$week==1,], .(SERIAL), summarize, 
+                   car_2 = mean(AUCi, na.rm=T),
+                   grp_EG_2 = mean(grp_EG, na.rm=T))
> 
> pmeans <- merge(pmeans_1, pmeans_2, by="SERIAL", all=T)
> 
> pmeans$grp_EG <- rowMeans(pmeans[,c("grp_EG_1","grp_EG_2")], na.rm=T)
> pmeans$CAR_delta <- pmeans$car_2 - pmeans$car_1
> 
> 
> describe(pmeans[pmeans$grp_EG==0,c("car_1","car_2","CAR_delta")])
          vars  n   mean     sd median trimmed    mad     min    max  range  skew kurtosis    se
car_1        1 26 144.71 100.74 135.95  145.04 109.78  -42.66 331.90 374.56  0.01    -1.13 19.76
car_2        2 29 104.77 114.61  93.60  104.59 110.23 -151.41 326.37 477.78  0.13    -0.51 21.28
CAR_delta    3 25 -47.08 109.68 -24.40  -45.18 104.97 -248.88 150.88 399.76 -0.32    -0.95 21.94
> describe(pmeans[pmeans$grp_EG==1,c("car_1","car_2","CAR_delta")])
          vars  n   mean     sd median trimmed    mad     min    max  range  skew kurtosis    se
car_1        1 29 168.15 162.52 201.71  174.05 188.79 -223.46 423.09 646.56 -0.42    -0.74 30.18
car_2        2 28 170.33 168.70 169.82  168.29 180.81 -122.21 546.55 668.76  0.12    -0.76 31.88
CAR_delta    3 24 -29.32 110.50 -31.16  -27.43 131.83 -219.55 160.71 380.26  0.01    -1.11 22.56
> 
> 
> 
> 
> 
> 
> 
> ## sensitivity analyses: include only sampels on days on which the first sample was collected
> ## 5 minutes or earlier after wake up  --> removing n = 63 days
> 
> dat_sens <- subset(dat, min_since_wake<6)
> 
> by(dat_sens$AUCi, dat_sens$night, describe)
dat_sens$night: 3
   vars  n   mean     sd median trimmed    mad    min    max  range skew kurtosis    se
X1    1 27 144.33 139.69 156.74  139.67 177.75 -81.38 429.87 511.25  0.2    -1.08 26.88
-------------------------------------------------------------------------------------------------- 
dat_sens$night: 4
   vars  n   mean     sd median trimmed    mad    min    max  range skew kurtosis    se
X1    1 32 160.18 151.97 121.27   156.6 190.07 -53.35 427.86 481.22 0.15    -1.53 26.87
-------------------------------------------------------------------------------------------------- 
dat_sens$night: 10
   vars  n   mean     sd median trimmed    mad     min    max  range  skew kurtosis    se
X1    1 34 154.82 138.47 146.85  155.58 152.74 -122.48 416.17 538.65 -0.08       -1 23.75
-------------------------------------------------------------------------------------------------- 
dat_sens$night: 11
   vars  n   mean     sd median trimmed    mad     min    max  range skew kurtosis    se
X1    1 34 152.07 176.44 160.04  144.21 190.82 -151.41 546.55 697.96 0.27    -0.54 30.26
> 
> ###skew + kurtosis look ok
> 
> ggplot(dat_sens, aes(x=factor(night), y=AUCi)) + 
+   geom_boxplot() + ggtitle("Distribution of CAR (untransformed)") + theme(axis.title.x=element_blank()) + theme_bw()
Warning message:
Removed 19 rows containing non-finite values (stat_boxplot). 
> 
> by(dat_sens$AUCi < 0, dat_sens$night, sum, na.rm=T)
dat_sens$night: 3
[1] 5
-------------------------------------------------------------------------------------------------- 
dat_sens$night: 4
[1] 7
-------------------------------------------------------------------------------------------------- 
dat_sens$night: 10
[1] 6
-------------------------------------------------------------------------------------------------- 
dat_sens$night: 11
[1] 7
> 
> 
> mod1 <- lme(AUCi ~  week*grp_EG, random=~1|SERIAL, data=dat_sens, na.action="na.omit")
> summary(mod1)
Linear mixed-effects model fit by REML
  Data: dat_sens 
       AIC      BIC    logLik
  1583.606 1600.479 -785.8031

Random effects:
 Formula: ~1 | SERIAL
        (Intercept) Residual
StdDev:    105.8943 106.8529

Fixed effects:  AUCi ~ week * grp_EG 
                Value Std.Error DF   t-value p-value
(Intercept) 130.62140  29.88424 70  4.370912  0.0000
week        -11.77377  28.88064 70 -0.407670  0.6848
grp_EG       58.19218  42.01681 53  1.384974  0.1719
week:grp_EG  32.81053  42.21778 70  0.777173  0.4397
 Correlation: 
            (Intr) week   grp_EG
week        -0.573              
grp_EG      -0.711  0.408       
week:grp_EG  0.392 -0.684 -0.547

Standardized Within-Group Residuals:
        Min          Q1         Med          Q3         Max 
-2.32910954 -0.52213189  0.02980591  0.59471750  1.87320624 

Number of Observations: 127
Number of Groups: 55 
> mod2 <- lme(AUCi ~  week*grp_EG + BMI_GMcen + female + age_GMcen + contracept +
+               drink + activ_GMcen, random=~1|SERIAL, data=dat_sens, na.action="na.omit")
> summary(mod2)
Linear mixed-effects model fit by REML
  Data: dat_sens 
       AIC     BIC   logLik
  1550.274 1583.42 -763.137

Random effects:
 Formula: ~1 | SERIAL
        (Intercept) Residual
StdDev:    108.7864 105.8536

Fixed effects:  AUCi ~ week * grp_EG + BMI_GMcen + female + age_GMcen + contracept +      drink + activ_GMcen 
                Value Std.Error DF    t-value p-value
(Intercept) 119.23224  38.56258 68  3.0919154  0.0029
week         -7.14859  29.15452 68 -0.2451968  0.8070
grp_EG       71.19978  43.62605 49  1.6320473  0.1091
BMI_GMcen     2.20049   7.44629 49  0.2955156  0.7688
female      -27.65458  44.22300 49 -0.6253438  0.5346
age_GMcen     4.68244   4.73785 49  0.9883053  0.3279
contracept   69.86712  47.95086 49  1.4570566  0.1515
drink        15.16170  35.15453 68  0.4312872  0.6676
activ_GMcen   1.20170   0.77048 68  1.5596865  0.1235
week:grp_EG  26.53092  42.85369 68  0.6191046  0.5379
 Correlation: 
            (Intr) week   grp_EG BMI_GM female ag_GMc cntrcp drink  act_GM
week        -0.464                                                        
grp_EG      -0.526  0.406                                                 
BMI_GMcen   -0.159  0.048  0.127                                          
female      -0.510  0.021 -0.115  0.057                                   
age_GMcen    0.036 -0.055  0.026 -0.152 -0.088                            
contracept   0.010 -0.063  0.039  0.148 -0.437  0.216                     
drink       -0.218  0.053  0.130  0.040  0.018  0.021 -0.087              
activ_GMcen  0.046  0.152  0.129  0.079 -0.265 -0.023 -0.049  0.075       
week:grp_EG  0.354 -0.664 -0.540 -0.040 -0.014 -0.048 -0.023 -0.192  0.009

Standardized Within-Group Residuals:
        Min          Q1         Med          Q3         Max 
-2.16818535 -0.58613158  0.02793027  0.48415400  2.20012522 

Number of Observations: 127
Number of Groups: 55 
> 
